# Supplementary material for: TCF4 trinucleotide repeat expansion drives distinct proteomic signatures in Fuchs endothelial corneal dystrophy
Source: Sci Rep. 2026 Mar 21;16:14446. doi: 10.1038/s41598-026-43789-x (PMC13149823; doi:10.1038/s41598-026-43789-x)
Supplement: Supplementary file 2 — Supplementary Material 2 [file 41598_2026_43789_MOESM2_ESM.xlsx]

## Sheet: gRNA1
Supplementary Data 1.Predicted off-target sites of gRNA1
Bulge type	crRNA	DNA	Chromosome	Position	Direction	Mismatches	Bulge Size	Gene Symbol	Ensembl.ID
	GCCCCACTTGGAAGGCGGTTNGG	GCCCCACTTGGAAGGCGGTTTGG	chr18	55586236	+	0	0	TCF4	ENSG00000196628
DNA	G-CCCCACTTGGAAGGCGGTTNGG	aGCCCCACTTGGAAGGCGGTTTGG	chr18	55586235	+	1	1	TCF4	ENSG00000196628
DNA	GCCCCACTTGGAAGGC-GGTTNGG	GCCCCACTTGGAAaGCTGGTTGGG	chr3	55535153	-	1	1	ERC2	ENSG00000187672
RNA	GCCCCACTTGGAAGGCGGTTNGG	c-CCCACTTGGAAGGCGGTTTGG	chr18	55586237	+	1	1	TCF4	ENSG00000196628
RNA	GCCCCACTTGGAAGGCGGTTNGG	cC-CCACTTGGAAGGCGGTTTGG	chr18	55586237	+	1	1	TCF4	ENSG00000196628
RNA	GCCCCACTTGGAAGGCGGTTNGG	cCC-CACTTGGAAGGCGGTTTGG	chr18	55586237	+	1	1	TCF4	ENSG00000196628
RNA	GCCCCACTTGGAAGGCGGTTNGG	cCCC-ACTTGGAAGGCGGTTTGG	chr18	55586237	+	1	1	TCF4	ENSG00000196628
DNA	GC-CCCACTTGGAAGGCGGTTNGG	agCCCCACTTGGAAGGCGGTTTGG	chr18	55586235	+	2	1	TCF4	ENSG00000196628
DNA	GCC-CCACTTGGAAGGCGGTTNGG	agCCCCACTTGGAAGGCGGTTTGG	chr18	55586235	+	2	1	TCF4	ENSG00000196628
DNA	GCCC-CACTTGGAAGGCGGTTNGG	agCCCCACTTGGAAGGCGGTTTGG	chr18	55586235	+	2	1	TCF4	ENSG00000196628
DNA	GCCCC-ACTTGGAAGGCGGTTNGG	agCCCCACTTGGAAGGCGGTTTGG	chr18	55586235	+	2	1	TCF4	ENSG00000196628
DNA	GCCCCACTTGG-AAGGCGGTTNGG	GCCCCACTTGGAAAGctGGTTGGG	chr3	55535153	-	2	1	ERC2	ENSG00000187672
DNA	GCCCCACTTGGA-AGGCGGTTNGG	GCCCCACTTGGAAAGctGGTTGGG	chr3	55535153	-	2	1	ERC2	ENSG00000187672
DNA	GCCCCACTTGGAA-GGCGGTTNGG	GCCCCACTTGGAAAGctGGTTGGG	chr3	55535153	-	2	1	ERC2	ENSG00000187672
DNA	GCCCCACTTGGAAGG-CGGTTNGG	GCCCCACTTGGAAaGCtGGTTGGG	chr3	55535153	-	2	1	ERC2	ENSG00000187672
DNA	GCCCCACTTGGAAGG-CGGTTNGG	GCaCCACTgGGAAGGACGGTTTGG	chr19	5005304	-	2	1	KDM4B	ENSG00000127663
DNA	GCCCCACTTGGAAGGCG-GTTNGG	GCCCCACTTGGAAaGCtGGTTGGG	chr3	55535153	-	2	1	ERC2	ENSG00000187672
DNA	GCCCCACTTGGAAGGCGG-TTNGG	GCCCCACTTGGAAaGCtGGTTGGG	chr3	55535153	-	2	1	ERC2	ENSG00000187672
RNA	GCCCCACTTGGAAGGCGGTTNGG	G-CCaACTTGGAAGGgGGTTAGG	chr10	54064916	+	2	1	PCDH15	ENSG00000150275
RNA	GCCCCACTTGGAAGGCGGTTNGG	GC-CaACTTGGAAGGgGGTTAGG	chr10	54064916	+	2	1	PCDH15	ENSG00000150275
RNA	GCCCCACTTGGAAGGCGGTTNGG	GCC-aACTTGGAAGGgGGTTAGG	chr10	54064916	+	2	1	PCDH15	ENSG00000150275
RNA	GCCCCACTTGGAAGGCGGTTNGG	GCCCC-CaTGGAgGGCGGTTGGG	chr5	1886562	-	2	1	IRX4	ENSG00000113430
RNA	GCCCCACTTGGAAGGCGGTTNGG	GCCCC-tTTGGAAGGCaGTTTGG	chr5	38331997	-	2	1	EGFLAM	ENSG00000164318
RNA	GCCCCACTTGGAAGGCGGTTNGG	GCCCCA-TgGGAAGGCGGTgGGG	chr3	197471390	+	2	1		ENSG00000235126
RNA	GCCCCACTTGGAAGGCGGTTNGG	GCCCCAC-TGGAAGGtGtTTAGG	chr11	80999865	-	2	1
RNA	GCCCCACTTGGAAGGCGGTTNGG	GCCCCAC-TGGAAaGCGtTTGGG	chr12	2986193	+	2	1	TEAD4	ENSG00000197905
RNA	GCCCCACTTGGAAGGCGGTTNGG	GCCCCACT-GGAAGGtGtTTAGG	chr11	80999865	-	2	1
RNA	GCCCCACTTGGAAGGCGGTTNGG	GCCCCACT-GGAAaGCGtTTGGG	chr12	2986193	+	2	1	TEAD4	ENSG00000197905
RNA	GCCCCACTTGGAAGGCGGTTNGG	GCCCCACTT-GAAGGgGGaTCGG	chr8	22038677	+	2	1
RNA	GCCCCACTTGGAAGGCGGTTNGG	GCCCCACTTG-AAGGgGGaTCGG	chr8	22038677	+	2	1
RNA	GCCCCACTTGGAAGGCGGTTNGG	GCCCCACTTGGAAGGC-ccTGGG	chr16	56312760	-	2	1	GNAO1	ENSG00000087258
RNA	GCCCCACTTGGAAGGCGGTTNGG	GCCCCACTTGGAAGGCc-cTGGG	chr16	56312760	-	2	1	GNAO1	ENSG00000087258
RNA	GCCCCACTTGGAAGGCGGTTNGG	GCCCCACTTGGAAGGCcc-TGGG	chr16	56312760	-	2	1	GNAO1	ENSG00000087258
RNA	GCCCCACTTGGAAGGCGGTTNGG	GCCCCt-TTGGAAGGCaGTTTGG	chr5	38331997	-	2	1	EGFLAM	ENSG00000164318
RNA	GCCCCACTTGGAAGGCGGTTNGG	GCCCCtC-TGGAAGGCaGTTTGG	chr4	182021959	+	2	1	TENM3-AS1	ENSG00000177822, ENSG00000299420
RNA	GCCCCACTTGGAAGGCGGTTNGG	GCCCCtCT-GGAAGGCaGTTTGG	chr4	182021959	+	2	1	TENM3-AS1	ENSG00000177822, ENSG00000299420
RNA	GCCCCACTTGGAAGGCGGTTNGG	GCCCaACTTGGAAGG-GGTcGGG	chr1	106619271	-	2	1		ENSG00000297910
RNA	GCCCCACTTGGAAGGCGGTTNGG	GCCa-ACTTGGAAGGgGGTTAGG	chr10	54064916	+	2	1	PCDH15	ENSG00000150275
RNA	GCCCCACTTGGAAGGCGGTTNGG	GCCaC-CTTGGAAGGCaGTTTGG	chr10	131728151	+	2	1
RNA	GCCCCACTTGGAAGGCGGTTNGG	GCtCCACTaGGAAGG-GGTTGGG	chr6	94671031	+	2	1		ENSG00000289178
RNA	GCCCCACTTGGAAGGCGGTTNGG	GaCCCACTTGGAAGG-aGTTGGG	chr21	46667750	+	2	1		ENSG00000289511
RNA	GCCCCACTTGGAAGGCGGTTNGG	GaCCCACTTGGAAGGa-GTTGGG	chr21	46667750	+	2	1		ENSG00000289511
RNA	GCCCCACTTGGAAGGCGGTTNGG	GaCCCACTTGGAAGGaG-TTGGG	chr21	46667750	+	2	1		ENSG00000289511
RNA	GCCCCACTTGGAAGGCGGTTNGG	aCCCCACTTGG-AGGCcGTTGGG	chr10	124420221	-	2	1
RNA	GCCCCACTTGGAAGGCGGTTNGG	aCCCCACTTGGA-GGCcGTTGGG	chr10	124420221	-	2	1
RNA	GCCCCACTTGGAAGGCGGTTNGG	cCCCa-CTTGGAAGGCGGTTTGG	chr18	55586237	+	2	1	TCF4	ENSG00000196628
DNA	G-CCCCACTTGGAAGGCGGTTNGG	GACCCCACTTGGAAGttGGTaAGG	chr11	116589974	-	3	1
DNA	G-CCCCACTTGGAAGGCGGTTNGG	GGCCCCACTTGGAAaGCtGTgTGG	chr12	27031915	+	3	1	MED21	ENSG00000152944
DNA	G-CCCCACTTGGAAGGCGGTTNGG	GTCCCaAgTTGGAAGGaGGTTGGG	chr17	51372666	-	3	1	LINC02073	ENSG00000267452, ENSG00000299178
DNA	GC-CCCACTTGGAAGGCGGTTNGG	GCACaCACTTGGAAGtgGGTTTGG	chr2	31371450	-	3	1	XDH	ENSG00000158125
DNA	GCC-CCACTTGGAAGGCGGTTNGG	GCCACCACTTGGAAaaCaGTTTGG	chr9	105410617	+	3	1	SLC44A1	ENSG00000070214
DNA	GCC-CCACTTGGAAGGCGGTTNGG	GCCTCCAgcTGGAgGGCGGTTAGG	chr16	86116266	+	3	1
DNA	GCC-CCACTTGGAAGGCGGTTNGG	aCCTCCACTTGGAAaGaGGTTGGG	chr11	6025737	-	3	1	OR56A1	ENSG00000180934
DNA	GCCC-CACTTGGAAGGCGGTTNGG	GCaCACACTTGGAAGtgGGTTTGG	chr2	31371450	-	3	1	XDH	ENSG00000158125
DNA	GCCCC-ACTTGGAAGGCGGTTNGG	GCCCCAAagTGGAAGGaGGTTGGG	chr1	78741021	-	3	1
DNA	GCCCC-ACTTGGAAGGCGGTTNGG	GCCCCGACTgGGAgGGaGGTTGGG	chr15	43015000	+	3	1	UBR1	ENSG00000159459
DNA	GCCCC-ACTTGGAAGGCGGTTNGG	GCCCCGtCTTGGAgGGaGGTTGGG	chr1	213151885	-	3	1	RPS6KC1	ENSG00000136643
DNA	GCCCC-ACTTGGAAGGCGGTTNGG	GtCCCAAgTTGGAAGGaGGTTGGG	chr17	51372666	-	3	1	LINC02073	ENSG00000267452, ENSG00000299178
DNA	GCCCCA-CTTGGAAGGCGGTTNGG	GCCCCAAagTGGAAGGaGGTTGGG	chr1	78741021	-	3	1
DNA	GCCCCA-CTTGGAAGGCGGTTNGG	GCCCCACCTTGGAgGaCaGTTTGG	chr7	36913641	+	3	1	ELMO1	ENSG00000155849
DNA	GCCCCA-CTTGGAAGGCGGTTNGG	GCCCCAGCTTGGAAtcCGGTcGGG	chr9	133932130	-	3	1	VAV2	ENSG00000160293
DNA	GCCCCA-CTTGGAAGGCGGTTNGG	GCCCCATCTTGGAgGGaGGTgGGG	chr16	80243709	+	3	1	DYNLRB2-AS1	ENSG00000259867
DNA	GCCCCA-CTTGGAAGGCGGTTNGG	GCCCCATCTgGGAAGGaGGTgGGG	chr11	4137953	-	3	1	RRM1, RRM1-AS1	ENSG00000167325, ENSG00000255276
DNA	GCCCCA-CTTGGAAGGCGGTTNGG	GCCCCATCTgGGAAGGaGGTgGGG	chr8	86389837	-	3	1	WWP1	ENSG00000123124
DNA	GCCCCA-CTTGGAAGGCGGTTNGG	GCCCCATCTgGGAgGGaGGTTGGG	chr18	12874182	+	3	1	PTPN2	ENSG00000175354
DNA	GCCCCA-CTTGGAAGGCGGTTNGG	GCCCCATCTgGGAgGGaGGTTGGG	chr4	48186792	+	3	1	TEC	ENSG00000135605
DNA	GCCCCA-CTTGGAAGGCGGTTNGG	GCCCCATCTgGGAgGGaGGTTGGG	chr5	90595570	-	3	1	ADGRV1	ENSG00000164199
DNA	GCCCCA-CTTGGAAGGCGGTTNGG	GCCCCgTCTTGGAgGGaGGTTGGG	chr1	213151885	-	3	1	RPS6KC1	ENSG00000136643
DNA	GCCCCA-CTTGGAAGGCGGTTNGG	GaaCCAGCTaGGAAGGCGGTTAGG	chr12	31923171	-	3	1	LINC02422	ENSG00000255760
DNA	GCCCCA-CTTGGAAGGCGGTTNGG	GtCCCAAgTTGGAAGGaGGTTGGG	chr17	51372666	-	3	1	LINC02073	ENSG00000267452, ENSG00000299178
DNA	GCCCCA-CTTGGAAGGCGGTTNGG	agCCCcACTTGGAAGGCGGTTTGG	chr18	55586235	+	3	1	TCF4	ENSG00000196628
DNA	GCCCCA-CTTGGAAGGCGGTTNGG	cCCCCACCTTtGAAGGgGGTTTGG	chrX	9473666	+	3	1	TBL1X	ENSG00000101849
DNA	GCCCCA-CTTGGAAGGCGGTTNGG	tCCCCACCTTGGAAaGCaGTTGGG	chr3	14265402	+	3	1
DNA	GCCCCAC-TTGGAAGGCGGTTNGG	GCCCCACATgGGAAGGCaGgTAGG	chr6	156788012	-	3	1	ARID1B	ENSG00000049618
DNA	GCCCCAC-TTGGAAGGCGGTTNGG	GCCCCACCTTGGAgGaCaGTTTGG	chr7	36913641	+	3	1	ELMO1	ENSG00000155849
DNA	GCCCCAC-TTGGAAGGCGGTTNGG	GCCCCAaAgTGGAAGGaGGTTGGG	chr1	78741021	-	3	1
DNA	GCCCCAC-TTGGAAGGCGGTTNGG	GtCCCAaGTTGGAAGGaGGTTGGG	chr17	51372666	-	3	1	LINC02073	ENSG00000267452, ENSG00000299178
DNA	GCCCCAC-TTGGAAGGCGGTTNGG	cCCCCACCTTtGAAGGgGGTTTGG	chrX	9473666	+	3	1	TBL1X	ENSG00000101849
DNA	GCCCCAC-TTGGAAGGCGGTTNGG	cCCtCACTTTGGAAGGCaGTTTGG	chrX	110507593	+	3	1		ENSG00000287685
DNA	GCCCCAC-TTGGAAGGCGGTTNGG	tCCCCACCTTGGAAaGCaGTTGGG	chr3	14265402	+	3	1
DNA	GCCCCAC-TTGGAAGGCGGTTNGG	tCaCCACTTTGGAAGGCaGTTTGG	chr6	142452205	-	3	1
DNA	GCCCCACT-TGGAAGGCGGTTNGG	GCCCCACTATGGAtaGCGGTgTGG	chr9	15170552	-	3	1	TTC39B	ENSG00000155158, ENSG00000306734
DNA	GCCCCACT-TGGAAGGCGGTTNGG	GCCCCACTCTGGAAtGCaGgTAGG	chr11	34863056	-	3	1	APIP	ENSG00000149089, ENSG00000309692
DNA	GCCCCACT-TGGAAGGCGGTTNGG	GCCCCACTGTGGAAGaCaGTcAGG	chr1	115459899	+	3	1
DNA	GCCCCACT-TGGAAGGCGGTTNGG	GCCCCACTGTGGAAaGCtGTcAGG	chr10	69491015	+	3	1	TSPAN15	ENSG00000099282
DNA	GCCCCACT-TGGAAGGCGGTTNGG	GCCCCACTGTGGAgaGCaGTTTGG	chr20	45197919	-	3	1
DNA	GCCCCACT-TGGAAGGCGGTTNGG	GCCCCAaaGTGGAAGGaGGTTGGG	chr1	78741021	-	3	1
DNA	GCCCCACT-TGGAAGGCGGTTNGG	GCCCCgCTCTGtAAGGaGGTTTGG	chr11	122716654	+	3	1	UBASH3B	ENSG00000154127
DNA	GCCCCACT-TGGAAGGCGGTTNGG	GCCaCACTCTGGAAGGaGGTcGGG	chr13	75697152	+	3	1	LMO7	ENSG00000136153, ENSG00000261553
DNA	GCCCCACT-TGGAAGGCGGTTNGG	GCCtCACTGTGGAAGGCccTTGGG	chr1	30875514	-	3	1	SDC3	ENSG00000162512
DNA	GCCCCACT-TGGAAGGCGGTTNGG	GgCCCACTCTGGAAGGaGGcTGGG	chr8	6811540	-	3	1	XKR5	ENSG00000275591
DNA	GCCCCACT-TGGAAGGCGGTTNGG	cCCtCACTTTGGAAGGCaGTTTGG	chrX	110507593	+	3	1		ENSG00000287685
DNA	GCCCCACT-TGGAAGGCGGTTNGG	cCaCCACTGTGGAAaGCGGTTTGG	chrX	81100602	-	3	1
DNA	GCCCCACT-TGGAAGGCGGTTNGG	tCCCCACTCTGGAAaGtGGTTGGG	chr8	10806635	-	3	1	PINX1	ENSG00000254093, ENSG00000258724
DNA	GCCCCACT-TGGAAGGCGGTTNGG	tCaCCACTTTGGAAGGCaGTTTGG	chr6	142452205	-	3	1
DNA	GCCCCACTT-GGAAGGCGGTTNGG	GCCCCACTTGGaAAGctGGTTGGG	chr3	55535153	-	3	1	ERC2	ENSG00000187672
DNA	GCCCCACTT-GGAAGGCGGTTNGG	GCCCCACaTGGGAAGGCaGgTAGG	chr6	156788012	-	3	1	ARID1B	ENSG00000049618
DNA	GCCCCACTT-GGAAGGCGGTTNGG	GagCCACTTAGGAAGGCaGTTTGG	chr2	199233783	-	3	1
DNA	GCCCCACTT-GGAAGGCGGTTNGG	cCCtCACTTTGGAAGGCaGTTTGG	chrX	110507593	+	3	1		ENSG00000287685
DNA	GCCCCACTT-GGAAGGCGGTTNGG	tCaCCACTTTGGAAGGCaGTTTGG	chr6	142452205	-	3	1
DNA	GCCCCACTTG-GAAGGCGGTTNGG	GCCCCACTTGGaAAGctGGTTGGG	chr3	55535153	-	3	1	ERC2	ENSG00000187672
DNA	GCCCCACTTG-GAAGGCGGTTNGG	GCCCCACaTGGGAAGGCaGgTAGG	chr6	156788012	-	3	1	ARID1B	ENSG00000049618
DNA	GCCCCACTTG-GAAGGCGGTTNGG	GCggCACTTGTGAAGGtGGTTAGG	chr20	38232236	-	3	1	KIAA1755	ENSG00000149633
DNA	GCCCCACTTG-GAAGGCGGTTNGG	GgCCCACTTGAGgAGGCGGTcTGG	chr14	29775834	-	3	1	PRKD1	ENSG00000184304
DNA	GCCCCACTTG-GAAGGCGGTTNGG	tCCCCACTTGAGAAGatGGTTGGG	chr7	120809757	+	3	1	TSPAN12	ENSG00000106025
DNA	GCCCCACTTGG-AAGGCGGTTNGG	GCCCCACaTGGGAAGGCaGgTAGG	chr6	156788012	-	3	1	ARID1B	ENSG00000049618
DNA	GCCCCACTTGG-AAGGCGGTTNGG	GCCaCACTTGGCAAGGaGGcTGGG	chr2	176018981	+	3	1
DNA	GCCCCACTTGG-AAGGCGGTTNGG	GaCCCACTTGGAAAaGCaGTTTGG	chrX	33448783	-	3	1
DNA	GCCCCACTTGGA-AGGCGGTTNGG	GCCCCAgTTGGACAGGCGGccTGG	chr7	157872666	-	3	1	PTPRN2	ENSG00000155093
DNA	GCCCCACTTGGA-AGGCGGTTNGG	GaCCCACTTGGAAAaGCaGTTTGG	chrX	33448783	-	3	1
DNA	GCCCCACTTGGAA-GGCGGTTNGG	GCCaCACTTGGAACGGCtGcTTGG	chr6	1526827	-	3	1		ENSG00000272279, ENSG00000305114
DNA	GCCCCACTTGGAA-GGCGGTTNGG	GCaCCACTgGGAAGGaCGGTTTGG	chr19	5005304	-	3	1	KDM4B	ENSG00000127663
DNA	GCCCCACTTGGAA-GGCGGTTNGG	GaCCCACTTGGAAAaGCaGTTTGG	chrX	33448783	-	3	1
DNA	GCCCCACTTGGAA-GGCGGTTNGG	aCCCCAgTTGGAATGGCaGTTGGG	chr18	38257611	+	3	1
DNA	GCCCCACTTGGAA-GGCGGTTNGG	tCCaCACTTGGAAGGGCtGTTTGG	chr3	124732250	+	3	1	UMPS	ENSG00000114491
DNA	GCCCCACTTGGAAG-GCGGTTNGG	GCCCCACTTGGAAaGctGGTTGGG	chr3	55535153	-	3	1	ERC2	ENSG00000187672
DNA	GCCCCACTTGGAAG-GCGGTTNGG	GCCCCACTgGGAtGCGgGGTTGGG	chr6	16632562	+	3	1	ATXN1	ENSG00000124788
DNA	GCCCCACTTGGAAG-GCGGTTNGG	GCCCacCTTGGAAGAGCGGTcAGG	chr3	111570857	-	3	1	CD96, NECTIN2P1	ENSG00000153283, ENSG00000240787
DNA	GCCCCACTTGGAAG-GCGGTTNGG	GCaCCACTgGGAAGGaCGGTTTGG	chr19	5005304	-	3	1	KDM4B	ENSG00000127663
DNA	GCCCCACTTGGAAG-GCGGTTNGG	GaCCCACTTGGAAaAGCaGTTTGG	chrX	33448783	-	3	1
DNA	GCCCCACTTGGAAG-GCGGTTNGG	tCCaCACTTGGAAGGGCtGTTTGG	chr3	124732250	+	3	1	UMPS	ENSG00000114491
DNA	GCCCCACTTGGAAGG-CGGTTNGG	GCCCCACTTtGAtGGAtGGTTGGG	chr13	31759766	-	3	1	RXFP2	ENSG00000133105
DNA	GCCCCACTTGGAAGG-CGGTTNGG	GCCCCAtaTGGAAGGAaGGTTGGG	chr9	124779268	-	3	1	OLFML2A	ENSG00000185585
DNA	GCCCCACTTGGAAGG-CGGTTNGG	aCCCCACTTGGAAGGTCtcTTAGG	chr2	108988506	+	3	1	EDAR	ENSG00000135960
DNA	GCCCCACTTGGAAGG-CGGTTNGG	tCCaCACTTGGAAGGGCtGTTTGG	chr3	124732250	+	3	1	UMPS	ENSG00000114491
DNA	GCCCCACTTGGAAGGC-GGTTNGG	GCCCCACTTGGAcGGCAGcTgGGG	chr10	3308980	-	3	1		ENSG00000302051
DNA	GCCCCACTTGGAAGGC-GGTTNGG	GCCCCACTTGGAgGtCTGGgTGGG	chr2	88350571	+	3	1
DNA	GCCCCACTTGGAAGGC-GGTTNGG	GCCCCACTTGcAcGGCAGGTgAGG	chr19	8329690	-	3	1	KANK3	ENSG00000186994
DNA	GCCCCACTTGGAAGGC-GGTTNGG	GCCCCACTTtGAtGGaTGGTTGGG	chr13	31759766	-	3	1	RXFP2	ENSG00000133105
DNA	GCCCCACTTGGAAGGC-GGTTNGG	GCCCCAgcTGaAAGGCAGGTTGGG	chr3	143286573	-	3	1	SLC9A9	ENSG00000181804
DNA	GCCCCACTTGGAAGGC-GGTTNGG	GCCCCAtaTGGAAGGaAGGTTGGG	chr9	124779268	-	3	1	OLFML2A	ENSG00000185585
DNA	GCCCCACTTGGAAGGC-GGTTNGG	GCCaCACTTGGAgGGCTGcTTTGG	chr17	38579986	-	3	1	SRCIN1	ENSG00000277363, ENSG00000298497
DNA	GCCCCACTTGGAAGGC-GGTTNGG	GCaCCACTgGGAAGGaCGGTTTGG	chr19	5005304	-	3	1	KDM4B	ENSG00000127663
DNA	GCCCCACTTGGAAGGC-GGTTNGG	GCtCCACTcGGAAGGCTGGgTGGG	chr11	70797287	-	3	1	SHANK2	ENSG00000162105
DNA	GCCCCACTTGGAAGGC-GGTTNGG	tCCCCACTTGGAAatCTGGTTGGG	chr5	167825049	+	3	1	TENM2	ENSG00000145934
DNA	GCCCCACTTGGAAGGCG-GTTNGG	GCCCCACTTGGAAGctGAGgTTGG	chr15	99169365	+	3	1	TTC23	ENSG00000103852
DNA	GCCCCACTTGGAAGGCG-GTTNGG	GCCCCACTgGGAAGGgGAGcTTGG	chr1	2632131	-	3	1	MMEL1, MMEL1-AS1	ENSG00000142606, ENSG00000237058
DNA	GCCCCACTTGGAAGGCG-GTTNGG	GCCCggCTgGGAAGGCGAGTTTGG	chr11	126155203	+	3	1		ENSG00000287666
DNA	GCCCCACTTGGAAGGCGG-TTNGG	GCCCCACTTGGAcGGCaGCTgGGG	chr10	3308980	-	3	1		ENSG00000302051
DNA	GCCCCACTTGGAAGGCGG-TTNGG	GCCaCACTTGGAgGGCtGCTTTGG	chr17	38579986	-	3	1	SRCIN1	ENSG00000277363, ENSG00000298497
DNA	GCCCCACTTGGAAGGCGG-TTNGG	GCgCCAtTTGGAAGGaGGATTTGG	chr17	50029071	-	3	1
DNA	GCCCCACTTGGAAGGCGGT-TNGG	GCCCCACTTGGAAGcCcGTAaGGG	chr6	96806962	+	3	1	GPR63	ENSG00000112218
DNA	GCCCCACTTGGAAGGCGGT-TNGG	GCCCCACTTGGAAaGCtGgTTGGG	chr3	55535153	-	3	1	ERC2	ENSG00000187672
DNA	GCCCCACTTGGAAGGCGGT-TNGG	GCCCCACTTGGcAGcCaGTCTTGG	chr3	37854982	-	3	1	ITGA9-AS1	ENSG00000235257
DNA	GCCCCACTTGGAAGGCGGT-TNGG	GCCCCACTgGGAAtGCtGTGTGGG	chr4	94917225	-	3	1	BMPR1B	ENSG00000138696
DNA	GCCCCACTTGGAAGGCGGT-TNGG	GCCCCAggTGGAAGGCGtTGTCGG	chr14	69055232	+	3	1	DCAF5	ENSG00000139990
RNA	GCCCCACTTGGAAGGCGGTTNGG	G-CCCACTTGGAAGGCctTcTGG	chr8	101929005	-	3	1	NCALD	ENSG00000104490
RNA	GCCCCACTTGGAAGGCGGTTNGG	G-CCCACTTGcAAGGtGaTTAGG	chr2	57205267	-	3	1
RNA	GCCCCACTTGGAAGGCGGTTNGG	G-CCCACTgGGAAcGCGtTTGGG	chr1	36555103	-	3	1		ENSG00000297367, ENSG00000297386
RNA	GCCCCACTTGGAAGGCGGTTNGG	G-CCCACTgGcAAGGCGGgTGGG	chr17	79107807	+	3	1	RBFOX3	ENSG00000167281
RNA	GCCCCACTTGGAAGGCGGTTNGG	G-CCCACcTGGAAtGCtGTTTGG	chr9	91781618	-	3	1	ROR2	ENSG00000169071
RNA	GCCCCACTTGGAAGGCGGTTNGG	G-CCCACgTGGAAGGCaaTTTGG	chr10	30630737	-	3	1
RNA	GCCCCACTTGGAAGGCGGTTNGG	G-CCCAaTTaGAAGGCtGTTGGG	chr12	115890400	-	3	1
RNA	GCCCCACTTGGAAGGCGGTTNGG	G-CCCAgTTGGAAGGCtGTcAGG	chr8	35689616	+	3	1	UNC5D	ENSG00000156687, ENSG00000286693
RNA	GCCCCACTTGGAAGGCGGTTNGG	G-CCCcCaTGGAgGGCGGTTGGG	chr5	1886562	-	3	1	IRX4	ENSG00000113430
RNA	GCCCCACTTGGAAGGCGGTTNGG	G-CCCctTTGGAAGGCaGTTTGG	chr5	38331997	-	3	1	EGFLAM	ENSG00000164318
RNA	GCCCCACTTGGAAGGCGGTTNGG	G-CCCgCgTGGAAGGCGGgTGGG	chr6	34792216	-	3	1	BLTP3A	ENSG00000065060
RNA	GCCCCACTTGGAAGGCGGTTNGG	G-CCCtCaTGGAAGGCaGTTTGG	chr6	137913430	-	3	1
RNA	GCCCCACTTGGAAGGCGGTTNGG	G-CCCttTTGGAAGGCaGTTTGG	chr9	19242496	-	3	1	DENND4C	ENSG00000137145
RNA	GCCCCACTTGGAAGGCGGTTNGG	G-CCCttTTGGAAGGgGGTTAGG	chr1	15364716	-	3	1	EFHD2-AS1, FHAD1	ENSG00000142621, ENSG00000228140
RNA	GCCCCACTTGGAAGGCGGTTNGG	G-CCaACTTGGAAGGgGGTgGGG	chr8	63558440	-	3	1		ENSG00000253583
RNA	GCCCCACTTGGAAGGCGGTTNGG	G-CCaACTTGGAAGGtGGTaGGG	chr4	32319383	+	3	1
RNA	GCCCCACTTGGAAGGCGGTTNGG	G-CCaACTTGGAAGaCaGTTTGG	chr2	27140642	-	3	1
RNA	GCCCCACTTGGAAGGCGGTTNGG	G-CCaACTTGGAAGaCaGTTTGG	chr4	82319335	+	3	1	VAMP9P	ENSG00000284516
RNA	GCCCCACTTGGAAGGCGGTTNGG	G-CCaACTTGGAAGaCaGTTTGG	chrX	70653610	+	3	1	TEX11	ENSG00000120498
RNA	GCCCCACTTGGAAGGCGGTTNGG	G-CCacCTTGGAAGGCaGTTTGG	chr10	131728151	+	3	1
RNA	GCCCCACTTGGAAGGCGGTTNGG	G-CCtACTTGGtAGGCtGTTGGG	chr19	32155078	-	3	1		ENSG00000286041
RNA	GCCCCACTTGGAAGGCGGTTNGG	G-CaCACTTGGAAGGaGGTcAGG	chr2	145204621	-	3	1	TEX41	ENSG00000226674
RNA	GCCCCACTTGGAAGGCGGTTNGG	G-CaCACTTGGgAGGCGGTgGGG	chr4	138464527	+	3	1	LINC00499	ENSG00000251372, ENSG00000297834
RNA	GCCCCACTTGGAAGGCGGTTNGG	G-CtCACaTGGAAGGCaGTTGGG	chr1	43694779	-	3	1	KDM4A, KDM4A-AS1	ENSG00000066135, ENSG00000236200, ENSG00000284989
RNA	GCCCCACTTGGAAGGCGGTTNGG	G-CtCACcTGGAAGGCGGaTGGG	chr19	33416533	+	3	1	PEPD	ENSG00000124299
RNA	GCCCCACTTGGAAGGCGGTTNGG	G-gCCACTTGGAAGGaGGTgGGG	chr2	65481968	+	3	1	LINC02934	ENSG00000204929
RNA	GCCCCACTTGGAAGGCGGTTNGG	G-gCCACTTGGAAGaCaGTTTGG	chr11	35719155	-	3	1	TRIM44	ENSG00000166326
RNA	GCCCCACTTGGAAGGCGGTTNGG	G-tttACTTGGAAGGCGGTTGGG	chr3	127069704	-	3	1
RNA	GCCCCACTTGGAAGGCGGTTNGG	GC-CCACTTGGAAGGCctTcTGG	chr8	101929005	-	3	1	NCALD	ENSG00000104490
RNA	GCCCCACTTGGAAGGCGGTTNGG	GC-CCACTTGcAAGGtGaTTAGG	chr2	57205267	-	3	1
RNA	GCCCCACTTGGAAGGCGGTTNGG	GC-CCACTgGGAAcGCGtTTGGG	chr1	36555103	-	3	1		ENSG00000297367, ENSG00000297386
RNA	GCCCCACTTGGAAGGCGGTTNGG	GC-CCACTgGcAAGGCGGgTGGG	chr17	79107807	+	3	1	RBFOX3	ENSG00000167281
RNA	GCCCCACTTGGAAGGCGGTTNGG	GC-CCACcTGGAAtGCtGTTTGG	chr9	91781618	-	3	1	ROR2	ENSG00000169071
RNA	GCCCCACTTGGAAGGCGGTTNGG	GC-CCACgTGGAAGGCaaTTTGG	chr10	30630737	-	3	1
RNA	GCCCCACTTGGAAGGCGGTTNGG	GC-CCAaTTaGAAGGCtGTTGGG	chr12	115890400	-	3	1
RNA	GCCCCACTTGGAAGGCGGTTNGG	GC-CCAgTTGGAAGGCtGTcAGG	chr8	35689616	+	3	1	UNC5D	ENSG00000156687, ENSG00000286693
RNA	GCCCCACTTGGAAGGCGGTTNGG	GC-CCcCaTGGAgGGCGGTTGGG	chr5	1886562	-	3	1	IRX4	ENSG00000113430
RNA	GCCCCACTTGGAAGGCGGTTNGG	GC-CCctTTGGAAGGCaGTTTGG	chr5	38331997	-	3	1	EGFLAM	ENSG00000164318
RNA	GCCCCACTTGGAAGGCGGTTNGG	GC-CCgCgTGGAAGGCGGgTGGG	chr6	34792216	-	3	1	BLTP3A	ENSG00000065060
RNA	GCCCCACTTGGAAGGCGGTTNGG	GC-CCtCaTGGAAGGCaGTTTGG	chr6	137913430	-	3	1
RNA	GCCCCACTTGGAAGGCGGTTNGG	GC-CCttTTGGAAGGCaGTTTGG	chr9	19242496	-	3	1	DENND4C	ENSG00000137145
RNA	GCCCCACTTGGAAGGCGGTTNGG	GC-CCttTTGGAAGGgGGTTAGG	chr1	15364716	-	3	1	EFHD2-AS1, FHAD1	ENSG00000142621, ENSG00000228140
RNA	GCCCCACTTGGAAGGCGGTTNGG	GC-CaACTTGGAAGGgGGTgGGG	chr8	63558440	-	3	1		ENSG00000253583
RNA	GCCCCACTTGGAAGGCGGTTNGG	GC-CaACTTGGAAGGtGGTaGGG	chr4	32319383	+	3	1
RNA	GCCCCACTTGGAAGGCGGTTNGG	GC-CaACTTGGAAGaCaGTTTGG	chr2	27140642	-	3	1
RNA	GCCCCACTTGGAAGGCGGTTNGG	GC-CaACTTGGAAGaCaGTTTGG	chr4	82319335	+	3	1	VAMP9P	ENSG00000284516
RNA	GCCCCACTTGGAAGGCGGTTNGG	GC-CaACTTGGAAGaCaGTTTGG	chrX	70653610	+	3	1	TEX11	ENSG00000120498
RNA	GCCCCACTTGGAAGGCGGTTNGG	GC-CacCTTGGAAGGCaGTTTGG	chr10	131728151	+	3	1
RNA	GCCCCACTTGGAAGGCGGTTNGG	GC-CtACTTGGtAGGCtGTTGGG	chr19	32155078	-	3	1		ENSG00000286041
RNA	GCCCCACTTGGAAGGCGGTTNGG	GC-aCACTTGGAAGGaGGTcAGG	chr2	145204621	-	3	1	TEX41	ENSG00000226674
RNA	GCCCCACTTGGAAGGCGGTTNGG	GC-aCACTTGGgAGGCGGTgGGG	chr4	138464527	+	3	1	LINC00499	ENSG00000251372, ENSG00000297834
RNA	GCCCCACTTGGAAGGCGGTTNGG	GC-tCACaTGGAAGGCaGTTGGG	chr1	43694779	-	3	1	KDM4A, KDM4A-AS1	ENSG00000066135, ENSG00000236200, ENSG00000284989
RNA	GCCCCACTTGGAAGGCGGTTNGG	GC-tCACcTGGAAGGCGGaTGGG	chr19	33416533	+	3	1	PEPD	ENSG00000124299
RNA	GCCCCACTTGGAAGGCGGTTNGG	GCC-CACTTGGAAGGCctTcTGG	chr8	101929005	-	3	1	NCALD	ENSG00000104490
RNA	GCCCCACTTGGAAGGCGGTTNGG	GCC-CACTTGcAAGGtGaTTAGG	chr2	57205267	-	3	1
RNA	GCCCCACTTGGAAGGCGGTTNGG	GCC-CACTgGGAAcGCGtTTGGG	chr1	36555103	-	3	1		ENSG00000297367, ENSG00000297386
RNA	GCCCCACTTGGAAGGCGGTTNGG	GCC-CACTgGcAAGGCGGgTGGG	chr17	79107807	+	3	1	RBFOX3	ENSG00000167281
RNA	GCCCCACTTGGAAGGCGGTTNGG	GCC-CACcTGGAAtGCtGTTTGG	chr9	91781618	-	3	1	ROR2	ENSG00000169071
RNA	GCCCCACTTGGAAGGCGGTTNGG	GCC-CACgTGGAAGGCaaTTTGG	chr10	30630737	-	3	1
RNA	GCCCCACTTGGAAGGCGGTTNGG	GCC-CAaTTaGAAGGCtGTTGGG	chr12	115890400	-	3	1
RNA	GCCCCACTTGGAAGGCGGTTNGG	GCC-CAgTTGGAAGGCtGTcAGG	chr8	35689616	+	3	1	UNC5D	ENSG00000156687, ENSG00000286693
RNA	GCCCCACTTGGAAGGCGGTTNGG	GCC-CcCaTGGAgGGCGGTTGGG	chr5	1886562	-	3	1	IRX4	ENSG00000113430
RNA	GCCCCACTTGGAAGGCGGTTNGG	GCC-CctTTGGAAGGCaGTTTGG	chr5	38331997	-	3	1	EGFLAM	ENSG00000164318
RNA	GCCCCACTTGGAAGGCGGTTNGG	GCC-CgCgTGGAAGGCGGgTGGG	chr6	34792216	-	3	1	BLTP3A	ENSG00000065060
RNA	GCCCCACTTGGAAGGCGGTTNGG	GCC-CtCaTGGAAGGCaGTTTGG	chr6	137913430	-	3	1
RNA	GCCCCACTTGGAAGGCGGTTNGG	GCC-CttTTGGAAGGCaGTTTGG	chr9	19242496	-	3	1	DENND4C	ENSG00000137145
RNA	GCCCCACTTGGAAGGCGGTTNGG	GCC-CttTTGGAAGGgGGTTAGG	chr1	15364716	-	3	1	EFHD2-AS1, FHAD1	ENSG00000142621, ENSG00000228140
RNA	GCCCCACTTGGAAGGCGGTTNGG	GCC-aACTTGGAAGGgGGTgGGG	chr8	63558440	-	3	1		ENSG00000253583
RNA	GCCCCACTTGGAAGGCGGTTNGG	GCC-aACTTGGAAGGtGGTaGGG	chr4	32319383	+	3	1
RNA	GCCCCACTTGGAAGGCGGTTNGG	GCC-aACTTGGAAGaCaGTTTGG	chr2	27140642	-	3	1
RNA	GCCCCACTTGGAAGGCGGTTNGG	GCC-aACTTGGAAGaCaGTTTGG	chr4	82319335	+	3	1	VAMP9P	ENSG00000284516
RNA	GCCCCACTTGGAAGGCGGTTNGG	GCC-aACTTGGAAGaCaGTTTGG	chrX	70653610	+	3	1	TEX11	ENSG00000120498
RNA	GCCCCACTTGGAAGGCGGTTNGG	GCC-acCTTGGAAGGCaGTTTGG	chr10	131728151	+	3	1
RNA	GCCCCACTTGGAAGGCGGTTNGG	GCC-tACTTGGtAGGCtGTTGGG	chr19	32155078	-	3	1		ENSG00000286041
RNA	GCCCCACTTGGAAGGCGGTTNGG	GCCC-ACTTGGAAGGCctTcTGG	chr8	101929005	-	3	1	NCALD	ENSG00000104490
RNA	GCCCCACTTGGAAGGCGGTTNGG	GCCC-ACTTGcAAGGtGaTTAGG	chr2	57205267	-	3	1
RNA	GCCCCACTTGGAAGGCGGTTNGG	GCCC-ACTgGGAAcGCGtTTGGG	chr1	36555103	-	3	1		ENSG00000297367, ENSG00000297386
RNA	GCCCCACTTGGAAGGCGGTTNGG	GCCC-ACTgGcAAGGCGGgTGGG	chr17	79107807	+	3	1	RBFOX3	ENSG00000167281
RNA	GCCCCACTTGGAAGGCGGTTNGG	GCCC-ACcTGGAAtGCtGTTTGG	chr9	91781618	-	3	1	ROR2	ENSG00000169071
RNA	GCCCCACTTGGAAGGCGGTTNGG	GCCC-ACgTGGAAGGCaaTTTGG	chr10	30630737	-	3	1
RNA	GCCCCACTTGGAAGGCGGTTNGG	GCCC-AaTTaGAAGGCtGTTGGG	chr12	115890400	-	3	1
RNA	GCCCCACTTGGAAGGCGGTTNGG	GCCC-AgTTGGAAGGCtGTcAGG	chr8	35689616	+	3	1	UNC5D	ENSG00000156687, ENSG00000286693
RNA	GCCCCACTTGGAAGGCGGTTNGG	GCCC-cCaTGGAgGGCGGTTGGG	chr5	1886562	-	3	1	IRX4	ENSG00000113430
RNA	GCCCCACTTGGAAGGCGGTTNGG	GCCC-ctTTGGAAGGCaGTTTGG	chr5	38331997	-	3	1	EGFLAM	ENSG00000164318
RNA	GCCCCACTTGGAAGGCGGTTNGG	GCCC-gCgTGGAAGGCGGgTGGG	chr6	34792216	-	3	1	BLTP3A	ENSG00000065060
RNA	GCCCCACTTGGAAGGCGGTTNGG	GCCC-tCaTGGAAGGCaGTTTGG	chr6	137913430	-	3	1
RNA	GCCCCACTTGGAAGGCGGTTNGG	GCCC-ttTTGGAAGGCaGTTTGG	chr9	19242496	-	3	1	DENND4C	ENSG00000137145
RNA	GCCCCACTTGGAAGGCGGTTNGG	GCCC-ttTTGGAAGGgGGTTAGG	chr1	15364716	-	3	1	EFHD2-AS1, FHAD1	ENSG00000142621, ENSG00000228140
RNA	GCCCCACTTGGAAGGCGGTTNGG	GCCCC-CTTGGAAGcCcaTTTGG	chrX	154819206	-	3	1	MPP1	ENSG00000130830
RNA	GCCCCACTTGGAAGGCGGTTNGG	GCCCC-CTTGGAAaaCaGTTTGG	chr7	130594931	+	3	1	COPG2	ENSG00000158623, ENSG00000298254
RNA	GCCCCACTTGGAAGGCGGTTNGG	GCCCC-CTTGGgAGGCtGcTGGG	chr14	63179439	-	3	1		ENSG00000296192
RNA	GCCCCACTTGGAAGGCGGTTNGG	GCCCC-CTTGGgAGaCGGgTGGG	chr1	245332320	-	3	1	KIF26B	ENSG00000162849
RNA	GCCCCACTTGGAAGGCGGTTNGG	GCCCC-CTTGaAAGGaGGTgAGG	chr3	127134279	-	3	1
RNA	GCCCCACTTGGAAGGCGGTTNGG	GCCCC-CTTccAAGtCGGTTGGG	chr6	64803990	-	3	1	EYS	ENSG00000188107
RNA	GCCCCACTTGGAAGGCGGTTNGG	GCCCC-CTgGGAAGGCaGaTGGG	chr19	9993487	+	3	1	COL5A3	ENSG00000080573
RNA	GCCCCACTTGGAAGGCGGTTNGG	GCCCC-CTgGGcAGGaGGTTGGG	chr20	57415189	+	3	1		ENSG00000307683
RNA	GCCCCACTTGGAAGGCGGTTNGG	GCCCC-CaTGGAAaGCaGTTTGG	chr3	161287113	+	3	1
RNA	GCCCCACTTGGAAGGCGGTTNGG	GCCCC-CgTGGAAaGCaGTTTGG	chr17	13207305	-	3	1
RNA	GCCCCACTTGGAAGGCGGTTNGG	GCCCC-CgTGGAAaGCtGTTTGG	chr12	110307143	-	3	1	ATP2A2	ENSG00000174437
RNA	GCCCCACTTGGAAGGCGGTTNGG	GCCCC-CgTGGAAaGCtGTTTGG	chr17	43874910	-	3	1
RNA	GCCCCACTTGGAAGGCGGTTNGG	GCCCC-CgTGGAAtGCaGTTTGG	chr15	37547329	+	3	1
RNA	GCCCCACTTGGAAGGCGGTTNGG	GCCCC-aTgGGAAGGCGGTgGGG	chr3	197471390	+	3	1		ENSG00000235126
RNA	GCCCCACTTGGAAGGCGGTTNGG	GCCCC-tTTGGAAGaCaGTTTGG	chr11	20836367	+	3	1	NELL1	ENSG00000165973
RNA	GCCCCACTTGGAAGGCGGTTNGG	GCCCC-tTTGGAAGaCaGTTTGG	chr6	108855635	-	3	1	ARMC2	ENSG00000118690
RNA	GCCCCACTTGGAAGGCGGTTNGG	GCCCC-tTTGGAAGaCaGTTTGG	chr6	115533991	-	3	1
RNA	GCCCCACTTGGAAGGCGGTTNGG	GCCCC-tTTGGAAaGCaGTTTGG	chr4	157998593	-	3	1		ENSG00000287226
RNA	GCCCCACTTGGAAGGCGGTTNGG	GCCCC-tTTGGAAaGCaGTTTGG	chr5	115466079	+	3	1
RNA	GCCCCACTTGGAAGGCGGTTNGG	GCCCC-tTTGGAAaGCaGTTTGG	chrX	86931246	-	3	1		ENSG00000304551
RNA	GCCCCACTTGGAAGGCGGTTNGG	GCCCC-tcTGGAAGGCaGTTTGG	chr4	182021959	+	3	1	TENM3-AS1	ENSG00000177822, ENSG00000299420
RNA	GCCCCACTTGGAAGGCGGTTNGG	GCCCC-tgTGGAAGGCaGTTTGG	chr11	42197059	+	3	1	LINC02740	ENSG00000255109
RNA	GCCCCACTTGGAAGGCGGTTNGG	GCCCC-tgTGGAAGGCaGTTTGG	chr12	13107711	-	3	1	FAM234B	ENSG00000084444
RNA	GCCCCACTTGGAAGGCGGTTNGG	GCCCC-tgTGGAAGGCaGTTTGG	chr16	26910852	+	3	1
RNA	GCCCCACTTGGAAGGCGGTTNGG	GCCCC-tgTGGAAGGCaGTTTGG	chr5	2651997	-	3	1
RNA	GCCCCACTTGGAAGGCGGTTNGG	GCCCCA-TTGGAAGGtctTTGGG	chr1	210274410	+	3	1		ENSG00000298298
RNA	GCCCCACTTGGAAGGCGGTTNGG	GCCCCA-TTGGAAGaCaGcTTGG	chr3	191496499	-	3	1	PYDC2-AS1	ENSG00000223812
RNA	GCCCCACTTGGAAGGCGGTTNGG	GCCCCA-TTGGAAaaCaGTTTGG	chr6	164615518	-	3	1
RNA	GCCCCACTTGGAAGGCGGTTNGG	GCCCCA-TTGGgAGGCaGTgGGG	chr22	29710842	-	3	1	CABP7-DT	ENSG00000232396
RNA	GCCCCACTTGGAAGGCGGTTNGG	GCCCCA-TTGcAgGGCGGgTCGG	chr20	50631705	-	3	1	RIPOR3	ENSG00000042062
RNA	GCCCCACTTGGAAGGCGGTTNGG	GCCCCA-TctGAAGGCtGTTTGG	chr8	136455388	+	3	1	LINC02055	ENSG00000254101
RNA	GCCCCACTTGGAAGGCGGTTNGG	GCCCCA-cTGGAAGGtGtTTAGG	chr11	80999865	-	3	1
RNA	GCCCCACTTGGAAGGCGGTTNGG	GCCCCA-cTGGAAaGCGtTTGGG	chr12	2986193	+	3	1	TEAD4	ENSG00000197905
RNA	GCCCCACTTGGAAGGCGGTTNGG	GCCCCA-gTGGAAGGCaGTcAGG	chr10	70677717	-	3	1	ADAMTS14	ENSG00000138316
RNA	GCCCCACTTGGAAGGCGGTTNGG	GCCCCA-gTGGAAGGgGGTgGGG	chr8	33553670	+	3	1	RNF122	ENSG00000133874
RNA	GCCCCACTTGGAAGGCGGTTNGG	GCCCCA-gaGGAAGGCGGcTGGG	chr20	62378433	-	3	1
RNA	GCCCCACTTGGAAGGCGGTTNGG	GCCCCAC-TGGAAGGCctTcAGG	chr8	27002760	-	3	1
RNA	GCCCCACTTGGAAGGCGGTTNGG	GCCCCAC-TGGAAGGtGtTcAGG	chr11	85342424	+	3	1	DLG2	ENSG00000150672
RNA	GCCCCACTTGGAAGGCGGTTNGG	GCCCCAC-TGGAAGGtctTTAGG	chr8	108579874	+	3	1
RNA	GCCCCACTTGGAAGGCGGTTNGG	GCCCCAC-TGGAAtcCcGTTCGG	chr13	88136944	-	3	1
RNA	GCCCCACTTGGAAGGCGGTTNGG	GCCCCAC-TGGAgaGCGGgTGGG	chr19	16252692	+	3	1
RNA	GCCCCACTTGGAAGGCGGTTNGG	GCCCCAC-TGccAGGCaGTTGGG	chr9	114616807	-	3	1	TMEM268	ENSG00000157693
RNA	GCCCCACTTGGAAGGCGGTTNGG	GCCCCAC-TtGAAGGgGGaTCGG	chr8	22038677	+	3	1
RNA	GCCCCACTTGGAAGGCGGTTNGG	GCCCCAC-gGGgAGGtGGTTAGG	chr8	94639108	+	3	1	LINC02894	ENSG00000261437
RNA	GCCCCACTTGGAAGGCGGTTNGG	GCCCCACT-GGAAGGCctTcAGG	chr8	27002760	-	3	1
RNA	GCCCCACTTGGAAGGCGGTTNGG	GCCCCACT-GGAAGGtGtTcAGG	chr11	85342424	+	3	1	DLG2	ENSG00000150672
RNA	GCCCCACTTGGAAGGCGGTTNGG	GCCCCACT-GGAAGGtctTTAGG	chr8	108579874	+	3	1
RNA	GCCCCACTTGGAAGGCGGTTNGG	GCCCCACT-GGAAtcCcGTTCGG	chr13	88136944	-	3	1
RNA	GCCCCACTTGGAAGGCGGTTNGG	GCCCCACT-GGAgaGCGGgTGGG	chr19	16252692	+	3	1
RNA	GCCCCACTTGGAAGGCGGTTNGG	GCCCCACT-GccAGGCaGTTGGG	chr9	114616807	-	3	1	TMEM268	ENSG00000157693
RNA	GCCCCACTTGGAAGGCGGTTNGG	GCCCCACT-tGAAGGgGGaTCGG	chr8	22038677	+	3	1
RNA	GCCCCACTTGGAAGGCGGTTNGG	GCCCCACTTGG-AGGtccTTAGG	chr20	62089581	-	3	1
RNA	GCCCCACTTGGAAGGCGGTTNGG	GCCCCACTTGG-cGGgGGTgGGG	chr15	22880829	+	3	1	CYFIP1	ENSG00000273749
RNA	GCCCCACTTGGAAGGCGGTTNGG	GCCCCACTTGGA-GGtccTTAGG	chr20	62089581	-	3	1
RNA	GCCCCACTTGGAAGGCGGTTNGG	GCCCCACTTGGAA-GtGGagAGG	chr8	27898761	+	3	1	SCARA5	ENSG00000168079
RNA	GCCCCACTTGGAAGGCGGTTNGG	GCCCCACTTGGAA-GtGtgTGGG	chr22	22034909	-	3	1		ENSG00000290847
RNA	GCCCCACTTGGAAGGCGGTTNGG	GCCCCACTTGGAAG-tGGagAGG	chr8	27898761	+	3	1	SCARA5	ENSG00000168079
RNA	GCCCCACTTGGAAGGCGGTTNGG	GCCCCACTTGGAAG-tGtgTGGG	chr22	22034909	-	3	1		ENSG00000290847
RNA	GCCCCACTTGGAAGGCGGTTNGG	GCCCCACTTGGAAGG-cccTGGG	chr16	56312760	-	3	1	GNAO1	ENSG00000087258
RNA	GCCCCACTTGGAAGGCGGTTNGG	GCCCCACTTGGAAGt-GGagAGG	chr8	27898761	+	3	1	SCARA5	ENSG00000168079
RNA	GCCCCACTTGGAAGGCGGTTNGG	GCCCCACTTGGAAGt-GtgTGGG	chr22	22034909	-	3	1		ENSG00000290847
RNA	GCCCCACTTGGAAGGCGGTTNGG	GCCCCACTTGGAAGtgtG-TGGG	chr22	22034909	-	3	1		ENSG00000290847
RNA	GCCCCACTTGGAAGGCGGTTNGG	GCCCCACTTGGAcGGCaG-cTGG	chr10	3308982	-	3	1		ENSG00000302051
RNA	GCCCCACTTGGAAGGCGGTTNGG	GCCCCACTTGGAgGtC-cTTAGG	chr20	62089581	-	3	1
RNA	GCCCCACTTGGAAGGCGGTTNGG	GCCCCACTTGGAgGtCc-TTAGG	chr20	62089581	-	3	1
RNA	GCCCCACTTGGAAGGCGGTTNGG	GCCCCACTTGGc-GGgGGTgGGG	chr15	22880829	+	3	1	CYFIP1	ENSG00000273749
RNA	GCCCCACTTGGAAGGCGGTTNGG	GCCCCACTTGGcgGG-GGTgGGG	chr15	22880829	+	3	1	CYFIP1	ENSG00000273749
RNA	GCCCCACTTGGAAGGCGGTTNGG	GCCCCACTTGa-AGGgGGaTCGG	chr8	22038677	+	3	1
RNA	GCCCCACTTGGAAGGCGGTTNGG	GCCCCACTTGaA-GGgGGaTCGG	chr8	22038677	+	3	1
RNA	GCCCCACTTGGAAGGCGGTTNGG	GCCCCACTTGaAgGG-GGaTCGG	chr8	22038677	+	3	1
RNA	GCCCCACTTGGAAGGCGGTTNGG	GCCCCACTTtGAAGGaGG-aGGG	chr3	9047945	+	3	1	SRGAP3	ENSG00000196220
RNA	GCCCCACTTGGAAGGCGGTTNGG	GCCCCACTaGGAAGGtGG-aAGG	chr3	52114180	-	3	1	POC1A	ENSG00000164087
RNA	GCCCCACTTGGAAGGCGGTTNGG	GCCCCACTg-GAAGGtGtTTAGG	chr11	80999865	-	3	1
RNA	GCCCCACTTGGAAGGCGGTTNGG	GCCCCACTg-GAAaGCGtTTGGG	chr12	2986193	+	3	1	TEAD4	ENSG00000197905
RNA	GCCCCACTTGGAAGGCGGTTNGG	GCCCCACTgG-AAGGtGtTTAGG	chr11	80999865	-	3	1
RNA	GCCCCACTTGGAAGGCGGTTNGG	GCCCCACTgG-AAaGCGtTTGGG	chr12	2986193	+	3	1	TEAD4	ENSG00000197905
RNA	GCCCCACTTGGAAGGCGGTTNGG	GCCCCACTgGGAAGGCaG-cAGG	chr11	2403663	-	3	1	TSSC4	ENSG00000184281
RNA	GCCCCACTTGGAAGGCGGTTNGG	GCCCCACTgGGAgGGC-GcTGGG	chr14	105391136	+	3	1	PACS2	ENSG00000179364
RNA	GCCCCACTTGGAAGGCGGTTNGG	GCCCCACTgGGAgGGCG-cTGGG	chr14	105391136	+	3	1	PACS2	ENSG00000179364
RNA	GCCCCACTTGGAAGGCGGTTNGG	GCCCCACTgGGAgGGCGc-TGGG	chr14	105391136	+	3	1	PACS2	ENSG00000179364
RNA	GCCCCACTTGGAAGGCGGTTNGG	GCCCCACTgGaAA-GCGtTTGGG	chr12	2986193	+	3	1	TEAD4	ENSG00000197905
RNA	GCCCCACTTGGAAGGCGGTTNGG	GCCCCACTgGaAAG-CGtTTGGG	chr12	2986193	+	3	1	TEAD4	ENSG00000197905
RNA	GCCCCACTTGGAAGGCGGTTNGG	GCCCCACaTGcAAGGC-tTTTGG	chrX	18094921	+	3	1	LINC01456	ENSG00000225882
RNA	GCCCCACTTGGAAGGCGGTTNGG	GCCCCACaTGcAAGGCt-TTTGG	chrX	18094921	+	3	1	LINC01456	ENSG00000225882
RNA	GCCCCACTTGGAAGGCGGTTNGG	GCCCCACcTGGtAGG-GGTgTGG	chr17	79403296	-	3	1	RBFOX3	ENSG00000167281
RNA	GCCCCACTTGGAAGGCGGTTNGG	GCCCCACcTGGtAGGC-aTTCGG	chr19	10357866	+	3	1	TYK2	ENSG00000105397
RNA	GCCCCACTTGGAAGGCGGTTNGG	GCCCCACcTGGtAGGCa-TTCGG	chr19	10357866	+	3	1	TYK2	ENSG00000105397
RNA	GCCCCACTTGGAAGGCGGTTNGG	GCCCCACcTGcAAGGC-tTTGGG	chr6	2550016	+	3	1
RNA	GCCCCACTTGGAAGGCGGTTNGG	GCCCCACcTGcAAGGCt-TTGGG	chr6	2550016	+	3	1
RNA	GCCCCACTTGGAAGGCGGTTNGG	GCCCCACcaGGAAGG-GGgTAGG	chr11	68652382	+	3	1
RNA	GCCCCACTTGGAAGGCGGTTNGG	GCCCCACcaGGAAGGgGG-TAGG	chr11	68652382	+	3	1
RNA	GCCCCACTTGGAAGGCGGTTNGG	GCCCCACg-GGgAGGtGGTTAGG	chr8	94639108	+	3	1	LINC02894	ENSG00000261437
RNA	GCCCCACTTGGAAGGCGGTTNGG	GCCCCACgTGGAtGG-GGTgTGG	chr8	40989837	-	3	1
RNA	GCCCCACTTGGAAGGCGGTTNGG	GCCCCACgTGGcAGGCGG-cAGG	chr2	10776793	-	3	1	ATP6V1C2	ENSG00000143882
RNA	GCCCCACTTGGAAGGCGGTTNGG	GCCCCACgTGGgAtGCGG-TGGG	chr18	80253992	+	3	1
RNA	GCCCCACTTGGAAGGCGGTTNGG	GCCCCACggGG-AGGtGGTTAGG	chr8	94639108	+	3	1	LINC02894	ENSG00000261437
RNA	GCCCCACTTGGAAGGCGGTTNGG	GCCCCACggGGA-GGtGGTTAGG	chr8	94639108	+	3	1	LINC02894	ENSG00000261437
RNA	GCCCCACTTGGAAGGCGGTTNGG	GCCCCACggGGcAGGCGG-TGGG	chr1	12191271	+	3	1	TNFRSF1B	ENSG00000028137
RNA	GCCCCACTTGGAAGGCGGTTNGG	GCCCCAaTTtGAAGG-GGgTGGG	chr13	52148657	-	3	1	NEK3	ENSG00000136098
RNA	GCCCCACTTGGAAGGCGGTTNGG	GCCCCAaTTtGAAGGgGG-TGGG	chr13	52148657	-	3	1	NEK3	ENSG00000136098
RNA	GCCCCACTTGGAAGGCGGTTNGG	GCCCCAaTgGGAAGGC-GcTGGG	chr7	142451099	-	3	1	TRBV6-5	ENSG00000211721
RNA	GCCCCACTTGGAAGGCGGTTNGG	GCCCCAaTgGGAAGGCG-cTGGG	chr7	142451099	-	3	1	TRBV6-5	ENSG00000211721
RNA	GCCCCACTTGGAAGGCGGTTNGG	GCCCCAaTgGGAAGGCGc-TGGG	chr7	142451099	-	3	1	TRBV6-5	ENSG00000211721
RNA	GCCCCACTTGGAAGGCGGTTNGG	GCCCCAg-TGGAAGGCaGTcAGG	chr10	70677717	-	3	1	ADAMTS14	ENSG00000138316
RNA	GCCCCACTTGGAAGGCGGTTNGG	GCCCCAg-TGGAAGGgGGTgGGG	chr8	33553670	+	3	1	RNF122	ENSG00000133874
RNA	GCCCCACTTGGAAGGCGGTTNGG	GCCCCAg-aGGAAGGCGGcTGGG	chr20	62378433	-	3	1
RNA	GCCCCACTTGGAAGGCGGTTNGG	GCCCCAgT-GGAAGGCaGTcAGG	chr10	70677717	-	3	1	ADAMTS14	ENSG00000138316
RNA	GCCCCACTTGGAAGGCGGTTNGG	GCCCCAgT-GGAAGGgGGTgGGG	chr8	33553670	+	3	1	RNF122	ENSG00000133874
RNA	GCCCCACTTGGAAGGCGGTTNGG	GCCCCAgTTGGAA-GttGTTTGG	chr8	6709813	+	3	1	AGPAT5	ENSG00000155189
RNA	GCCCCACTTGGAAGGCGGTTNGG	GCCCCAgTTGGAAG-ttGTTTGG	chr8	6709813	+	3	1	AGPAT5	ENSG00000155189
RNA	GCCCCACTTGGAAGGCGGTTNGG	GCCCCAgTTGGAAGt-tGTTTGG	chr8	6709813	+	3	1	AGPAT5	ENSG00000155189
RNA	GCCCCACTTGGAAGGCGGTTNGG	GCCCCAgTTGGAAGtt-GTTTGG	chr8	6709813	+	3	1	AGPAT5	ENSG00000155189
RNA	GCCCCACTTGGAAGGCGGTTNGG	GCCCCAgTTGGAAGttG-TTTGG	chr8	6709813	+	3	1	AGPAT5	ENSG00000155189
RNA	GCCCCACTTGGAAGGCGGTTNGG	GCCCCAgTTGGgAGGC-GaTGGG	chr1	32923910	+	3	1
RNA	GCCCCACTTGGAAGGCGGTTNGG	GCCCCAgTTGGgAGGCG-aTGGG	chr1	32923910	+	3	1
RNA	GCCCCACTTGGAAGGCGGTTNGG	GCCCCAgTTGGgAGGCGa-TGGG	chr1	32923910	+	3	1
RNA	GCCCCACTTGGAAGGCGGTTNGG	GCCCCAga-GGAAGGCGGcTGGG	chr20	62378433	-	3	1
RNA	GCCCCACTTGGAAGGCGGTTNGG	GCCCCAt-gGGAAGGCGGTgGGG	chr3	197471390	+	3	1		ENSG00000235126
RNA	GCCCCACTTGGAAGGCGGTTNGG	GCCCCAtTTGGAA-GaGtTTTGG	chr18	61758511	-	3	1
RNA	GCCCCACTTGGAAGGCGGTTNGG	GCCCCAtTTGGAAG-aGtTTTGG	chr18	61758511	-	3	1
RNA	GCCCCACTTGGAAGGCGGTTNGG	GCCCCAtTTGGAAGa-GtTTTGG	chr18	61758511	-	3	1
RNA	GCCCCACTTGGAAGGCGGTTNGG	GCCCCAtTaGGAAGG-tGTTTGG	chr2	8861679	-	3	1	MBOAT2	ENSG00000143797
RNA	GCCCCACTTGGAAGGCGGTTNGG	GCCCCAtTaGGAAGGt-GTTTGG	chr2	8861679	-	3	1	MBOAT2	ENSG00000143797
RNA	GCCCCACTTGGAAGGCGGTTNGG	GCCCCAtTaGGAAGGtG-TTTGG	chr2	8861679	-	3	1	MBOAT2	ENSG00000143797
RNA	GCCCCACTTGGAAGGCGGTTNGG	GCCCCAtcT-GAAGGCtGTTTGG	chr8	136455388	+	3	1	LINC02055	ENSG00000254101
RNA	GCCCCACTTGGAAGGCGGTTNGG	GCCCCAtcTG-AAGGCtGTTTGG	chr8	136455388	+	3	1	LINC02055	ENSG00000254101
RNA	GCCCCACTTGGAAGGCGGTTNGG	GCCCCAtg-GGAAGGCGGTgGGG	chr3	197471390	+	3	1		ENSG00000235126
RNA	GCCCCACTTGGAAGGCGGTTNGG	GCCCCAtgTGGAAGGtGG-TTGG	chr13	29710491	+	3	1
RNA	GCCCCACTTGGAAGGCGGTTNGG	GCCCCc-aTGGAgGGCGGTTGGG	chr5	1886562	-	3	1	IRX4	ENSG00000113430
RNA	GCCCCACTTGGAAGGCGGTTNGG	GCCCCcCTaGGAA-GCGGaTAGG	chr1	100132618	-	3	1	SASS6	ENSG00000156876
RNA	GCCCCACTTGGAAGGCGGTTNGG	GCCCCcCTaGGAAG-CGGaTAGG	chr1	100132618	-	3	1	SASS6	ENSG00000156876
RNA	GCCCCACTTGGAAGGCGGTTNGG	GCCCCca-TGGAgGGCGGTTGGG	chr5	1886562	-	3	1	IRX4	ENSG00000113430
RNA	GCCCCACTTGGAAGGCGGTTNGG	GCCCCcaT-GGAgGGCGGTTGGG	chr5	1886562	-	3	1	IRX4	ENSG00000113430
RNA	GCCCCACTTGGAAGGCGGTTNGG	GCCCCgC-TGGAAGGtGGcTGGG	chr11	64744509	+	3	1	RASGRP2	ENSG00000068831
RNA	GCCCCACTTGGAAGGCGGTTNGG	GCCCCgCT-GGAAGGtGGcTGGG	chr11	64744509	+	3	1	RASGRP2	ENSG00000068831
RNA	GCCCCACTTGGAAGGCGGTTNGG	GCCCCgCgcGG-AGGCGGTTGGG	chr1	119712539	-	3	1	PHGDH	ENSG00000092621, ENSG00000296692
RNA	GCCCCACTTGGAAGGCGGTTNGG	GCCCCgCgcGGA-GGCGGTTGGG	chr1	119712539	-	3	1	PHGDH	ENSG00000092621, ENSG00000296692
RNA	GCCCCACTTGGAAGGCGGTTNGG	GCCCCt-TTGGAAGaCaGTTTGG	chr11	20836367	+	3	1	NELL1	ENSG00000165973
RNA	GCCCCACTTGGAAGGCGGTTNGG	GCCCCt-TTGGAAGaCaGTTTGG	chr6	108855635	-	3	1	ARMC2	ENSG00000118690
RNA	GCCCCACTTGGAAGGCGGTTNGG	GCCCCt-TTGGAAGaCaGTTTGG	chr6	115533991	-	3	1
RNA	GCCCCACTTGGAAGGCGGTTNGG	GCCCCt-TTGGAAaGCaGTTTGG	chr4	157998593	-	3	1		ENSG00000287226
RNA	GCCCCACTTGGAAGGCGGTTNGG	GCCCCt-TTGGAAaGCaGTTTGG	chr5	115466079	+	3	1
RNA	GCCCCACTTGGAAGGCGGTTNGG	GCCCCt-TTGGAAaGCaGTTTGG	chrX	86931246	-	3	1		ENSG00000304551
RNA	GCCCCACTTGGAAGGCGGTTNGG	GCCCCt-cTGGAAGGCaGTTTGG	chr4	182021959	+	3	1	TENM3-AS1	ENSG00000177822, ENSG00000299420
RNA	GCCCCACTTGGAAGGCGGTTNGG	GCCCCt-gTGGAAGGCaGTTTGG	chr11	42197059	+	3	1	LINC02740	ENSG00000255109
RNA	GCCCCACTTGGAAGGCGGTTNGG	GCCCCt-gTGGAAGGCaGTTTGG	chr12	13107711	-	3	1	FAM234B	ENSG00000084444
RNA	GCCCCACTTGGAAGGCGGTTNGG	GCCCCt-gTGGAAGGCaGTTTGG	chr16	26910852	+	3	1
RNA	GCCCCACTTGGAAGGCGGTTNGG	GCCCCt-gTGGAAGGCaGTTTGG	chr5	2651997	-	3	1
RNA	GCCCCACTTGGAAGGCGGTTNGG	GCCCCtC-TGGAAGaCGGTaTGG	chr20	33257317	+	3	1		ENSG00000298350
RNA	GCCCCACTTGGAAGGCGGTTNGG	GCCCCtCT-GGAAGaCGGTaTGG	chr20	33257317	+	3	1		ENSG00000298350
RNA	GCCCCACTTGGAAGGCGGTTNGG	GCCCCtCTT-GAAGcCGGcTCGG	chr1	1179268	-	3	1	TTLL10, TTLL10-AS1	ENSG00000162571, ENSG00000205231
RNA	GCCCCACTTGGAAGGCGGTTNGG	GCCCCtCTTG-AAGcCGGcTCGG	chr1	1179268	-	3	1	TTLL10, TTLL10-AS1	ENSG00000162571, ENSG00000205231
RNA	GCCCCACTTGGAAGGCGGTTNGG	GCCCCtCTTGGAA-GtGGcTTGG	chr2	29039188	+	3	1	TOGARAM2	ENSG00000189350
RNA	GCCCCACTTGGAAGGCGGTTNGG	GCCCCtCTTGGAAG-tGGcTTGG	chr2	29039188	+	3	1	TOGARAM2	ENSG00000189350
RNA	GCCCCACTTGGAAGGCGGTTNGG	GCCCCtCTTGGAAGt-GGcTTGG	chr2	29039188	+	3	1	TOGARAM2	ENSG00000189350
RNA	GCCCCACTTGGAAGGCGGTTNGG	GCCCCtCTg-GAAGGCaGTTTGG	chr4	182021959	+	3	1	TENM3-AS1	ENSG00000177822, ENSG00000299420
RNA	GCCCCACTTGGAAGGCGGTTNGG	GCCCCtCTgG-AAGGCaGTTTGG	chr4	182021959	+	3	1	TENM3-AS1	ENSG00000177822, ENSG00000299420
RNA	GCCCCACTTGGAAGGCGGTTNGG	GCCCCtCaTGGAAGGaGG-TGGG	chr10	4804199	-	3	1	AKR1E2	ENSG00000165568
RNA	GCCCCACTTGGAAGGCGGTTNGG	GCCCCtg-TGGAAGGCaGTTTGG	chr11	42197059	+	3	1	LINC02740	ENSG00000255109
RNA	GCCCCACTTGGAAGGCGGTTNGG	GCCCCtg-TGGAAGGCaGTTTGG	chr12	13107711	-	3	1	FAM234B	ENSG00000084444
RNA	GCCCCACTTGGAAGGCGGTTNGG	GCCCCtg-TGGAAGGCaGTTTGG	chr16	26910852	+	3	1
RNA	GCCCCACTTGGAAGGCGGTTNGG	GCCCCtg-TGGAAGGCaGTTTGG	chr5	2651997	-	3	1
RNA	GCCCCACTTGGAAGGCGGTTNGG	GCCCCtgT-GGAAGGCaGTTTGG	chr11	42197059	+	3	1	LINC02740	ENSG00000255109
RNA	GCCCCACTTGGAAGGCGGTTNGG	GCCCCtgT-GGAAGGCaGTTTGG	chr12	13107711	-	3	1	FAM234B	ENSG00000084444
RNA	GCCCCACTTGGAAGGCGGTTNGG	GCCCCtgT-GGAAGGCaGTTTGG	chr16	26910852	+	3	1
RNA	GCCCCACTTGGAAGGCGGTTNGG	GCCCCtgT-GGAAGGCaGTTTGG	chr5	2651997	-	3	1
RNA	GCCCCACTTGGAAGGCGGTTNGG	GCCCCtt-TGGAAGGCaGTTTGG	chr5	38331997	-	3	1	EGFLAM	ENSG00000164318
RNA	GCCCCACTTGGAAGGCGGTTNGG	GCCCCttT-GGAAGGCaGTTTGG	chr5	38331997	-	3	1	EGFLAM	ENSG00000164318
RNA	GCCCCACTTGGAAGGCGGTTNGG	GCCCaA-TTaGAAGGCtGTTGGG	chr12	115890400	-	3	1
RNA	GCCCCACTTGGAAGGCGGTTNGG	GCCCaACTTGG-AGGCtGTcTGG	chr2	130819655	+	3	1		ENSG00000294249
RNA	GCCCCACTTGGAAGGCGGTTNGG	GCCCaACTTGGA-GGCtGTcTGG	chr2	130819655	+	3	1		ENSG00000294249
RNA	GCCCCACTTGGAAGGCGGTTNGG	GCCCaACTTGGAA-GgGGTcGGG	chr1	106619271	-	3	1		ENSG00000297910
RNA	GCCCCACTTGGAAGGCGGTTNGG	GCCCaACTTGGAAG-gGGTcGGG	chr1	106619271	-	3	1		ENSG00000297910
RNA	GCCCCACTTGGAAGGCGGTTNGG	GCCCaACTTGGAAGGCaG-cTGG	chr1	24501924	-	3	1	RCAN3AS	ENSG00000286061
RNA	GCCCCACTTGGAAGGCGGTTNGG	GCCCaACTTGGAAGGg-GTcGGG	chr1	106619271	-	3	1		ENSG00000297910
RNA	GCCCCACTTGGAAGGCGGTTNGG	GCCCaACTTGGAAGGgG-TcGGG	chr1	106619271	-	3	1		ENSG00000297910
RNA	GCCCCACTTGGAAGGCGGTTNGG	GCCCaACTTGGAAGaC-aTTAGG	chr11	111328293	-	3	1
RNA	GCCCCACTTGGAAGGCGGTTNGG	GCCCaACTTGGAAGaCa-TTAGG	chr11	111328293	-	3	1
RNA	GCCCCACTTGGAAGGCGGTTNGG	GCCCaACTcGGAAGG-GGTgAGG	chr1	43102709	+	3	1
RNA	GCCCCACTTGGAAGGCGGTTNGG	GCCCagCTTGGAAGG-GGTgAGG	chr3	15285401	-	3	1	SH3BP5	ENSG00000131370
RNA	GCCCCACTTGGAAGGCGGTTNGG	GCCCatCTTGGAA-GCGGTaAGG	chr12	109614592	-	3	1		ENSG00000309187
RNA	GCCCCACTTGGAAGGCGGTTNGG	GCCCatCTTGGAAG-CGGTaAGG	chr12	109614592	-	3	1		ENSG00000309187
RNA	GCCCCACTTGGAAGGCGGTTNGG	GCCCg-CgTGGAAGGCGGgTGGG	chr6	34792216	-	3	1	BLTP3A	ENSG00000065060
RNA	GCCCCACTTGGAAGGCGGTTNGG	GCCCt-CaTGGAAGGCaGTTTGG	chr6	137913430	-	3	1
RNA	GCCCCACTTGGAAGGCGGTTNGG	GCCCt-tTTGGAAGGCaGTTTGG	chr9	19242496	-	3	1	DENND4C	ENSG00000137145
RNA	GCCCCACTTGGAAGGCGGTTNGG	GCCCt-tTTGGAAGGgGGTTAGG	chr1	15364716	-	3	1	EFHD2-AS1, FHAD1	ENSG00000142621, ENSG00000228140
RNA	GCCCCACTTGGAAGGCGGTTNGG	GCCCtAC-TGGAAGGCGtTcTGG	chr17	40031491	-	3	1	MED24	ENSG00000008838
RNA	GCCCCACTTGGAAGGCGGTTNGG	GCCCtACT-GGAAGGCGtTcTGG	chr17	40031491	-	3	1	MED24	ENSG00000008838
RNA	GCCCCACTTGGAAGGCGGTTNGG	GCCCtACaTGGAAGG-GGcTGGG	chr11	806549	-	3	1	PIDD1, RPLP2	ENSG00000177595, ENSG00000177600
RNA	GCCCCACTTGGAAGGCGGTTNGG	GCCCtgCTTGGAAGG-GGTcAGG	chr6	124536492	-	3	1	NKAIN2	ENSG00000188580
RNA	GCCCCACTTGGAAGGCGGTTNGG	GCCCtt-TTGGAAGGCaGTTTGG	chr9	19242496	-	3	1	DENND4C	ENSG00000137145
RNA	GCCCCACTTGGAAGGCGGTTNGG	GCCCtt-TTGGAAGGgGGTTAGG	chr1	15364716	-	3	1	EFHD2-AS1, FHAD1	ENSG00000142621, ENSG00000228140
RNA	GCCCCACTTGGAAGGCGGTTNGG	GCCa-ACTTGGAAGGgGGTgGGG	chr8	63558440	-	3	1		ENSG00000253583
RNA	GCCCCACTTGGAAGGCGGTTNGG	GCCa-ACTTGGAAGGtGGTaGGG	chr4	32319383	+	3	1
RNA	GCCCCACTTGGAAGGCGGTTNGG	GCCa-ACTTGGAAGaCaGTTTGG	chr2	27140642	-	3	1
RNA	GCCCCACTTGGAAGGCGGTTNGG	GCCa-ACTTGGAAGaCaGTTTGG	chr4	82319335	+	3	1	VAMP9P	ENSG00000284516
RNA	GCCCCACTTGGAAGGCGGTTNGG	GCCa-ACTTGGAAGaCaGTTTGG	chrX	70653610	+	3	1	TEX11	ENSG00000120498
RNA	GCCCCACTTGGAAGGCGGTTNGG	GCCa-cCTTGGAAGGCaGTTTGG	chr10	131728151	+	3	1
RNA	GCCCCACTTGGAAGGCGGTTNGG	GCCaC-CTTGGAAGaCaGTTTGG	chr1	9497663	-	3	1
RNA	GCCCCACTTGGAAGGCGGTTNGG	GCCaC-CTTGGAAGaCaGTTTGG	chr17	49530928	-	3	1	NGFR-AS1	ENSG00000249906
RNA	GCCCCACTTGGAAGGCGGTTNGG	GCCaC-CTTGGAAGaCaGTTTGG	chr2	129630928	-	3	1
RNA	GCCCCACTTGGAAGGCGGTTNGG	GCCaC-CTTGGAAGaCaGTTTGG	chr3	14309634	+	3	1
RNA	GCCCCACTTGGAAGGCGGTTNGG	GCCaC-CTTGGAAGaCaGTTTGG	chr3	112393020	-	3	1		ENSG00000243081
RNA	GCCCCACTTGGAAGGCGGTTNGG	GCCaC-CTTGGAAGaCaGTTTGG	chr4	35961283	-	3	1	ARAP2	ENSG00000047365
RNA	GCCCCACTTGGAAGGCGGTTNGG	GCCaC-CTTGGAAGaCaGTTTGG	chr5	15066207	-	3	1
RNA	GCCCCACTTGGAAGGCGGTTNGG	GCCaC-CTTGGAAGaCaGTTTGG	chr5	114084252	-	3	1	KCNN2	ENSG00000080709
RNA	GCCCCACTTGGAAGGCGGTTNGG	GCCaC-CTTGGAAGaCaGTTTGG	chr6	19165375	+	3	1		ENSG00000300612
RNA	GCCCCACTTGGAAGGCGGTTNGG	GCCaC-CTTGGAAaGCaGTTTGG	chr13	96964010	+	3	1	LINC00359	ENSG00000293326
RNA	GCCCCACTTGGAAGGCGGTTNGG	GCCaC-CTTGGAAaGCaGTTTGG	chr15	28981575	+	3	1	APBA2	ENSG00000034053
RNA	GCCCCACTTGGAAGGCGGTTNGG	GCCaC-CTTGtAAGGCaGTTTGG	chr4	32490990	+	3	1
RNA	GCCCCACTTGGAAGGCGGTTNGG	GCCaC-CaTGGAAGGCaGTTTGG	chr11	2457216	+	3	1	KCNQ1	ENSG00000053918
RNA	GCCCCACTTGGAAGGCGGTTNGG	GCCaC-CaTGGAAGGCaGTTTGG	chr2	118466091	-	3	1		ENSG00000294627
RNA	GCCCCACTTGGAAGGCGGTTNGG	GCCaC-CaTGGAAGGCaGTTTGG	chr22	44962184	-	3	1	PHF21B	ENSG00000056487
RNA	GCCCCACTTGGAAGGCGGTTNGG	GCCaC-CaTGGAAGGCaGTTTGG	chr3	122845518	-	3	1	SLC49A4	ENSG00000138463
RNA	GCCCCACTTGGAAGGCGGTTNGG	GCCaC-CcTGGAAGGCaGTTCGG	chr1	12065966	-	3	1	TNFRSF8	ENSG00000120949
RNA	GCCCCACTTGGAAGGCGGTTNGG	GCCaC-CgTGGAAGGCaGTTTGG	chr3	183784211	-	3	1	YEATS2	ENSG00000163872
RNA	GCCCCACTTGGAAGGCGGTTNGG	GCCaC-tTTGGAAGGCaGTTAGG	chr4	46737023	-	3	1	COX7B2	ENSG00000170516
RNA	GCCCCACTTGGAAGGCGGTTNGG	GCCaC-tTTGGAAGGCaGTTTGG	chr1	97807232	-	3	1	DPYD	ENSG00000188641
RNA	GCCCCACTTGGAAGGCGGTTNGG	GCCaC-tTTGGAAGGCaGTTTGG	chr10	24104081	+	3	1	KIAA1217	ENSG00000120549
RNA	GCCCCACTTGGAAGGCGGTTNGG	GCCaC-tTTGGAAGGCaGTTTGG	chr10	35773134	-	3	1
RNA	GCCCCACTTGGAAGGCGGTTNGG	GCCaC-tTTGGAAGGCaGTTTGG	chr11	92966762	-	3	1
RNA	GCCCCACTTGGAAGGCGGTTNGG	GCCaC-tTTGGAAGGCaGTTTGG	chr11	129711892	-	3	1
RNA	GCCCCACTTGGAAGGCGGTTNGG	GCCaC-tTTGGAAGGCaGTTTGG	chr13	27324168	+	3	1
RNA	GCCCCACTTGGAAGGCGGTTNGG	GCCaC-tTTGGAAGGCaGTTTGG	chr14	55551936	+	3	1	KTN1-AS1	ENSG00000186615
RNA	GCCCCACTTGGAAGGCGGTTNGG	GCCaC-tTTGGAAGGCaGTTTGG	chr15	72979911	+	3	1
RNA	GCCCCACTTGGAAGGCGGTTNGG	GCCaC-tTTGGAAGGCaGTTTGG	chr2	146672237	+	3	1
RNA	GCCCCACTTGGAAGGCGGTTNGG	GCCaC-tTTGGAAGGCaGTTTGG	chr2	184370679	+	3	1		ENSG00000286980
RNA	GCCCCACTTGGAAGGCGGTTNGG	GCCaC-tTTGGAAGGCaGTTTGG	chr2	201376163	+	3	1
RNA	GCCCCACTTGGAAGGCGGTTNGG	GCCaC-tTTGGAAGGCaGTTTGG	chr21	37613355	+	3	1	KCNJ6	ENSG00000157542, ENSG00000286717
RNA	GCCCCACTTGGAAGGCGGTTNGG	GCCaC-tTTGGAAGGCaGTTTGG	chr5	68411432	-	3	1
RNA	GCCCCACTTGGAAGGCGGTTNGG	GCCaC-tTTGGAAGGCaGTTTGG	chr6	107095480	+	3	1	BEND3	ENSG00000178409
RNA	GCCCCACTTGGAAGGCGGTTNGG	GCCaC-tTTGGAAGGCaGTTTGG	chr6	116449678	-	3	1		ENSG00000285446
RNA	GCCCCACTTGGAAGGCGGTTNGG	GCCaC-tTTGGAAGGCaGTTTGG	chr7	11819247	+	3	1	THSD7A	ENSG00000005108
RNA	GCCCCACTTGGAAGGCGGTTNGG	GCCaC-tTTGGAAGGCaGTTTGG	chr8	23809367	-	3	1
RNA	GCCCCACTTGGAAGGCGGTTNGG	GCCaC-tTTGGAAGGCaGTTTGG	chrX	18142101	+	3	1
RNA	GCCCCACTTGGAAGGCGGTTNGG	GCCaC-tTTGGAAGGCaGTTTGG	chrX	85448164	-	3	1
RNA	GCCCCACTTGGAAGGCGGTTNGG	GCCaC-tTTGGAAGGCaGTTTGG	chrX	152710618	+	3	1	CSAG2	ENSG00000268902
RNA	GCCCCACTTGGAAGGCGGTTNGG	GCCaC-tTTGGAAGGCaGTTTGG	chrX	152757821	-	3	1	CSAG3	ENSG00000268916
RNA	GCCCCACTTGGAAGGCGGTTNGG	GCCaC-tTTGGAAGGtGGTTTGG	chr9	116669433	-	3	1	ASTN2	ENSG00000148219
RNA	GCCCCACTTGGAAGGCGGTTNGG	GCCaC-tTTGGAAGaCGGTTTGG	chr10	117038911	+	3	1	SHTN1	ENSG00000187164
RNA	GCCCCACTTGGAAGGCGGTTNGG	GCCaC-tTTGGAAGaCGGTTTGG	chr11	45780663	+	3	1	LINC02690	ENSG00000255226
RNA	GCCCCACTTGGAAGGCGGTTNGG	GCCaC-tTTGGAAGaCGGTTTGG	chr12	52501714	-	3	1		ENSG00000303382
RNA	GCCCCACTTGGAAGGCGGTTNGG	GCCaC-tTTGGAAGaCGGTTTGG	chr13	28456038	+	3	1	FLT1	ENSG00000102755
RNA	GCCCCACTTGGAAGGCGGTTNGG	GCCaC-tTTGGAAGaCGGTTTGG	chr20	36289216	-	3	1
RNA	GCCCCACTTGGAAGGCGGTTNGG	GCCaC-tTTGGAAGaCGGTTTGG	chr3	72919050	+	3	1	GXYLT2	ENSG00000172986, ENSG00000299702
RNA	GCCCCACTTGGAAGGCGGTTNGG	GCCaC-tTTGGAAGaCGGTTTGG	chr8	541822	+	3	1	TDRP	ENSG00000180190
RNA	GCCCCACTTGGAAGGCGGTTNGG	GCCaC-tTTGGAAGaCGGTTTGG	chr9	125178222	-	3	1	PPP6C	ENSG00000119414
RNA	GCCCCACTTGGAAGGCGGTTNGG	GCCaC-tTTGGAAGaCGGTTTGG	chrX	6839783	+	3	1	PUDP	ENSG00000130021, ENSG00000297726
RNA	GCCCCACTTGGAAGGCGGTTNGG	GCCaCA-TTGGAAGGtaGTTTGG	chr5	129586724	-	3	1	ADAMTS19, CHSY3-AS1	ENSG00000145808, ENSG00000251680
RNA	GCCCCACTTGGAAGGCGGTTNGG	GCCaCA-TTGGAAGaCaGTTCGG	chrX	54684350	-	3	1		ENSG00000305839
RNA	GCCCCACTTGGAAGGCGGTTNGG	GCCaCA-TTGGAAGaCaGTTTGG	chr10	43187466	-	3	1
RNA	GCCCCACTTGGAAGGCGGTTNGG	GCCaCA-TTGGAAGaCaGTTTGG	chr10	130332293	+	3	1	LINC02646	ENSG00000236303
RNA	GCCCCACTTGGAAGGCGGTTNGG	GCCaCA-TTGGAAGaCaGTTTGG	chr2	150940643	+	3	1		ENSG00000222031
RNA	GCCCCACTTGGAAGGCGGTTNGG	GCCaCA-TTGGAAGaCaGTTTGG	chr8	36337173	+	3	1
RNA	GCCCCACTTGGAAGGCGGTTNGG	GCCaCA-TTGGAAGaCaGTTTGG	chr8	73770065	-	3	1		ENSG00000258677
RNA	GCCCCACTTGGAAGGCGGTTNGG	GCCaCA-TTGGAAaGCaGTTTGG	chr1	157620495	-	3	1
RNA	GCCCCACTTGGAAGGCGGTTNGG	GCCaCA-gTGGAAGGCtGTTTGG	chr8	26899588	-	3	1
RNA	GCCCCACTTGGAAGGCGGTTNGG	GCCaCA-gTGGAgGGCGGTTTGG	chr20	3801564	+	3	1	CDC25B	ENSG00000101224
RNA	GCCCCACTTGGAAGGCGGTTNGG	GCCaCAC-TGGAAaGCtGTTTGG	chr5	145542208	-	3	1	PRELID2	ENSG00000186314
RNA	GCCCCACTTGGAAGGCGGTTNGG	GCCaCAC-TGGAcGGCaGTTTGG	chr4	63774207	-	3	1		ENSG00000310383
RNA	GCCCCACTTGGAAGGCGGTTNGG	GCCaCACT-GGAAaGCtGTTTGG	chr5	145542208	-	3	1	PRELID2	ENSG00000186314
RNA	GCCCCACTTGGAAGGCGGTTNGG	GCCaCACT-GGAcGGCaGTTTGG	chr4	63774207	-	3	1		ENSG00000310383
RNA	GCCCCACTTGGAAGGCGGTTNGG	GCCaCACTgGGAA-GCaGTTTGG	chr4	111364948	+	3	1		ENSG00000288692
RNA	GCCCCACTTGGAAGGCGGTTNGG	GCCaCACTgGGAAG-CaGTTTGG	chr4	111364948	+	3	1		ENSG00000288692
RNA	GCCCCACTTGGAAGGCGGTTNGG	GCCaCAg-TGGAAGGCtGTTTGG	chr8	26899588	-	3	1
RNA	GCCCCACTTGGAAGGCGGTTNGG	GCCaCAg-TGGAgGGCGGTTTGG	chr20	3801564	+	3	1	CDC25B	ENSG00000101224
RNA	GCCCCACTTGGAAGGCGGTTNGG	GCCaCAgT-GGAAGGCtGTTTGG	chr8	26899588	-	3	1
RNA	GCCCCACTTGGAAGGCGGTTNGG	GCCaCAgT-GGAgGGCGGTTTGG	chr20	3801564	+	3	1	CDC25B	ENSG00000101224
RNA	GCCCCACTTGGAAGGCGGTTNGG	GCCaCc-TTGGAAGGCaGTTTGG	chr10	131728151	+	3	1
RNA	GCCCCACTTGGAAGGCGGTTNGG	GCCaCcC-TGGAAGGCaGTTCGG	chr1	12065966	-	3	1	TNFRSF8	ENSG00000120949
RNA	GCCCCACTTGGAAGGCGGTTNGG	GCCaCcCT-GGAAGGCaGTTCGG	chr1	12065966	-	3	1	TNFRSF8	ENSG00000120949
RNA	GCCCCACTTGGAAGGCGGTTNGG	GCCaCt-TTGGAAGGCaGTTAGG	chr4	46737023	-	3	1	COX7B2	ENSG00000170516
RNA	GCCCCACTTGGAAGGCGGTTNGG	GCCaCt-TTGGAAGGCaGTTTGG	chr1	97807232	-	3	1	DPYD	ENSG00000188641
RNA	GCCCCACTTGGAAGGCGGTTNGG	GCCaCt-TTGGAAGGCaGTTTGG	chr10	24104081	+	3	1	KIAA1217	ENSG00000120549
RNA	GCCCCACTTGGAAGGCGGTTNGG	GCCaCt-TTGGAAGGCaGTTTGG	chr10	35773134	-	3	1
RNA	GCCCCACTTGGAAGGCGGTTNGG	GCCaCt-TTGGAAGGCaGTTTGG	chr11	92966762	-	3	1
RNA	GCCCCACTTGGAAGGCGGTTNGG	GCCaCt-TTGGAAGGCaGTTTGG	chr11	129711892	-	3	1
RNA	GCCCCACTTGGAAGGCGGTTNGG	GCCaCt-TTGGAAGGCaGTTTGG	chr13	27324168	+	3	1
RNA	GCCCCACTTGGAAGGCGGTTNGG	GCCaCt-TTGGAAGGCaGTTTGG	chr14	55551936	+	3	1	KTN1-AS1	ENSG00000186615
RNA	GCCCCACTTGGAAGGCGGTTNGG	GCCaCt-TTGGAAGGCaGTTTGG	chr15	72979911	+	3	1
RNA	GCCCCACTTGGAAGGCGGTTNGG	GCCaCt-TTGGAAGGCaGTTTGG	chr2	146672237	+	3	1
RNA	GCCCCACTTGGAAGGCGGTTNGG	GCCaCt-TTGGAAGGCaGTTTGG	chr2	184370679	+	3	1		ENSG00000286980
RNA	GCCCCACTTGGAAGGCGGTTNGG	GCCaCt-TTGGAAGGCaGTTTGG	chr2	201376163	+	3	1
RNA	GCCCCACTTGGAAGGCGGTTNGG	GCCaCt-TTGGAAGGCaGTTTGG	chr21	37613355	+	3	1	KCNJ6	ENSG00000157542, ENSG00000286717
RNA	GCCCCACTTGGAAGGCGGTTNGG	GCCaCt-TTGGAAGGCaGTTTGG	chr5	68411432	-	3	1
RNA	GCCCCACTTGGAAGGCGGTTNGG	GCCaCt-TTGGAAGGCaGTTTGG	chr6	107095480	+	3	1	BEND3	ENSG00000178409
RNA	GCCCCACTTGGAAGGCGGTTNGG	GCCaCt-TTGGAAGGCaGTTTGG	chr6	116449678	-	3	1		ENSG00000285446
RNA	GCCCCACTTGGAAGGCGGTTNGG	GCCaCt-TTGGAAGGCaGTTTGG	chr7	11819247	+	3	1	THSD7A	ENSG00000005108
RNA	GCCCCACTTGGAAGGCGGTTNGG	GCCaCt-TTGGAAGGCaGTTTGG	chr8	23809367	-	3	1
RNA	GCCCCACTTGGAAGGCGGTTNGG	GCCaCt-TTGGAAGGCaGTTTGG	chrX	18142101	+	3	1
RNA	GCCCCACTTGGAAGGCGGTTNGG	GCCaCt-TTGGAAGGCaGTTTGG	chrX	85448164	-	3	1
RNA	GCCCCACTTGGAAGGCGGTTNGG	GCCaCt-TTGGAAGGCaGTTTGG	chrX	152710618	+	3	1	CSAG2	ENSG00000268902
RNA	GCCCCACTTGGAAGGCGGTTNGG	GCCaCt-TTGGAAGGCaGTTTGG	chrX	152757821	-	3	1	CSAG3	ENSG00000268916
RNA	GCCCCACTTGGAAGGCGGTTNGG	GCCaCt-TTGGAAGGtGGTTTGG	chr9	116669433	-	3	1	ASTN2	ENSG00000148219
RNA	GCCCCACTTGGAAGGCGGTTNGG	GCCaCt-TTGGAAGaCGGTTTGG	chr10	117038911	+	3	1	SHTN1	ENSG00000187164
RNA	GCCCCACTTGGAAGGCGGTTNGG	GCCaCt-TTGGAAGaCGGTTTGG	chr11	45780663	+	3	1	LINC02690	ENSG00000255226
RNA	GCCCCACTTGGAAGGCGGTTNGG	GCCaCt-TTGGAAGaCGGTTTGG	chr12	52501714	-	3	1		ENSG00000303382
RNA	GCCCCACTTGGAAGGCGGTTNGG	GCCaCt-TTGGAAGaCGGTTTGG	chr13	28456038	+	3	1	FLT1	ENSG00000102755
RNA	GCCCCACTTGGAAGGCGGTTNGG	GCCaCt-TTGGAAGaCGGTTTGG	chr20	36289216	-	3	1
RNA	GCCCCACTTGGAAGGCGGTTNGG	GCCaCt-TTGGAAGaCGGTTTGG	chr3	72919050	+	3	1	GXYLT2	ENSG00000172986, ENSG00000299702
RNA	GCCCCACTTGGAAGGCGGTTNGG	GCCaCt-TTGGAAGaCGGTTTGG	chr8	541822	+	3	1	TDRP	ENSG00000180190
RNA	GCCCCACTTGGAAGGCGGTTNGG	GCCaCt-TTGGAAGaCGGTTTGG	chr9	125178222	-	3	1	PPP6C	ENSG00000119414
RNA	GCCCCACTTGGAAGGCGGTTNGG	GCCaCt-TTGGAAGaCGGTTTGG	chrX	6839783	+	3	1	PUDP	ENSG00000130021, ENSG00000297726
RNA	GCCCCACTTGGAAGGCGGTTNGG	GCCaa-CTTGGAAGGgGGTTAGG	chr10	54064916	+	3	1	PCDH15	ENSG00000150275
RNA	GCCCCACTTGGAAGGCGGTTNGG	GCCgC-CTTGGAAGaCaGTTGGG	chr6	29521467	+	3	1
RNA	GCCCCACTTGGAAGGCGGTTNGG	GCCgCA-TTGGAAGaCaGTTTGG	chr15	85150094	+	3	1
RNA	GCCCCACTTGGAAGGCGGTTNGG	GCCt-ACTTGGtAGGCtGTTGGG	chr19	32155078	-	3	1		ENSG00000286041
RNA	GCCCCACTTGGAAGGCGGTTNGG	GCCtC-CaTGGAAGGgGGTTGGG	chr13	19048879	+	3	1	PHF2P2	ENSG00000226057
RNA	GCCCCACTTGGAAGGCGGTTNGG	GCCtC-tTTGGAAGGCaGTTTGG	chr7	78454486	+	3	1	MAGI2	ENSG00000187391
RNA	GCCCCACTTGGAAGGCGGTTNGG	GCCtCA-TTGGAAGGCttTTAGG	chr4	7788692	+	3	1	AFAP1	ENSG00000196526
RNA	GCCCCACTTGGAAGGCGGTTNGG	GCCtCA-TTGaAAGGCaGTTTGG	chr4	55512157	-	3	1	CLOCK	ENSG00000134852
RNA	GCCCCACTTGGAAGGCGGTTNGG	GCCtCACTT-GAAcGCaGTTCGG	chr21	42359179	-	3	1
RNA	GCCCCACTTGGAAGGCGGTTNGG	GCCtCACTTG-AAcGCaGTTCGG	chr21	42359179	-	3	1
RNA	GCCCCACTTGGAAGGCGGTTNGG	GCCtCACTTGG-AGGttGTTGGG	chr1	5684419	+	3	1		ENSG00000289893
RNA	GCCCCACTTGGAAGGCGGTTNGG	GCCtCACTTGGA-GGttGTTGGG	chr1	5684419	+	3	1		ENSG00000289893
RNA	GCCCCACTTGGAAGGCGGTTNGG	GCCtCACcTGGgAGGC-GTTTGG	chr2	101981231	+	3	1	LINC01127	ENSG00000281162
RNA	GCCCCACTTGGAAGGCGGTTNGG	GCCtCACcTGGgAGGCG-TTTGG	chr2	101981231	+	3	1	LINC01127	ENSG00000281162
RNA	GCCCCACTTGGAAGGCGGTTNGG	GCCtCcCTTGGAAGG-GGgTTGG	chr4	32732184	-	3	1		ENSG00000286784, ENSG00000299030
RNA	GCCCCACTTGGAAGGCGGTTNGG	GCCtCcCTTGGAAGGgGG-TTGG	chr4	32732184	-	3	1		ENSG00000286784, ENSG00000299030
RNA	GCCCCACTTGGAAGGCGGTTNGG	GCCtCcCTTGGAtGG-GGTTGGG	chr16	31589170	+	3	1
RNA	GCCCCACTTGGAAGGCGGTTNGG	GCCtCcCTTGGAtGG-GGTTGGG	chr16	31771639	-	3	1	KRBOX5	ENSG00000197302
RNA	GCCCCACTTGGAAGGCGGTTNGG	GCCtCt-TTGGAAGGCaGTTTGG	chr7	78454486	+	3	1	MAGI2	ENSG00000187391
RNA	GCCCCACTTGGAAGGCGGTTNGG	GCa-CACTTGGAAGGaGGTcAGG	chr2	145204621	-	3	1	TEX41	ENSG00000226674
RNA	GCCCCACTTGGAAGGCGGTTNGG	GCa-CACTTGGgAGGCGGTgGGG	chr4	138464527	+	3	1	LINC00499	ENSG00000251372, ENSG00000297834
RNA	GCCCCACTTGGAAGGCGGTTNGG	GCaC-ACTTGGAAGGaGGTcAGG	chr2	145204621	-	3	1	TEX41	ENSG00000226674
RNA	GCCCCACTTGGAAGGCGGTTNGG	GCaC-ACTTGGgAGGCGGTgGGG	chr4	138464527	+	3	1	LINC00499	ENSG00000251372, ENSG00000297834
RNA	GCCCCACTTGGAAGGCGGTTNGG	GCgCaAC-TGGAAGGCGGgTAGG	chr4	24471966	+	3	1		ENSG00000289201, ENSG00000307788
RNA	GCCCCACTTGGAAGGCGGTTNGG	GCgCaACT-GGAAGGCGGgTAGG	chr4	24471966	+	3	1		ENSG00000289201, ENSG00000307788
RNA	GCCCCACTTGGAAGGCGGTTNGG	GCt-CACaTGGAAGGCaGTTGGG	chr1	43694779	-	3	1	KDM4A, KDM4A-AS1	ENSG00000066135, ENSG00000236200, ENSG00000284989
RNA	GCCCCACTTGGAAGGCGGTTNGG	GCt-CACcTGGAAGGCGGaTGGG	chr19	33416533	+	3	1	PEPD	ENSG00000124299
RNA	GCCCCACTTGGAAGGCGGTTNGG	GCtC-ACaTGGAAGGCaGTTGGG	chr1	43694779	-	3	1	KDM4A, KDM4A-AS1	ENSG00000066135, ENSG00000236200, ENSG00000284989
RNA	GCCCCACTTGGAAGGCGGTTNGG	GCtC-ACcTGGAAGGCGGaTGGG	chr19	33416533	+	3	1	PEPD	ENSG00000124299
RNA	GCCCCACTTGGAAGGCGGTTNGG	GCtCC-CTTGGgAGGgGGTTGGG	chr2	24935111	-	3	1		ENSG00000309511
RNA	GCCCCACTTGGAAGGCGGTTNGG	GCtCCAC-TGGAAGGCccTTTGG	chr1	230798070	+	3	1	CAPN9	ENSG00000135773, ENSG00000225656
RNA	GCCCCACTTGGAAGGCGGTTNGG	GCtCCACT-GGAAGGCccTTTGG	chr1	230798070	+	3	1	CAPN9	ENSG00000135773, ENSG00000225656
RNA	GCCCCACTTGGAAGGCGGTTNGG	GCtCCACTTGG-cGGCGtTTTGG	chr17	78807070	+	3	1	USP36	ENSG00000055483
RNA	GCCCCACTTGGAAGGCGGTTNGG	GCtCCACTTGGAAGG-taTTTGG	chr10	66499708	-	3	1	CTNNA3	ENSG00000183230
RNA	GCCCCACTTGGAAGGCGGTTNGG	GCtCCACTTGGAAGGt-aTTTGG	chr10	66499708	-	3	1	CTNNA3	ENSG00000183230
RNA	GCCCCACTTGGAAGGCGGTTNGG	GCtCCACTTGGAAGGta-TTTGG	chr10	66499708	-	3	1	CTNNA3	ENSG00000183230
RNA	GCCCCACTTGGAAGGCGGTTNGG	GCtCCACTTGGc-GGCGtTTTGG	chr17	78807070	+	3	1	USP36	ENSG00000055483
RNA	GCCCCACTTGGAAGGCGGTTNGG	GCtCCACTaGGAA-GgGGTTGGG	chr6	94671031	+	3	1		ENSG00000289178
RNA	GCCCCACTTGGAAGGCGGTTNGG	GCtCCACTaGGAAG-gGGTTGGG	chr6	94671031	+	3	1		ENSG00000289178
RNA	GCCCCACTTGGAAGGCGGTTNGG	GCtCCACTaGGAAGGg-GTTGGG	chr6	94671031	+	3	1		ENSG00000289178
RNA	GCCCCACTTGGAAGGCGGTTNGG	GCtCCACTaGGAAGGgG-TTGGG	chr6	94671031	+	3	1		ENSG00000289178
RNA	GCCCCACTTGGAAGGCGGTTNGG	GCtaC-CTTGGAAGGCtGTTTGG	chr1	174707126	-	3	1	RABGAP1L	ENSG00000152061
RNA	GCCCCACTTGGAAGGCGGTTNGG	GCttCACTTGGAAaG-GGTTTGG	chr9	27482690	-	3	1	MOB3B	ENSG00000120162
RNA	GCCCCACTTGGAAGGCGGTTNGG	GaCCC-CaTGGAAGGaGGTTGGG	chr4	151925502	-	3	1	LINC03074	ENSG00000249818, ENSG00000251249
RNA	GCCCCACTTGGAAGGCGGTTNGG	GaCCCACTTGGAA-GgaGTTGGG	chr21	46667750	+	3	1		ENSG00000289511
RNA	GCCCCACTTGGAAGGCGGTTNGG	GaCCCACTTGGAA-GtGGcTTGG	chr7	149419982	+	3	1		ENSG00000306674
RNA	GCCCCACTTGGAAGGCGGTTNGG	GaCCCACTTGGAAG-gaGTTGGG	chr21	46667750	+	3	1		ENSG00000289511
RNA	GCCCCACTTGGAAGGCGGTTNGG	GaCCCACTTGGAAG-tGGcTTGG	chr7	149419982	+	3	1		ENSG00000306674
RNA	GCCCCACTTGGAAGGCGGTTNGG	GaCCCACTTGGAAGGaGt-TGGG	chr21	46667750	+	3	1		ENSG00000289511
RNA	GCCCCACTTGGAAGGCGGTTNGG	GaCCCACTTGGAAGt-GGcTTGG	chr7	149419982	+	3	1		ENSG00000306674
RNA	GCCCCACTTGGAAGGCGGTTNGG	GaaCC-CTTGGAAGGtGGTTAGG	chr6	153132739	-	3	1
RNA	GCCCCACTTGGAAGGCGGTTNGG	Gg-CCACTTGGAAGGaGGTgGGG	chr2	65481968	+	3	1	LINC02934	ENSG00000204929
RNA	GCCCCACTTGGAAGGCGGTTNGG	Gg-CCACTTGGAAGaCaGTTTGG	chr11	35719155	-	3	1	TRIM44	ENSG00000166326
RNA	GCCCCACTTGGAAGGCGGTTNGG	GgC-CACTTGGAAGGaGGTgGGG	chr2	65481968	+	3	1	LINC02934	ENSG00000204929
RNA	GCCCCACTTGGAAGGCGGTTNGG	GgC-CACTTGGAAGaCaGTTTGG	chr11	35719155	-	3	1	TRIM44	ENSG00000166326
RNA	GCCCCACTTGGAAGGCGGTTNGG	GgCC-ACTTGGAAGGaGGTgGGG	chr2	65481968	+	3	1	LINC02934	ENSG00000204929
RNA	GCCCCACTTGGAAGGCGGTTNGG	GgCC-ACTTGGAAGaCaGTTTGG	chr11	35719155	-	3	1	TRIM44	ENSG00000166326
RNA	GCCCCACTTGGAAGGCGGTTNGG	GgCCCAC-TGGAAGGtGtTTGGG	chr7	71356682	-	3	1	GALNT17	ENSG00000185274
RNA	GCCCCACTTGGAAGGCGGTTNGG	GgCCCACT-GGAAGGtGtTTGGG	chr7	71356682	-	3	1	GALNT17	ENSG00000185274
RNA	GCCCCACTTGGAAGGCGGTTNGG	GgCCCACTaGGAgGGC-GTTGGG	chr2	66576653	+	3	1	LINC01798	ENSG00000232046
RNA	GCCCCACTTGGAAGGCGGTTNGG	GgCCCACTaGGAgGGCG-TTGGG	chr2	66576653	+	3	1	LINC01798	ENSG00000232046
RNA	GCCCCACTTGGAAGGCGGTTNGG	GgCCCACTgGGAAcGC-GTTTGG	chr1	36555104	-	3	1		ENSG00000297367, ENSG00000297386
RNA	GCCCCACTTGGAAGGCGGTTNGG	GgCCCACTgGGAAcGCG-TTTGG	chr1	36555104	-	3	1		ENSG00000297367, ENSG00000297386
RNA	GCCCCACTTGGAAGGCGGTTNGG	GgCCtACTT-GAAGGtGGTTGGG	chr8	41013277	-	3	1		ENSG00000298076
RNA	GCCCCACTTGGAAGGCGGTTNGG	GgCCtACTTG-AAGGtGGTTGGG	chr8	41013277	-	3	1		ENSG00000298076
RNA	GCCCCACTTGGAAGGCGGTTNGG	GgCtCACTTGG-AGGCGGTaAGG	chr18	22109654	+	3	1	GATA6-AS1	ENSG00000266010
RNA	GCCCCACTTGGAAGGCGGTTNGG	GgCtCACTTGGA-GGCGGTaAGG	chr18	22109654	+	3	1	GATA6-AS1	ENSG00000266010
RNA	GCCCCACTTGGAAGGCGGTTNGG	GggCCACTTGGAAGGaGG-TGGG	chr2	65481967	+	3	1	LINC02934	ENSG00000204929
RNA	GCCCCACTTGGAAGGCGGTTNGG	GgggCACTTGGAAGG-GGTTTGG	chr9	76966831	-	3	1
RNA	GCCCCACTTGGAAGGCGGTTNGG	Gt-ttACTTGGAAGGCGGTTGGG	chr3	127069704	-	3	1
RNA	GCCCCACTTGGAAGGCGGTTNGG	GtCCC-CTaGGgAGGCGGTTGGG	chr22	44296578	-	3	1	SHISAL1	ENSG00000138944
RNA	GCCCCACTTGGAAGGCGGTTNGG	GtCCC-tTTGGAAGGCaGTTTGG	chr8	5985065	+	3	1		ENSG00000297321
RNA	GCCCCACTTGGAAGGCGGTTNGG	GtCCCA-TTGGAAGGCctTTAGG	chr6	32712277	+	3	1
RNA	GCCCCACTTGGAAGGCGGTTNGG	GtCCCAC-TGGAAGGCctTTAGG	chr6	145759945	-	3	1		ENSG00000270828
RNA	GCCCCACTTGGAAGGCGGTTNGG	GtCCCAC-TGGAAGGCctTTGGG	chr5	56575529	-	3	1	C5orf67	ENSG00000225940
RNA	GCCCCACTTGGAAGGCGGTTNGG	GtCCCAC-TGGAAGGCctTTGGG	chrX	95762156	+	3	1
RNA	GCCCCACTTGGAAGGCGGTTNGG	GtCCCAC-TGGAAGGCtGTcAGG	chr7	37946678	-	3	1	EPDR1, SFRP4	ENSG00000086289, ENSG00000106483, ENSG00000290149
RNA	GCCCCACTTGGAAGGCGGTTNGG	GtCCCAC-TGGAAGGtGtTTAGG	chr4	143132688	-	3	1	USP38-DT	ENSG00000250326
RNA	GCCCCACTTGGAAGGCGGTTNGG	GtCCCAC-TGGAAGGtGtTTAGG	chr6	156629265	-	3	1
RNA	GCCCCACTTGGAAGGCGGTTNGG	GtCCCACT-GGAAGGCctTTAGG	chr6	145759945	-	3	1		ENSG00000270828
RNA	GCCCCACTTGGAAGGCGGTTNGG	GtCCCACT-GGAAGGCctTTGGG	chr5	56575529	-	3	1	C5orf67	ENSG00000225940
RNA	GCCCCACTTGGAAGGCGGTTNGG	GtCCCACT-GGAAGGCctTTGGG	chrX	95762156	+	3	1
RNA	GCCCCACTTGGAAGGCGGTTNGG	GtCCCACT-GGAAGGCtGTcAGG	chr7	37946678	-	3	1	EPDR1, SFRP4	ENSG00000086289, ENSG00000106483, ENSG00000290149
RNA	GCCCCACTTGGAAGGCGGTTNGG	GtCCCACT-GGAAGGtGtTTAGG	chr4	143132688	-	3	1	USP38-DT	ENSG00000250326
RNA	GCCCCACTTGGAAGGCGGTTNGG	GtCCCACT-GGAAGGtGtTTAGG	chr6	156629265	-	3	1
RNA	GCCCCACTTGGAAGGCGGTTNGG	GtCCCACTTGGAA-atGGTTAGG	chr11	13176067	-	3	1
RNA	GCCCCACTTGGAAGGCGGTTNGG	GtCCCACTTGGAAa-tGGTTAGG	chr11	13176067	-	3	1
RNA	GCCCCACTTGGAAGGCGGTTNGG	GtCCCACTTGGAAat-GGTTAGG	chr11	13176067	-	3	1
RNA	GCCCCACTTGGAAGGCGGTTNGG	GtCCCACTTGGcAGG-GGaTGGG	chr8	100862244	-	3	1
RNA	GCCCCACTTGGAAGGCGGTTNGG	GtCCCACTTGtAtGGCGG-TGGG	chr18	40832091	+	3	1
RNA	GCCCCACTTGGAAGGCGGTTNGG	GtCCCACgTGGAAGG-GGgTGGG	chr4	76066782	-	3	1	ART3	ENSG00000156219
RNA	GCCCCACTTGGAAGGCGGTTNGG	GtCCCACgTGGAAGGgGG-TGGG	chr4	76066782	-	3	1	ART3	ENSG00000156219
RNA	GCCCCACTTGGAAGGCGGTTNGG	GtCCCt-TTGGAAGGCaGTTTGG	chr8	5985065	+	3	1		ENSG00000297321
RNA	GCCCCACTTGGAAGGCGGTTNGG	Gtt-tACTTGGAAGGCGGTTGGG	chr3	127069704	-	3	1
RNA	GCCCCACTTGGAAGGCGGTTNGG	Gttt-ACTTGGAAGGCGGTTGGG	chr3	127069704	-	3	1
RNA	GCCCCACTTGGAAGGCGGTTNGG	a-CCCtCTTGGAAGGCaGTTTGG	chr14	73489486	+	3	1	HEATR4	ENSG00000187105
RNA	GCCCCACTTGGAAGGCGGTTNGG	aC-CCtCTTGGAAGGCaGTTTGG	chr14	73489486	+	3	1	HEATR4	ENSG00000187105
RNA	GCCCCACTTGGAAGGCGGTTNGG	aCC-CtCTTGGAAGGCaGTTTGG	chr14	73489486	+	3	1	HEATR4	ENSG00000187105
RNA	GCCCCACTTGGAAGGCGGTTNGG	aCCC-tCTTGGAAGGCaGTTTGG	chr14	73489486	+	3	1	HEATR4	ENSG00000187105
RNA	GCCCCACTTGGAAGGCGGTTNGG	aCCCC-CTgGGAAGGCGGTgAGG	chr20	60223863	-	3	1	MIR646HG	ENSG00000228340
RNA	GCCCCACTTGGAAGGCGGTTNGG	aCCCCACTT-GgAGGCcGTTGGG	chr10	124420221	-	3	1
RNA	GCCCCACTTGGAAGGCGGTTNGG	aCCCCACTTG-gAGGCcGTTGGG	chr10	124420221	-	3	1
RNA	GCCCCACTTGGAAGGCGGTTNGG	aCCCCACTTGGAAtGC-GTaAGG	chr13	104015217	+	3	1		ENSG00000304703
RNA	GCCCCACTTGGAAGGCGGTTNGG	aCCCCACTTGGAAtGCG-TaAGG	chr13	104015217	+	3	1		ENSG00000304703
RNA	GCCCCACTTGGAAGGCGGTTNGG	aCCCCACTTGGAg-GCcGTTGGG	chr10	124420221	-	3	1
RNA	GCCCCACTTGGAAGGCGGTTNGG	aCCCCACTTGGAgG-CcGTTGGG	chr10	124420221	-	3	1
RNA	GCCCCACTTGGAAGGCGGTTNGG	aCCCCACTTGGAgGcC-GTTGGG	chr10	124420221	-	3	1
RNA	GCCCCACTTGGAAGGCGGTTNGG	aCCCCACTTGGAgGcCG-TTGGG	chr10	124420221	-	3	1
RNA	GCCCCACTTGGAAGGCGGTTNGG	aCCCCACcTGGAAGGCGG-cAGG	chr17	57247025	+	3	1
RNA	GCCCCACTTGGAAGGCGGTTNGG	aCCCCcCTTGGAtGG-GGTTGGG	chr3	143891775	+	3	1
RNA	GCCCCACTTGGAAGGCGGTTNGG	aCCCgACTTGGAAGG-GGcTTGG	chr21	37887350	-	3	1	KCNJ6	ENSG00000157542
RNA	GCCCCACTTGGAAGGCGGTTNGG	aCCCt-CTTGGAAGGCaGTTTGG	chr14	73489486	+	3	1	HEATR4	ENSG00000187105
RNA	GCCCCACTTGGAAGGCGGTTNGG	aCCCtAC-TGGAAGGCaGTTTGG	chr2	217708335	-	3	1	DIRC3	ENSG00000231672
RNA	GCCCCACTTGGAAGGCGGTTNGG	aCCCtACT-GGAAGGCaGTTTGG	chr2	217708335	-	3	1	DIRC3	ENSG00000231672
RNA	GCCCCACTTGGAAGGCGGTTNGG	cCCCCACTT-GAAGGgGGTgGGG	chr5	135496227	+	3	1	SLC25A48	ENSG00000145832, ENSG00000250167
RNA	GCCCCACTTGGAAGGCGGTTNGG	cCCCCACTTG-AAGGgGGTgGGG	chr5	135496227	+	3	1	SLC25A48	ENSG00000145832, ENSG00000250167
RNA	GCCCCACTTGGAAGGCGGTTNGG	cCCCCACTTGGAA-GtGcTTTGG	chr14	78124937	+	3	1
RNA	GCCCCACTTGGAAGGCGGTTNGG	cCCCCACTTGGAAG-tGcTTTGG	chr14	78124937	+	3	1
RNA	GCCCCACTTGGAAGGCGGTTNGG	cCCCCACTTGGAAGt-GcTTTGG	chr14	78124937	+	3	1
RNA	GCCCCACTTGGAAGGCGGTTNGG	cCCCCACTaGGAAGG-aGTTGGG	chr17	15253593	-	3	1	PMP22	ENSG00000109099
RNA	GCCCCACTTGGAAGGCGGTTNGG	cCCCCACTaGGAAGGa-GTTGGG	chr17	15253593	-	3	1	PMP22	ENSG00000109099
RNA	GCCCCACTTGGAAGGCGGTTNGG	cCCCCACTaGGAAGGaG-TTGGG	chr17	15253593	-	3	1	PMP22	ENSG00000109099
RNA	GCCCCACTTGGAAGGCGGTTNGG	cCCCCACcTGGAAGG-GGTcTGG	chrX	100948961	+	3	1
RNA	GCCCCACTTGGAAGGCGGTTNGG	cCCCaACTTGGAAGG-GGTaGGG	chr10	105536	+	3	1
RNA	GCCCCACTTGGAAGGCGGTTNGG	cCCCaACTTGGAAGG-GGcTGGG	chr10	118842108	-	3	1	LINC03036	ENSG00000229272
RNA	GCCCCACTTGGAAGGCGGTTNGG	cCCCac-TTGGAAGGCGGTTTGG	chr18	55586237	+	3	1	TCF4	ENSG00000196628
RNA	GCCCCACTTGGAAGGCGGTTNGG	cCtCC-CTTGGAAGGgGGTTGGG	chr4	32732183	-	3	1		ENSG00000286784, ENSG00000299030
RNA	GCCCCACTTGGAAGGCGGTTNGG	tCCCCAC-TGGAAGGCGaTgGGG	chr5	88945387	-	3	1	MEF2C-AS1	ENSG00000248309
RNA	GCCCCACTTGGAAGGCGGTTNGG	tCCCCAC-TGGAAGGCaGcTTGG	chr3	54148460	+	3	1	CACNA2D3	ENSG00000157445
RNA	GCCCCACTTGGAAGGCGGTTNGG	tCCCCACT-GGAAGGCGaTgGGG	chr5	88945387	-	3	1	MEF2C-AS1	ENSG00000248309
RNA	GCCCCACTTGGAAGGCGGTTNGG	tCCCCACT-GGAAGGCaGcTTGG	chr3	54148460	+	3	1	CACNA2D3	ENSG00000157445
RNA	GCCCCACTTGGAAGGCGGTTNGG	tCCCCACTgGGAAGGC-aTTGGG	chr6	97091559	-	3	1	KLHL32	ENSG00000186231
RNA	GCCCCACTTGGAAGGCGGTTNGG	tCCCCACTgGGAAGGCa-TTGGG	chr6	97091559	-	3	1	KLHL32	ENSG00000186231
RNA	GCCCCACTTGGAAGGCGGTTNGG	tCCCCtCTTGGgAGG-GGTTGGG	chr9	133516865	-	3	1	MYMK	ENSG00000187616
RNA	GCCCCACTTGGAAGGCGGTTNGG	ttCCCA-TTGGAAGGCGGTgTGG	chr19	28106611	+	3	1		ENSG00000267509
RNA	GCCCCACTTGGAAGGCGGTTNGG	ttCCCACTT-GAAGGCaGTTAGG	chr15	82807170	+	3	1
RNA	GCCCCACTTGGAAGGCGGTTNGG	ttCCCACTTG-AAGGCaGTTAGG	chr15	82807170	+	3	1
RNA	GCCCCACTTGGAAGGCGGTTNGG	ttaCCACTTGGAAGG-GGTTGGG	chr13	21816542	+	3	1		ENSG00000302249
	GCCCCACTTGGAAGGCGGTTNGG	GCCCCACTTGGAcGGCaGcTGGG	chr10	3308981	-	3	0		ENSG00000302051
	GCCCCACTTGGAAGGCGGTTNGG	GCCCCACaTGaAAGGCaGTTTGG	chr14	23928092	+	3	0	LINC00596	ENSG00000259334
	GCCCCACTTGGAAGGCGGTTNGG	GCCCCACTTGGAAGcCcGTaAGG	chr6	96806962	+	3	0	GPR63	ENSG00000112218
	GCCCCACTTGGAAGGCGGTTNGG	GCCCCACTTGGAAaGCtGTgTGG	chr12	27031916	+	3	0	MED21	ENSG00000152944
	GCCCCACTTGGAAGGCGGTTNGG	GCCCCACTTGGAAaGCtGgTTGG	chr3	55535154	-	3	0	ERC2	ENSG00000187672
	GCCCCACTTGGAAGGCGGTTNGG	GCCCCAtgTGGAAGGtGGTTGGG	chr13	29710491	+	3	0
	GCCCCACTTGGAAGGCGGTTNGG	GCCtCcCTTGGAAGGgGGTTGGG	chr4	32732183	-	3	0		ENSG00000286784, ENSG00000299030

## Sheet: gRNA2
Supplementary Data 1.Predicted off-target sites of gRNA2
Bulge type	crRNA	DNA	Chromosome	Position	Direction	Mismatches	Bulge Size	Gene Symbol	Ensembl.ID
	GCATTTATTTCGACCCTAATNGG	GCATTTATTTCGACCCTAATTGG	chr18	55585910	+	0	0	TCF4	ENSG00000196628
DNA	G-CATTTATTTCGACCCTAATNGG	aGCATTTATTTCGACCCTAATTGG	chr18	55585909	+	1	1	TCF4	ENSG00000196628
RNA	GCATTTATTTCGACCCTAATNGG	c-ATTTATTTCGACCCTAATTGG	chr18	55585911	+	1	1	TCF4	ENSG00000196628
RNA	GCATTTATTTCGACCCTAATNGG	tCATTTATTT-GACCCTAATAGG	chr11	116570628	-	1	1
DNA	GC-ATTTATTTCGACCCTAATNGG	GCTATTTATTTacACCCTAATAGG	chrX	85395117	+	2	1
DNA	GC-ATTTATTTCGACCCTAATNGG	agCATTTATTTCGACCCTAATTGG	chr18	55585909	+	2	1	TCF4	ENSG00000196628
DNA	GCATTTATTTC-GACCCTAATNGG	GCtTTTATTTCAGcCCCTAATTGG	chr11	38710156	-	2	1
RNA	GCATTTATTTCGACCCTAATNGG	GCATTTATTT-GACCtTAAgTGG	chr20	9575516	-	2	1	PAK5	ENSG00000101349
RNA	GCATTTATTTCGACCCTAATNGG	cCATTTATTT-GgCCCTAATTGG	chr8	137871713	+	2	1		ENSG00000253288, ENSG00000254361
RNA	GCATTTATTTCGACCCTAATNGG	cCATTTATTTgG-CCCTAATTGG	chr8	137871713	+	2	1		ENSG00000253288, ENSG00000254361
RNA	GCATTTATTTCGACCCTAATNGG	cCATTTATTTtGACCCT-ATGGG	chr1	104552632	-	2	1
RNA	GCATTTATTTCGACCCTAATNGG	cCATTTATTTtGACCCTA-TGGG	chr1	104552632	-	2	1
RNA	GCATTTATTTCGACCCTAATNGG	ca-TTTATTTCGACCCTAATTGG	chr18	55585911	+	2	1	TCF4	ENSG00000196628
RNA	GCATTTATTTCGACCCTAATNGG	tCATTT-TTTCcACCCTAATAGG	chr7	16822852	-	2	1	AGR2	ENSG00000106541, ENSG00000289189
RNA	GCATTTATTTCGACCCTAATNGG	tCATTTA-TTtGACCCTAATAGG	chr11	116570628	-	2	1
RNA	GCATTTATTTCGACCCTAATNGG	tCATTTAT-TtGACCCTAATAGG	chr11	116570628	-	2	1
RNA	GCATTTATTTCGACCCTAATNGG	tCATTTATT-tGACCCTAATAGG	chr11	116570628	-	2	1
RNA	GCATTTATTTCGACCCTAATNGG	tCATTTATTTg-ACCCTAATAGG	chr11	116570628	-	2	1
DNA	G-CATTTATTTCGACCCTAATNGG	GACATTTATTTgGAatCTAATAGG	chr1	175641922	+	3	1	TNR	ENSG00000116147
DNA	G-CATTTATTTCGACCCTAATNGG	GCCATTTATTTgGACaaTAATGGG	chr13	53689194	+	3	1		ENSG00000287722
DNA	G-CATTTATTTCGACCCTAATNGG	GCtATTTATTTacACCCTAATAGG	chrX	85395117	+	3	1
DNA	G-CATTTATTTCGACCCTAATNGG	GGaATTTATTTtGACaCTAATGGG	chr12	103270059	+	3	1	C12orf42	ENSG00000179088
DNA	G-CATTTATTTCGACCCTAATNGG	GTCATTTATaTtGACCCTAAcAGG	chr5	84842108	-	3	1
DNA	G-CATTTATTTCGACCCTAATNGG	GTaATTTATTTCaACCgTAATGGG	chr2	30154066	-	3	1	YPEL5	ENSG00000119801
DNA	GC-ATTTATTTCGACCCTAATNGG	GCCATTTATTTgGACaaTAATGGG	chr13	53689194	+	3	1		ENSG00000287722
DNA	GC-ATTTATTTCGACCCTAATNGG	GCTATaTATTTCGACtCTAAgAGG	chr13	67034447	-	3	1	PCDH9	ENSG00000184226
DNA	GC-ATTTATTTCGACCCTAATNGG	GgAATTTATTTtGACaCTAATGGG	chr12	103270059	+	3	1	C12orf42	ENSG00000179088
DNA	GC-ATTTATTTCGACCCTAATNGG	GtAATTTATTTCaACCgTAATGGG	chr2	30154066	-	3	1	YPEL5	ENSG00000119801
DNA	GCA-TTTATTTCGACCCTAATNGG	GCACTTTATTTCcACtCTAgTTGG	chr2	85279429	+	3	1	TCF7L1	ENSG00000152284
DNA	GCA-TTTATTTCGACCCTAATNGG	GCtATTTATTTacACCCTAATAGG	chrX	85395117	+	3	1
DNA	GCA-TTTATTTCGACCCTAATNGG	GaAGTTTATTTCaACCCTcATGGG	chr7	34976241	+	3	1	DPY19L1	ENSG00000173852
DNA	GCA-TTTATTTCGACCCTAATNGG	GgAATTTATTTtGACaCTAATGGG	chr12	103270059	+	3	1	C12orf42	ENSG00000179088
DNA	GCA-TTTATTTCGACCCTAATNGG	GtAATTTATTTCaACCgTAATGGG	chr2	30154066	-	3	1	YPEL5	ENSG00000119801
DNA	GCA-TTTATTTCGACCCTAATNGG	agcATTTATTTCGACCCTAATTGG	chr18	55585909	+	3	1	TCF4	ENSG00000196628
DNA	GCATT-TATTTCGACCCTAATNGG	GCATTATtTTTCGACCCTtAaAGG	chrX	13271972	+	3	1	LINC02154	ENSG00000235385, ENSG00000309459
DNA	GCATTT-ATTTCGACCCTAATNGG	GCATTTCATTTCcACCCcAAgGGG	chr7	92161255	+	3	1	CYP51A1-AS1, LRRD1	ENSG00000188693, ENSG00000240720, ENSG00000285772, ENSG00000285953, ENSG00000289027
DNA	GCATTTA-TTTCGACCCTAATNGG	GgcTTTATTTTCcACCCTAATGGG	chr6	8392037	-	3	1		ENSG00000232234, ENSG00000285216
DNA	GCATTTA-TTTCGACCCTAATNGG	GtATTTATTTTCtACCCTAAaGGG	chr22	39945554	+	3	1	GRAP2	ENSG00000100351
DNA	GCATTTAT-TTCGACCCTAATNGG	GCATTTATGTTCtACCCaAcTTGG	chr12	96006240	-	3	1	LTA4H	ENSG00000111144, ENSG00000257878
DNA	GCATTTAT-TTCGACCCTAATNGG	GCATTTATGTTaGACCCacATTGG	chr13	94676972	-	3	1
DNA	GCATTTAT-TTCGACCCTAATNGG	GCtTTTATAggCGACCCTAATGGG	chr1	14729437	+	3	1	KAZN	ENSG00000189337
DNA	GCATTTAT-TTCGACCCTAATNGG	GgcTTTATTTTCcACCCTAATGGG	chr6	8392037	-	3	1		ENSG00000232234, ENSG00000285216
DNA	GCATTTAT-TTCGACCCTAATNGG	GtATTTATTTTCtACCCTAAaGGG	chr22	39945554	+	3	1	GRAP2	ENSG00000100351
DNA	GCATTTATT-TCGACCCTAATNGG	GCATTTATTGTtGctCCTAATAGG	chr1	68044751	-	3	1	GNG12-AS1	ENSG00000232284
DNA	GCATTTATT-TCGACCCTAATNGG	GCtTTTATaGgCGACCCTAATGGG	chr1	14729437	+	3	1	KAZN	ENSG00000189337
DNA	GCATTTATT-TCGACCCTAATNGG	GgcTTTATTTTCcACCCTAATGGG	chr6	8392037	-	3	1		ENSG00000232234, ENSG00000285216
DNA	GCATTTATT-TCGACCCTAATNGG	GtATTTATTTTCtACCCTAAaGGG	chr22	39945554	+	3	1	GRAP2	ENSG00000100351
DNA	GCATTTATTT-CGACCCTAATNGG	GCATTTATTTAgGttCCTAATAGG	chr20	5567023	+	3	1	GPCPD1	ENSG00000125772
DNA	GCATTTATTT-CGACCCTAATNGG	GCATTaATTTACaACCCTAgTTGG	chr16	24127861	-	3	1	PRKCB	ENSG00000166501
DNA	GCATTTATTT-CGACCCTAATNGG	GCAgTgATTTAtGACCCTAATAGG	chr16	65036554	-	3	1	CDH11	ENSG00000140937
DNA	GCATTTATTT-CGACCCTAATNGG	GCtTTTATTTCaGcCCCTAATTGG	chr11	38710156	-	3	1
DNA	GCATTTATTT-CGACCCTAATNGG	GCtTTTATagGCGACCCTAATGGG	chr1	14729437	+	3	1	KAZN	ENSG00000189337
DNA	GCATTTATTT-CGACCCTAATNGG	GgcTTTATTTTCcACCCTAATGGG	chr6	8392037	-	3	1		ENSG00000232234, ENSG00000285216
DNA	GCATTTATTT-CGACCCTAATNGG	GtATTTATTTTCtACCCTAAaGGG	chr22	39945554	+	3	1	GRAP2	ENSG00000100351
DNA	GCATTTATTTC-GACCCTAATNGG	GCATTTATTTCAGAtaCTgATCGG	chr13	92474409	+	3	1	GPC5	ENSG00000179399
DNA	GCATTTATTTC-GACCCTAATNGG	GCATTTATTTCTGAtCCTcAgTGG	chr1	13598317	+	3	1	PDPN	ENSG00000162493
DNA	GCATTTATTTC-GACCCTAATNGG	GCATTTATTTCTcACaCaAATTGG	chr18	61939693	+	3	1	PIGN	ENSG00000197563
DNA	GCATTTATTTC-GACCCTAATNGG	GCATTTATTTaGGttCCTAATAGG	chr20	5567023	+	3	1	GPCPD1	ENSG00000125772
DNA	GCATTTATTTC-GACCCTAATNGG	GCATTTgTTTCTGtCCCTAtTTGG	chr2	191077008	+	3	1	STAT4	ENSG00000138378
DNA	GCATTTATTTC-GACCCTAATNGG	GCAgTgATTTaTGACCCTAATAGG	chr16	65036554	-	3	1	CDH11	ENSG00000140937
DNA	GCATTTATTTC-GACCCTAATNGG	GaATTTAcTTCTGACaCTAATAGG	chr2	13559765	-	3	1		ENSG00000229370
DNA	GCATTTATTTC-GACCCTAATNGG	GgAcTTATTTCTGACCCTAAgTGG	chrX	78545754	-	3	1
DNA	GCATTTATTTC-GACCCTAATNGG	GtATTTATTTCTGcCCCTtATTGG	chr1	115276987	-	3	1	NGF-AS1	ENSG00000228035, ENSG00000285698
DNA	GCATTTATTTC-GACCCTAATNGG	cCATTTATTTCAGAttCTAATGGG	chr13	32312052	+	3	1	ZAR1L	ENSG00000189167
DNA	GCATTTATTTC-GACCCTAATNGG	tCATTTATTaCTGACCCaAATTGG	chr10	7260575	+	3	1	SFMBT2	ENSG00000198879
DNA	GCATTTATTTCG-ACCCTAATNGG	GCATTTATTTCtCACaCaAATTGG	chr18	61939693	+	3	1	PIGN	ENSG00000197563
DNA	GCATTTATTTCG-ACCCTAATNGG	GCATTTATTTaGGttCCTAATAGG	chr20	5567023	+	3	1	GPCPD1	ENSG00000125772
DNA	GCATTTATTTCG-ACCCTAATNGG	GCATTaATTTgGAAtCCTAATTGG	chr8	67805001	-	3	1
DNA	GCATTTATTTCG-ACCCTAATNGG	GCtTTTATTTCaGcCCCTAATTGG	chr11	38710156	-	3	1
DNA	GCATTTATTTCG-ACCCTAATNGG	aCATTTATTTtGAACCCTAgTAGG	chr9	113341221	+	3	1
DNA	GCATTTATTTCGA-CCCTAATNGG	GCATTTATTTaGgTtCCTAATAGG	chr20	5567023	+	3	1	GPCPD1	ENSG00000125772
DNA	GCATTTATTTCGA-CCCTAATNGG	GCATTaATTTgGAAtCCTAATTGG	chr8	67805001	-	3	1
DNA	GCATTTATTTCGA-CCCTAATNGG	GCATTcATTTCtATCCCTAtTAGG	chr5	171507075	-	3	1		ENSG00000308026
DNA	GCATTTATTTCGA-CCCTAATNGG	GCcTTTATTTtGAGCCCTcATTGG	chr19	57746743	-	3	1		ENSG00000269026
DNA	GCATTTATTTCGA-CCCTAATNGG	GCtTTTATTTCagCCCCTAATTGG	chr11	38710156	-	3	1
DNA	GCATTTATTTCGA-CCCTAATNGG	aCATTTATTTCaATCCCTtATTGG	chr4	77852991	-	3	1
DNA	GCATTTATTTCGA-CCCTAATNGG	aCATTTATTTtGAACCCTAgTAGG	chr9	113341221	+	3	1
DNA	GCATTTATTTCGA-CCCTAATNGG	cCATgTcTTTCGATCCCTAATTGG	chr5	130969325	+	3	1		ENSG00000287390
DNA	GCATTTATTTCGA-CCCTAATNGG	tCATTTATTTCaATCCCaAATAGG	chr14	78919165	-	3	1	NRXN3	ENSG00000021645
DNA	GCATTTATTTCGAC-CCTAATNGG	GCATTTATTTaGgtTCCTAATAGG	chr20	5567023	+	3	1	GPCPD1	ENSG00000125772
DNA	GCATTTATTTCGAC-CCTAATNGG	GCATTaATTTgGAaTCCTAATTGG	chr8	67805001	-	3	1
DNA	GCATTTATTTCGAC-CCTAATNGG	GCATTcATTTCcACTCCTAAgTGG	chr16	47626513	+	3	1	PHKB	ENSG00000102893
DNA	GCATTTATTTCGAC-CCTAATNGG	GCAaTTATTTtGACACCTtATGGG	chr2	193422331	-	3	1
DNA	GCATTTATTTCGAC-CCTAATNGG	GCtTTTATTTCaACTCCTgATTGG	chrY	13602145	+	3	1		ENSG00000297994
DNA	GCATTTATTTCGAC-CCTAATNGG	GCtTTTATTTCagCCCCTAATTGG	chr11	38710156	-	3	1
DNA	GCATTTATTTCGAC-CCTAATNGG	GaATTTATTTCtcCACCTAATGGG	chr1	120236781	+	3	1		ENSG00000274642, ENSG00000290569, ENSG00000305887
DNA	GCATTTATTTCGAC-CCTAATNGG	GaATTTATTTCtcCACCTAATGGG	chr1	120661600	-	3	1	PDE4DIPP2	ENSG00000275131, ENSG00000295970
DNA	GCATTTATTTCGAC-CCTAATNGG	GaATTTATTTCtcCACCTAATGGG	chr1	148848259	+	3	1	PDE4DIP	ENSG00000178104
DNA	GCATTTATTTCGAC-CCTAATNGG	GaATTTATTTCtcCACCTAATGGG	chr1	149281977	-	3	1		ENSG00000215861, ENSG00000274265, ENSG00000291233
DNA	GCATTTATTTCGACC-CTAATNGG	GCATTTATTaCcACCACcAATGGG	chr6	14220144	+	3	1
DNA	GCATTTATTTCGACC-CTAATNGG	GCATTTcTTTCtACCTCTcATGGG	chr10	69936609	+	3	1	COL13A1	ENSG00000197467
DNA	GCATTTATTTCGACC-CTAATNGG	GCtTTTATTTCagCCCCTAATTGG	chr11	38710156	-	3	1
DNA	GCATTTATTTCGACCC-TAATNGG	GCATTTtTTTCtACCCTTgATTGG	chr16	13671748	-	3	1		ENSG00000294970
DNA	GCATTTATTTCGACCC-TAATNGG	GCtTTTATTTCagCCCCTAATTGG	chr11	38710156	-	3	1
DNA	GCATTTATTTCGACCCT-AATNGG	GCATTTATTTaGAgCaTAAATAGG	chr2	115769624	-	3	1	DPP10	ENSG00000175497
DNA	GCATTTATTTCGACCCT-AATNGG	GCATTTATcTCcAtCCTAAATGGG	chr5	142532399	-	3	1	SPRY4-AS1	ENSG00000231185
DNA	GCATTTATTTCGACCCT-AATNGG	GCATTTtTTTCtACCCTTgATTGG	chr16	13671748	-	3	1		ENSG00000294970
DNA	GCATTTATTTCGACCCT-AATNGG	GCtTTTATTTCaACCCTGAtTTGG	chr7	83443528	-	3	1	SEMA3E	ENSG00000170381
DNA	GCATTTATTTCGACCCT-AATNGG	aCATTTATTTaGACCCTGAAgTGG	chr13	107583296	-	3	1	NALF1	ENSG00000204442
DNA	GCATTTATTTCGACCCTA-ATNGG	GCATTTATTTaGAgCaTAAATAGG	chr2	115769624	-	3	1	DPP10	ENSG00000175497
DNA	GCATTTATTTCGACCCTA-ATNGG	GCATTTATcTCcAtCCTAAATGGG	chr5	142532399	-	3	1	SPRY4-AS1	ENSG00000231185
DNA	GCATTTATTTCGACCCTA-ATNGG	GCATTTATgTaGACCCTATAcTGG	chr3	99915895	-	3	1	CMSS1, FILIP1L	ENSG00000168386, ENSG00000184220
DNA	GCATTTATTTCGACCCTA-ATNGG	GCATTTtTTTCtACCCTtGATTGG	chr16	13671748	-	3	1		ENSG00000294970
DNA	GCATTTATTTCGACCCTA-ATNGG	aCATTTATTgaGACCCTACATTGG	chr2	169744084	+	3	1	KLHL23	ENSG00000213160
DNA	GCATTTATTTCGACCCTAA-TNGG	GCATTTATTTaGAgCaTAAATAGG	chr2	115769624	-	3	1	DPP10	ENSG00000175497
DNA	GCATTTATTTCGACCCTAA-TNGG	GCATTTATTTtGACCtaAACTGGG	chr8	103141620	-	3	1	BAALC	ENSG00000164929
DNA	GCATTTATTTCGACCCTAA-TNGG	GCATTTATcTCcAtCCTAAATGGG	chr5	142532399	-	3	1	SPRY4-AS1	ENSG00000231185
DNA	GCATTTATTTCGACCCTAA-TNGG	GCtTTTATTTCaACCCTgATTTGG	chr7	83443528	-	3	1	SEMA3E	ENSG00000170381
RNA	GCATTTATTTCGACCCTAATNGG	G-ATTTATTTCGAtCCcAAaAGG	chr2	55430468	+	3	1
RNA	GCATTTATTTCGACCCTAATNGG	G-ATTTATTTCcAtCCTgATGGG	chr3	10753167	-	3	1
RNA	GCATTTATTTCGACCCTAATNGG	G-ATTTATTTCtACCaTAcTGGG	chr6	160100127	-	3	1	IGF2R	ENSG00000197081
RNA	GCATTTATTTCGACCCTAATNGG	G-ATTTATTTCttCCCaAATGGG	chr1	204960209	-	3	1	NFASC	ENSG00000163531
RNA	GCATTTATTTCGACCCTAATNGG	G-ATTTATTTtGAgCCaAATAGG	chrX	132922564	+	3	1	HS6ST2	ENSG00000171004
RNA	GCATTTATTTCGACCCTAATNGG	G-ATTTATTTtGAgCCaAATGGG	chr10	45912189	-	3	1	PARGP1	ENSG00000239883, ENSG00000290921
RNA	GCATTTATTTCGACCCTAATNGG	G-ATTTATTTtGAgCCaAATGGG	chr10	49881313	-	3	1	PARG	ENSG00000227345
RNA	GCATTTATTTCGACCCTAATNGG	G-ATTTATTcCtgCCCTAATGGG	chr11	75729072	+	3	1	MOGAT2	ENSG00000166391, ENSG00000300258
RNA	GCATTTATTTCGACCCTAATNGG	G-ATTTAcTTCaACCtTAATAGG	chr7	49138820	-	3	1
RNA	GCATTTATTTCGACCCTAATNGG	G-ATTTgTTTtGACCCTAAgAGG	chr12	102303453	+	3	1	HELLPAR, LINC02456	ENSG00000281344, ENSG00000283052
RNA	GCATTTATTTCGACCCTAATNGG	G-ATTTtTTTCaACCCaAATGGG	chr12	97496245	+	3	1	RMST	ENSG00000255794, ENSG00000300902
RNA	GCATTTATTTCGACCCTAATNGG	G-AgTTATTTtGcCCCTAATGGG	chr7	154618228	+	3	1	DPP6	ENSG00000130226
RNA	GCATTTATTTCGACCCTAATNGG	GC-TTTATTTCcACCCTAtaGGG	chr1	214352665	+	3	1	PTPN14	ENSG00000152104, ENSG00000228470
RNA	GCATTTATTTCGACCCTAATNGG	GC-TTTATTTCcAaCCTAtTTGG	chr7	87012952	-	3	1	ELAPOR2	ENSG00000164659
RNA	GCATTTATTTCGACCCTAATNGG	GC-TTTATTTgGgCCCTAAaTGG	chr6	22753973	-	3	1		ENSG00000233358
RNA	GCATTTATTTCGACCCTAATNGG	GC-TTTATaaaGACCCTAATTGG	chr4	144099725	+	3	1		ENSG00000251600
RNA	GCATTTATTTCGACCCTAATNGG	GC-TTTATgTCtAaCCTAATGGG	chr1	208197714	-	3	1	PLXNA2	ENSG00000076356
RNA	GCATTTATTTCGACCCTAATNGG	GC-TTTtTTTCtACCtTAATAGG	chr4	83201002	+	3	1
RNA	GCATTTATTTCGACCCTAATNGG	GCA-TTATcTgaACCCTAATGGG	chr6	67756107	+	3	1
RNA	GCATTTATTTCGACCCTAATNGG	GCA-TTAcTTtGACtCTAATTGG	chr2	184877035	-	3	1	ZNF804A	ENSG00000170396, ENSG00000299447
RNA	GCATTTATTTCGACCCTAATNGG	GCA-TTgTTTCaACCCTgATTGG	chr3	136282000	-	3	1	PCCB	ENSG00000114054
RNA	GCATTTATTTCGACCCTAATNGG	GCA-TaATTTtGACtCTAATTGG	chr2	237053342	-	3	1	COPS8-DT	ENSG00000124835, ENSG00000227252
RNA	GCATTTATTTCGACCCTAATNGG	GCAT-TATcTgaACCCTAATGGG	chr6	67756107	+	3	1
RNA	GCATTTATTTCGACCCTAATNGG	GCAT-TAcTTtGACtCTAATTGG	chr2	184877035	-	3	1	ZNF804A	ENSG00000170396, ENSG00000299447
RNA	GCATTTATTTCGACCCTAATNGG	GCAT-TgTTTCaACCCTgATTGG	chr3	136282000	-	3	1	PCCB	ENSG00000114054
RNA	GCATTTATTTCGACCCTAATNGG	GCAT-aATTTtGACtCTAATTGG	chr2	237053342	-	3	1	COPS8-DT	ENSG00000124835, ENSG00000227252
RNA	GCATTTATTTCGACCCTAATNGG	GCATT-ATcTgaACCCTAATGGG	chr6	67756107	+	3	1
RNA	GCATTTATTTCGACCCTAATNGG	GCATT-AcTTtGACtCTAATTGG	chr2	184877035	-	3	1	ZNF804A	ENSG00000170396, ENSG00000299447
RNA	GCATTTATTTCGACCCTAATNGG	GCATT-gTTTCaACCCTgATTGG	chr3	136282000	-	3	1	PCCB	ENSG00000114054
RNA	GCATTTATTTCGACCCTAATNGG	GCATTT-TTTgGACCaTgATTGG	chr3	191568261	-	3	1	PYDC2-AS1	ENSG00000223812
RNA	GCATTTATTTCGACCCTAATNGG	GCATTT-TTTgcAtCCTAATAGG	chr12	86633544	-	3	1	MGAT4C	ENSG00000182050, ENSG00000258185
RNA	GCATTTATTTCGACCCTAATNGG	GCATTT-TTTtGACCCcAAgTGG	chr18	25758327	-	3	1
RNA	GCATTTATTTCGACCCTAATNGG	GCATTT-TTgaGACCCaAATGGG	chr8	85374915	-	3	1	CA1, CA3	ENSG00000133742, ENSG00000164879
RNA	GCATTTATTTCGACCCTAATNGG	GCATTTA-TTCcACtCTgATGGG	chr10	65698745	+	3	1	LINC01515	ENSG00000228065
RNA	GCATTTATTTCGACCCTAATNGG	GCATTTA-TTCtACCaTAtTGGG	chr9	132413086	+	3	1	CFAP77	ENSG00000188523
RNA	GCATTTATTTCGACCCTAATNGG	GCATTTA-TTCtAtCtTAATTGG	chr7	134884496	+	3	1	CALD1	ENSG00000122786, ENSG00000286458
RNA	GCATTTATTTCGACCCTAATNGG	GCATTTA-TTCtgCCaTAATAGG	chr17	41423214	+	3	1	KRT37	ENSG00000108417, ENSG00000234859
RNA	GCATTTATTTCGACCCTAATNGG	GCATTTA-TTtGACCtTAAgTGG	chr20	9575516	-	3	1	PAK5	ENSG00000101349
RNA	GCATTTATTTCGACCCTAATNGG	GCATTTA-TaCcACCCTAgTTGG	chr3	63858116	+	3	1	THOC7	ENSG00000163634
RNA	GCATTTATTTCGACCCTAATNGG	GCATTTAT-TCcACtCTgATGGG	chr10	65698745	+	3	1	LINC01515	ENSG00000228065
RNA	GCATTTATTTCGACCCTAATNGG	GCATTTAT-TCtACCaTAtTGGG	chr9	132413086	+	3	1	CFAP77	ENSG00000188523
RNA	GCATTTATTTCGACCCTAATNGG	GCATTTAT-TCtAtCtTAATTGG	chr7	134884496	+	3	1	CALD1	ENSG00000122786, ENSG00000286458
RNA	GCATTTATTTCGACCCTAATNGG	GCATTTAT-TCtgCCaTAATAGG	chr17	41423214	+	3	1	KRT37	ENSG00000108417, ENSG00000234859
RNA	GCATTTATTTCGACCCTAATNGG	GCATTTAT-TtGACCtTAAgTGG	chr20	9575516	-	3	1	PAK5	ENSG00000101349
RNA	GCATTTATTTCGACCCTAATNGG	GCATTTAT-aCcACCCTAgTTGG	chr3	63858116	+	3	1	THOC7	ENSG00000163634
RNA	GCATTTATTTCGACCCTAATNGG	GCATTTATT-CcACtCTgATGGG	chr10	65698745	+	3	1	LINC01515	ENSG00000228065
RNA	GCATTTATTTCGACCCTAATNGG	GCATTTATT-CtACCaTAtTGGG	chr9	132413086	+	3	1	CFAP77	ENSG00000188523
RNA	GCATTTATTTCGACCCTAATNGG	GCATTTATT-CtAtCtTAATTGG	chr7	134884496	+	3	1	CALD1	ENSG00000122786, ENSG00000286458
RNA	GCATTTATTTCGACCCTAATNGG	GCATTTATT-CtgCCaTAATAGG	chr17	41423214	+	3	1	KRT37	ENSG00000108417, ENSG00000234859
RNA	GCATTTATTTCGACCCTAATNGG	GCATTTATT-tGACCtTAAgTGG	chr20	9575516	-	3	1	PAK5	ENSG00000101349
RNA	GCATTTATTTCGACCCTAATNGG	GCATTTATTT-GtCCgaAATTGG	chr5	74134350	-	3	1	LINC01331	ENSG00000248673
RNA	GCATTTATTTCGACCCTAATNGG	GCATTTATTT-ttCCCTAAgGGG	chr5	83567787	+	3	1	VCAN, VCAN-AS1	ENSG00000038427, ENSG00000249835
RNA	GCATTTATTTCGACCCTAATNGG	GCATTTATTT-ttCCCTtATTGG	chr3	170355461	-	3	1
RNA	GCATTTATTTCGACCCTAATNGG	GCATTTATTTC-ACaCgcATAGG	chr18	28532817	-	3	1
RNA	GCATTTATTTCGACCCTAATNGG	GCATTTATTTC-AgCaTtATGGG	chr18	3173853	+	3	1	MYOM1	ENSG00000101605
RNA	GCATTTATTTCGACCCTAATNGG	GCATTTATTTC-AtgCTtATGGG	chr16	25461699	+	3	1
RNA	GCATTTATTTCGACCCTAATNGG	GCATTTATTTC-tCaCTcATGGG	chrX	30891238	-	3	1	TAB3	ENSG00000157625
RNA	GCATTTATTTCGACCCTAATNGG	GCATTTATTTCG-CCaTttTTGG	chr3	81483159	-	3	1
RNA	GCATTTATTTCGACCCTAATNGG	GCATTTATTTCG-CCtTtAaGGG	chr14	88828819	+	3	1	TTC8	ENSG00000165533
RNA	GCATTTATTTCGACCCTAATNGG	GCATTTATTTCGAttCT-AcAGG	chr11	57397017	+	3	1		ENSG00000254979
RNA	GCATTTATTTCGACCCTAATNGG	GCATTTATTTCGAttCTA-cAGG	chr11	57397017	+	3	1		ENSG00000254979
RNA	GCATTTATTTCGACCCTAATNGG	GCATTTATTTCGtCCaT-AgGGG	chrX	128867768	-	3	1		ENSG00000225689
RNA	GCATTTATTTCGACCCTAATNGG	GCATTTATTTCGtCCaTA-gGGG	chrX	128867768	-	3	1		ENSG00000225689
RNA	GCATTTATTTCGACCCTAATNGG	GCATTTATTTCaAaCC-AAcAGG	chr5	145941426	+	3	1	SH3RF2	ENSG00000156463
RNA	GCATTTATTTCGACCCTAATNGG	GCATTTATTTCt-CaCTcATGGG	chrX	30891238	-	3	1	TAB3	ENSG00000157625
RNA	GCATTTATTTCGACCCTAATNGG	GCATTTATTTCtA-CaaAATAGG	chr8	89011109	+	3	1
RNA	GCATTTATTTCGACCCTAATNGG	GCATTTATTTCtAC-aaAATAGG	chr8	89011109	+	3	1
RNA	GCATTTATTTCGACCCTAATNGG	GCATTTATTTCtACa-aAATAGG	chr8	89011109	+	3	1
RNA	GCATTTATTTCGACCCTAATNGG	GCATTTATTTCtACaa-AATAGG	chr8	89011109	+	3	1
RNA	GCATTTATTTCGACCCTAATNGG	GCATTTATTTaGA-tgTAATTGG	chr18	14618647	+	3	1		ENSG00000303474
RNA	GCATTTATTTCGACCCTAATNGG	GCATTTATTTaGA-tgTAATTGG	chr21	13539724	-	3	1	LINC01674	ENSG00000228159
RNA	GCATTTATTTCGACCCTAATNGG	GCATTTATTTaGACCC-AggTGG	chr20	56627922	-	3	1		ENSG00000295546
RNA	GCATTTATTTCGACCCTAATNGG	GCATTTATTTaGAt-gTAATTGG	chr18	14618647	+	3	1		ENSG00000303474
RNA	GCATTTATTTCGACCCTAATNGG	GCATTTATTTaGAt-gTAATTGG	chr21	13539724	-	3	1	LINC01674	ENSG00000228159
RNA	GCATTTATTTCGACCCTAATNGG	GCATTTATTTaGAtg-TAATTGG	chr18	14618647	+	3	1		ENSG00000303474
RNA	GCATTTATTTCGACCCTAATNGG	GCATTTATTTaGAtg-TAATTGG	chr21	13539724	-	3	1	LINC01674	ENSG00000228159
RNA	GCATTTATTTCGACCCTAATNGG	GCATTTATTTg-ACCtTAAgTGG	chr20	9575516	-	3	1	PAK5	ENSG00000101349
RNA	GCATTTATTTCGACCCTAATNGG	GCATTTATTTt-tCCCTAAgGGG	chr5	83567787	+	3	1	VCAN, VCAN-AS1	ENSG00000038427, ENSG00000249835
RNA	GCATTTATTTCGACCCTAATNGG	GCATTTATTTt-tCCCTtATTGG	chr3	170355461	-	3	1
RNA	GCATTTATTTCGACCCTAATNGG	GCATTTATTTtG-CtCcAATAGG	chr18	75262182	+	3	1	TSHZ1	ENSG00000179981
RNA	GCATTTATTTCGACCCTAATNGG	GCATTTATTTtGA-CtTAAaAGG	chr9	101620049	-	3	1	GRIN3A	ENSG00000198785, ENSG00000299588
RNA	GCATTTATTTCGACCCTAATNGG	GCATTTATTTtGAC-tTAAaAGG	chr9	101620049	-	3	1	GRIN3A	ENSG00000198785, ENSG00000299588
RNA	GCATTTATTTCGACCCTAATNGG	GCATTTATTTtGACt-TAAaAGG	chr9	101620049	-	3	1	GRIN3A	ENSG00000198785, ENSG00000299588
RNA	GCATTTATTTCGACCCTAATNGG	GCATTTATTTtGctCC-AATAGG	chr18	75262182	+	3	1	TSHZ1	ENSG00000179981
RNA	GCATTTATTTCGACCCTAATNGG	GCATTTATTTtcA-aCTAATGGG	chr14	90729166	+	3	1	TTC7B	ENSG00000165914
RNA	GCATTTATTTCGACCCTAATNGG	GCATTTATTTtcAa-CTAATGGG	chr14	90729166	+	3	1	TTC7B	ENSG00000165914
RNA	GCATTTATTTCGACCCTAATNGG	GCATTTATTTtcAaC-TAATGGG	chr14	90729166	+	3	1	TTC7B	ENSG00000165914
RNA	GCATTTATTTCGACCCTAATNGG	GCATTTATTTtt-CCCTAAgGGG	chr5	83567787	+	3	1	VCAN, VCAN-AS1	ENSG00000038427, ENSG00000249835
RNA	GCATTTATTTCGACCCTAATNGG	GCATTTATTTtt-CCCTtATTGG	chr3	170355461	-	3	1
RNA	GCATTTATTTCGACCCTAATNGG	GCATTTATTTttA-CCTcATTGG	chr2	146590675	+	3	1
RNA	GCATTTATTTCGACCCTAATNGG	GCATTTATTTttAC-CTcATTGG	chr2	146590675	+	3	1
RNA	GCATTTATTTCGACCCTAATNGG	GCATTTATTTttACC-TcATTGG	chr2	146590675	+	3	1
RNA	GCATTTATTTCGACCCTAATNGG	GCATTTATTTttgCCCT-ATCGG	chrY	16201846	-	3	1
RNA	GCATTTATTTCGACCCTAATNGG	GCATTTATTTttgCCCT-ATCGG	chrY	16383474	+	3	1
RNA	GCATTTATTTCGACCCTAATNGG	GCATTTATTTttgCCCTA-TCGG	chrY	16201846	-	3	1
RNA	GCATTTATTTCGACCCTAATNGG	GCATTTATTTttgCCCTA-TCGG	chrY	16383474	+	3	1
RNA	GCATTTATTTCGACCCTAATNGG	GCATTTATTcC-ACtCTgATGGG	chr10	65698745	+	3	1	LINC01515	ENSG00000228065
RNA	GCATTTATTTCGACCCTAATNGG	GCATTTATTcCGtCCC-AgTGGG	chr19	19528163	-	3	1	NDUFA13	ENSG00000186010, ENSG00000258674
RNA	GCATTTATTTCGACCCTAATNGG	GCATTTATTcCcAtCCT-ATAGG	chr11	49052054	-	3	1
RNA	GCATTTATTTCGACCCTAATNGG	GCATTTATTcCcAtCCT-ATAGG	chr11	89784018	+	3	1
RNA	GCATTTATTTCGACCCTAATNGG	GCATTTATTcCcAtCCT-ATAGG	chr11	90055624	-	3	1
RNA	GCATTTATTTCGACCCTAATNGG	GCATTTATTcCcAtCCTA-TAGG	chr11	49052054	-	3	1
RNA	GCATTTATTTCGACCCTAATNGG	GCATTTATTcCcAtCCTA-TAGG	chr11	89784018	+	3	1
RNA	GCATTTATTTCGACCCTAATNGG	GCATTTATTcCcAtCCTA-TAGG	chr11	90055624	-	3	1
RNA	GCATTTATTTCGACCCTAATNGG	GCATTTATTctG-CCaTAATAGG	chr17	41423214	+	3	1	KRT37	ENSG00000108417, ENSG00000234859
RNA	GCATTTATTTCGACCCTAATNGG	GCATTTATTgaGAaCCT-ATGGG	chr1	88251768	-	3	1	PKN2-AS1	ENSG00000237505
RNA	GCATTTATTTCGACCCTAATNGG	GCATTTATTgaGAaCCTA-TGGG	chr1	88251768	-	3	1	PKN2-AS1	ENSG00000237505
RNA	GCATTTATTTCGACCCTAATNGG	GCATTTATTgaGAgCCT-ATCGG	chr9	95989510	+	3	1	ERCC6L2	ENSG00000182150
RNA	GCATTTATTTCGACCCTAATNGG	GCATTTATTgaGAgCCTA-TCGG	chr9	95989510	+	3	1	ERCC6L2	ENSG00000182150
RNA	GCATTTATTTCGACCCTAATNGG	GCATTTATa-CcACCCTAgTTGG	chr3	63858116	+	3	1	THOC7	ENSG00000163634
RNA	GCATTTATTTCGACCCTAATNGG	GCATTTATaT-GACCCTgAgTGG	chr20	19130401	+	3	1
RNA	GCATTTATTTCGACCCTAATNGG	GCATTTATaTC-ACCCTgtTTGG	chr15	87797640	+	3	1
RNA	GCATTTATTTCGACCCTAATNGG	GCATTTATacC-ACCCTAgTTGG	chr3	63858116	+	3	1	THOC7	ENSG00000163634
RNA	GCATTTATTTCGACCCTAATNGG	GCATTTATcTC-ACtCTAAaAGG	chrX	112612335	+	3	1
RNA	GCATTTATTTCGACCCTAATNGG	GCATTTATgTC-AgCCTtATGGG	chr12	117852568	-	3	1	KSR2	ENSG00000171435
RNA	GCATTTATTTCGACCCTAATNGG	GCATTTccTTC-ACCCTAcTTGG	chr18	68297675	-	3	1		ENSG00000287907
RNA	GCATTTATTTCGACCCTAATNGG	GCATTTgTTTC-AgCgTAATAGG	chr12	113952222	+	3	1	RBM19	ENSG00000122965
RNA	GCATTTATTTCGACCCTAATNGG	GCATTTggTT-GACCaTAATTGG	chr9	80106364	+	3	1	LINC01507	ENSG00000230945
RNA	GCATTTATTTCGACCCTAATNGG	GCATTTtTTT-GACCCcAAgTGG	chr18	25758327	-	3	1
RNA	GCATTTATTTCGACCCTAATNGG	GCATTTtTTTCaACCCT-gTTGG	chr16	56521360	+	3	1	BBS2	ENSG00000125124
RNA	GCATTTATTTCGACCCTAATNGG	GCATTTtTTTCaACCCTg-TTGG	chr16	56521360	+	3	1	BBS2	ENSG00000125124
RNA	GCATTTATTTCGACCCTAATNGG	GCATTTtTTgC-AtCCTAATAGG	chr12	86633544	-	3	1	MGAT4C	ENSG00000182050, ENSG00000258185
RNA	GCATTTATTTCGACCCTAATNGG	GCATTTtTaTC-ACCCTAAaTGG	chr7	25011771	+	3	1
RNA	GCATTTATTTCGACCCTAATNGG	GCATTaATTT-GACCtcAATTGG	chr4	125275915	+	3	1
RNA	GCATTTATTTCGACCCTAATNGG	GCATTaATTTatA-CCTAATTGG	chr11	37803231	+	3	1
RNA	GCATTTATTTCGACCCTAATNGG	GCATTaATTTatAC-CTAATTGG	chr11	37803231	+	3	1
RNA	GCATTTATTTCGACCCTAATNGG	GCATTaATTTatACC-TAATTGG	chr11	37803231	+	3	1
RNA	GCATTTATTTCGACCCTAATNGG	GCATTacTTT-GACtCTAATTGG	chr2	184877035	-	3	1	ZNF804A	ENSG00000170396, ENSG00000299447
RNA	GCATTTATTTCGACCCTAATNGG	GCATTcA-TTCGttCCTAATAGG	chr4	129346537	+	3	1		ENSG00000306418
RNA	GCATTTATTTCGACCCTAATNGG	GCATTcAT-TCGttCCTAATAGG	chr4	129346537	+	3	1		ENSG00000306418
RNA	GCATTTATTTCGACCCTAATNGG	GCATTcATT-CGttCCTAATAGG	chr4	129346537	+	3	1		ENSG00000306418
RNA	GCATTTATTTCGACCCTAATNGG	GCATTcATTT-GtaCCTAATAGG	chr6	83132092	+	3	1	DOP1A	ENSG00000083097
RNA	GCATTTATTTCGACCCTAATNGG	GCATTcATTTgtA-CCTAATAGG	chr6	83132092	+	3	1	DOP1A	ENSG00000083097
RNA	GCATTTATTTCGACCCTAATNGG	GCATTcATTTgtAC-CTAATAGG	chr6	83132092	+	3	1	DOP1A	ENSG00000083097
RNA	GCATTTATTTCGACCCTAATNGG	GCATTcATTTgtACC-TAATAGG	chr6	83132092	+	3	1	DOP1A	ENSG00000083097
RNA	GCATTTATTTCGACCCTAATNGG	GCATTg-TTTCaACCCTgATTGG	chr3	136282000	-	3	1	PCCB	ENSG00000114054
RNA	GCATTTATTTCGACCCTAATNGG	GCATTgA-TTCaACCCTcATAGG	chr10	61933324	-	3	1	ARID5B	ENSG00000150347
RNA	GCATTTATTTCGACCCTAATNGG	GCATTgAT-TCaACCCTcATAGG	chr10	61933324	-	3	1	ARID5B	ENSG00000150347
RNA	GCATTTATTTCGACCCTAATNGG	GCATTgATT-CaACCCTcATAGG	chr10	61933324	-	3	1	ARID5B	ENSG00000150347
RNA	GCATTTATTTCGACCCTAATNGG	GCATTgAaTT-GACCCaAATGGG	chr7	2409754	+	3	1	CHST12	ENSG00000136213
RNA	GCATTTATTTCGACCCTAATNGG	GCATa-ATTTtGACtCTAATTGG	chr2	237053342	-	3	1	COPS8-DT	ENSG00000124835, ENSG00000227252
RNA	GCATTTATTTCGACCCTAATNGG	GCATaTATTTC-AtCCTAtTTGG	chr8	68907125	-	3	1	LINC01592	ENSG00000253658
RNA	GCATTTATTTCGACCCTAATNGG	GCATaTAaTTCGA-CCTAAaTGG	chr3	182203298	+	3	1
RNA	GCATTTATTTCGACCCTAATNGG	GCATaTAaTTCGAC-CTAAaTGG	chr3	182203298	+	3	1
RNA	GCATTTATTTCGACCCTAATNGG	GCATaTAaTTCGACC-TAAaTGG	chr3	182203298	+	3	1
RNA	GCATTTATTTCGACCCTAATNGG	GCATacATTTC-ACCCTtATAGG	chr7	26215125	-	3	1
RNA	GCATTTATTTCGACCCTAATNGG	GCATcTATTTC-ACgCTAAcTGG	chr16	87751156	-	3	1	KLHDC4	ENSG00000104731
RNA	GCATTTATTTCGACCCTAATNGG	GCATgTATTT-GcCCCTcATTGG	chr4	140403344	-	3	1	CLGN	ENSG00000153132
RNA	GCATTTATTTCGACCCTAATNGG	GCAaTTATTTC-ACCtTAAaAGG	chr7	126966455	+	3	1	GRM8	ENSG00000179603
RNA	GCATTTATTTCGACCCTAATNGG	GCAaTTATTTC-AtCaTAATTGG	chr20	26008346	-	3	1	FAM182A	ENSG00000125804
RNA	GCATTTATTTCGACCCTAATNGG	GCAaTTATTTC-cCCCTAcTTGG	chr11	121627145	-	3	1	SORL1	ENSG00000137642
RNA	GCATTTATTTCGACCCTAATNGG	GCAaTTATTTCc-CCCTAcTTGG	chr11	121627145	-	3	1	SORL1	ENSG00000137642
RNA	GCATTTATTTCGACCCTAATNGG	GCAcTTATTTC-tCCCaAATGGG	chr5	138012669	-	3	1	FAM13B	ENSG00000031003
RNA	GCATTTATTTCGACCCTAATNGG	GCAcTTATTTCt-CCCaAATGGG	chr5	138012669	-	3	1	FAM13B	ENSG00000031003
RNA	GCATTTATTTCGACCCTAATNGG	GCAcTTATTTgGACCC-AcTGGG	chr9	5284751	-	3	1
RNA	GCATTTATTTCGACCCTAATNGG	GCAgTTATTT-GACCaTtATGGG	chr21	24358713	-	3	1	LINC01684	ENSG00000237484
RNA	GCATTTATTTCGACCCTAATNGG	GCAgaTATTTCGA-CCTcATTGG	chr12	35770320	+	3	1
RNA	GCATTTATTTCGACCCTAATNGG	GCAgaTATTTCGAC-CTcATTGG	chr12	35770320	+	3	1
RNA	GCATTTATTTCGACCCTAATNGG	GCAgaTATTTCGACC-TcATTGG	chr12	35770320	+	3	1
RNA	GCATTTATTTCGACCCTAATNGG	GCcTTTATTT-GACCCaAcTTGG	chrX	108582378	-	3	1	COL4A5	ENSG00000188153
RNA	GCATTTATTTCGACCCTAATNGG	GCcTTTATTT-GACCtTAgTGGG	chr1	33646863	-	3	1	CSMD2	ENSG00000121904
RNA	GCATTTATTTCGACCCTAATNGG	GCcTTTATTTtGAgCCT-ATAGG	chr11	88260940	+	3	1
RNA	GCATTTATTTCGACCCTAATNGG	GCcTTTATTTtGAgCCT-ATGGG	chr1	70470418	-	3	1		ENSG00000306574
RNA	GCATTTATTTCGACCCTAATNGG	GCcTTTATTTtGAgCCT-ATGGG	chr11	96529612	-	3	1	LINC02737	ENSG00000256684
RNA	GCATTTATTTCGACCCTAATNGG	GCcTTTATTTtGAgCCTA-TAGG	chr11	88260940	+	3	1
RNA	GCATTTATTTCGACCCTAATNGG	GCcTTTATTTtGAgCCTA-TGGG	chr1	70470418	-	3	1		ENSG00000306574
RNA	GCATTTATTTCGACCCTAATNGG	GCcTTTATTTtGAgCCTA-TGGG	chr11	96529612	-	3	1	LINC02737	ENSG00000256684
RNA	GCATTTATTTCGACCCTAATNGG	GCtTTT-TTTCtACCtTAATAGG	chr4	83201002	+	3	1
RNA	GCATTTATTTCGACCCTAATNGG	GCtTTTATTTCaACCC-cATTGG	chr4	39099515	+	3	1	KLHL5	ENSG00000109790, ENSG00000249207
RNA	GCATTTATTTCGACCCTAATNGG	GCtTTTATTTCaACCCc-ATTGG	chr4	39099515	+	3	1	KLHL5	ENSG00000109790, ENSG00000249207
RNA	GCATTTATTTCGACCCTAATNGG	GCtTTTATTTCaACCCcA-TTGG	chr4	39099515	+	3	1	KLHL5	ENSG00000109790, ENSG00000249207
RNA	GCATTTATTTCGACCCTAATNGG	GCtTTTcTTTCGA-CCTtATGGG	chr18	55422177	+	3	1	TCF4	ENSG00000196628
RNA	GCATTTATTTCGACCCTAATNGG	GCtTTTcTTTCGAC-CTtATGGG	chr18	55422177	+	3	1	TCF4	ENSG00000196628
RNA	GCATTTATTTCGACCCTAATNGG	GCtTTTcTTTCGACC-TtATGGG	chr18	55422177	+	3	1	TCF4	ENSG00000196628
RNA	GCATTTATTTCGACCCTAATNGG	GCtTTTcTTTCGACCtT-ATGGG	chr18	55422177	+	3	1	TCF4	ENSG00000196628
RNA	GCATTTATTTCGACCCTAATNGG	GCtTTTcTTTCGACCtTA-TGGG	chr18	55422177	+	3	1	TCF4	ENSG00000196628
RNA	GCATTTATTTCGACCCTAATNGG	GCtTaTATTT-GACCCTAtTTGG	chrX	83005825	+	3	1
RNA	GCATTTATTTCGACCCTAATNGG	GaATTTATTT-tACCCTtATGGG	chr1	239853011	+	3	1	CHRM3	ENSG00000133019
RNA	GCATTTATTTCGACCCTAATNGG	GaATTTATTTCcA-CCTAtTTGG	chr5	167917480	+	3	1	TENM2	ENSG00000145934
RNA	GCATTTATTTCGACCCTAATNGG	GaATTTATTTCcAC-CTAtTTGG	chr5	167917480	+	3	1	TENM2	ENSG00000145934
RNA	GCATTTATTTCGACCCTAATNGG	GaATTTATTTCcACC-TAtTTGG	chr5	167917480	+	3	1	TENM2	ENSG00000145934
RNA	GCATTTATTTCGACCCTAATNGG	GaATTTATTTt-ACCCTtATGGG	chr1	239853011	+	3	1	CHRM3	ENSG00000133019
RNA	GCATTTATTTCGACCCTAATNGG	GaAgaTATTT-GACCCTAATAGG	chr18	22702961	-	3	1	RBBP8-AS1	ENSG00000266850
RNA	GCATTTATTTCGACCCTAATNGG	GgATTT-TTTCtACCCTAAgTGG	chr9	121839338	-	3	1	TTLL11	ENSG00000175764
RNA	GCATTTATTTCGACCCTAATNGG	GgATTTtTTTC-ACCCTAAaAGG	chr2	153915222	+	3	1	GALNT13	ENSG00000144278
RNA	GCATTTATTTCGACCCTAATNGG	GgAaTTATTgC-ACCCTAATAGG	chr3	102125482	-	3	1	ZPLD1	ENSG00000170044
RNA	GCATTTATTTCGACCCTAATNGG	GgtTTTA-TTCtACCCTAATTGG	chr5	4373045	-	3	1
RNA	GCATTTATTTCGACCCTAATNGG	GgtTTTAT-TCtACCCTAATTGG	chr5	4373045	-	3	1
RNA	GCATTTATTTCGACCCTAATNGG	GgtTTTATT-CtACCCTAATTGG	chr5	4373045	-	3	1
RNA	GCATTTATTTCGACCCTAATNGG	GtATTTATTT-GACtCTAAgTGG	chrX	132149284	-	3	1
RNA	GCATTTATTTCGACCCTAATNGG	GtATTTATTTC-AttCTAATGGG	chr6	21513388	+	3	1	LINC00581	ENSG00000280989
RNA	GCATTTATTTCGACCCTAATNGG	GtATcTATTTCaACCCT-ATAGG	chr3	67380112	-	3	1	SUCLG2	ENSG00000172340
RNA	GCATTTATTTCGACCCTAATNGG	GtATcTATTTCaACCCTA-TAGG	chr3	67380112	-	3	1	SUCLG2	ENSG00000172340
RNA	GCATTTATTTCGACCCTAATNGG	a-ATTTATTTCaACCgTAATGGG	chr2	30154066	-	3	1	YPEL5	ENSG00000119801
RNA	GCATTTATTTCGACCCTAATNGG	a-ATTTATTTtGACaCTAATGGG	chr12	103270061	+	3	1	C12orf42	ENSG00000179088
RNA	GCATTTATTTCGACCCTAATNGG	aCA-TTATTTCcACCCTAcTGGG	chr1	202194617	-	3	1	LGR6	ENSG00000133067, ENSG00000295211
RNA	GCATTTATTTCGACCCTAATNGG	aCAT-TATTTCcACCCTAcTGGG	chr1	202194617	-	3	1	LGR6	ENSG00000133067, ENSG00000295211
RNA	GCATTTATTTCGACCCTAATNGG	aCATT-ATTTCcACCCTAcTGGG	chr1	202194617	-	3	1	LGR6	ENSG00000133067, ENSG00000295211
RNA	GCATTTATTTCGACCCTAATNGG	aCATTT-TTTCaACCCTAAaGGG	chr2	235004484	+	3	1	SH3BP4	ENSG00000130147
RNA	GCATTTATTTCGACCCTAATNGG	aCATTTATTaC-ACaCTAATTGG	chr14	86334055	-	3	1	LINC02309	ENSG00000258994
RNA	GCATTTATTTCGACCCTAATNGG	aCATTccTTTC-ACCCTAATTGG	chr3	178827552	-	3	1	KCNMB2, KCNMB2-AS1	ENSG00000197584, ENSG00000237978, ENSG00000275163
RNA	GCATTTATTTCGACCCTAATNGG	aCcTTT-TTTtGACCCTAATAGG	chr16	59864556	-	3	1	LINC02141	ENSG00000261807
RNA	GCATTTATTTCGACCCTAATNGG	aCcTTTtTTT-GACCCTAATAGG	chr16	59864556	-	3	1	LINC02141	ENSG00000261807
RNA	GCATTTATTTCGACCCTAATNGG	aCtTTTATTT-GACCCaAATGGG	chr4	78692574	+	3	1	LINC01094	ENSG00000251442
RNA	GCATTTATTTCGACCCTAATNGG	cCATTTA-TTtGgCCCTAATTGG	chr8	137871713	+	3	1		ENSG00000253288, ENSG00000254361
RNA	GCATTTATTTCGACCCTAATNGG	cCATTTAT-TtGgCCCTAATTGG	chr8	137871713	+	3	1		ENSG00000253288, ENSG00000254361
RNA	GCATTTATTTCGACCCTAATNGG	cCATTTATT-tGgCCCTAATTGG	chr8	137871713	+	3	1		ENSG00000253288, ENSG00000254361
RNA	GCATTTATTTCGACCCTAATNGG	cCATTTATTT-GACCagAATGGG	chrX	105742155	-	3	1	IL1RAPL2	ENSG00000189108
RNA	GCATTTATTTCGACCCTAATNGG	cCATTTATTTCaAaCCT-ATGGG	chr6	24143983	+	3	1	NRSN1	ENSG00000152954
RNA	GCATTTATTTCGACCCTAATNGG	cCATTTATTTCaAaCCTA-TGGG	chr6	24143983	+	3	1	NRSN1	ENSG00000152954
RNA	GCATTTATTTCGACCCTAATNGG	cCATTTATTTCtAtCCT-ATAGG	chr14	48870103	+	3	1
RNA	GCATTTATTTCGACCCTAATNGG	cCATTTATTTCtAtCCTA-TAGG	chr14	48870103	+	3	1
RNA	GCATTTATTTCGACCCTAATNGG	cCATTTATTTaGAaCCT-ATGGG	chr11	4373539	-	3	1
RNA	GCATTTATTTCGACCCTAATNGG	cCATTTATTTaGAaCCTA-TGGG	chr11	4373539	-	3	1
RNA	GCATTTATTTCGACCCTAATNGG	cCATTTATTTg-gCCCTAATTGG	chr8	137871713	+	3	1		ENSG00000253288, ENSG00000254361
RNA	GCATTTATTTCGACCCTAATNGG	cCATTTATTTgGACtC-AATAGG	chr14	26775506	+	3	1	LINC02294, NOVA1-DT	ENSG00000257842, ENSG00000257845
RNA	GCATTTATTTCGACCCTAATNGG	cCATTTATTTgGc-CCTAATTGG	chr8	137871713	+	3	1		ENSG00000253288, ENSG00000254361
RNA	GCATTTATTTCGACCCTAATNGG	cCATTTATTTgGcC-CTAATTGG	chr8	137871713	+	3	1		ENSG00000253288, ENSG00000254361
RNA	GCATTTATTTCGACCCTAATNGG	cCATTTATTTgGcCC-TAATTGG	chr8	137871713	+	3	1		ENSG00000253288, ENSG00000254361
RNA	GCATTTATTTCGACCCTAATNGG	cCATTTATTTtGACCC-tATGGG	chr1	104552632	-	3	1
RNA	GCATTTATTTCGACCCTAATNGG	cCATTTATTTtGAgCC-AATAGG	chr2	229210895	+	3	1	PID1	ENSG00000153823
RNA	GCATTTATTTCGACCCTAATNGG	cCATTTATTTtGAgCCT-ATAGG	chr8	59856347	-	3	1		ENSG00000298348
RNA	GCATTTATTTCGACCCTAATNGG	cCATTTATTTtGAgCCT-ATGGG	chr11	55519077	+	3	1
RNA	GCATTTATTTCGACCCTAATNGG	cCATTTATTTtGAgCCT-ATGGG	chr12	94320209	+	3	1	CEP83	ENSG00000173588
RNA	GCATTTATTTCGACCCTAATNGG	cCATTTATTTtGAgCCT-ATGGG	chr13	54285191	+	3	1		ENSG00000294129
RNA	GCATTTATTTCGACCCTAATNGG	cCATTTATTTtGAgCCT-ATGGG	chr7	17914994	-	3	1	SNX13	ENSG00000071189, ENSG00000306369
RNA	GCATTTATTTCGACCCTAATNGG	cCATTTATTTtGAgCCTA-TAGG	chr8	59856347	-	3	1		ENSG00000298348
RNA	GCATTTATTTCGACCCTAATNGG	cCATTTATTTtGAgCCTA-TGGG	chr11	55519077	+	3	1
RNA	GCATTTATTTCGACCCTAATNGG	cCATTTATTTtGAgCCTA-TGGG	chr12	94320209	+	3	1	CEP83	ENSG00000173588
RNA	GCATTTATTTCGACCCTAATNGG	cCATTTATTTtGAgCCTA-TGGG	chr13	54285191	+	3	1		ENSG00000294129
RNA	GCATTTATTTCGACCCTAATNGG	cCATTTATTTtGAgCCTA-TGGG	chr7	17914994	-	3	1	SNX13	ENSG00000071189, ENSG00000306369
RNA	GCATTTATTTCGACCCTAATNGG	cCATTTAaTTC-cCCCTAATTGG	chr12	50138295	-	3	1	CERS5	ENSG00000139624, ENSG00000272368
RNA	GCATTTATTTCGACCCTAATNGG	cCATTTAaTTCc-CCCTAATTGG	chr12	50138295	-	3	1	CERS5	ENSG00000139624, ENSG00000272368
RNA	GCATTTATTTCGACCCTAATNGG	cCATTTccTTC-ACCCTAATAGG	chr12	25202454	-	3	1	ETFRF1	ENSG00000205707
RNA	GCATTTATTTCGACCCTAATNGG	cCATaTATTTC-tCCCTAATGGG	chr4	144415651	-	3	1		ENSG00000285713, ENSG00000285783
RNA	GCATTTATTTCGACCCTAATNGG	cCATaTATTTCt-CCCTAATGGG	chr4	144415651	-	3	1		ENSG00000285713, ENSG00000285783
RNA	GCATTTATTTCGACCCTAATNGG	cCcTTTATTTtGACCCT-ATGGG	chr2	181210383	-	3	1	LINC01934	ENSG00000234663
RNA	GCATTTATTTCGACCCTAATNGG	cCcTTTATTTtGACCCT-ATGGG	chr2	187212542	-	3	1	CALCRL-AS1	ENSG00000224063
RNA	GCATTTATTTCGACCCTAATNGG	cCcTTTATTTtGACCCTA-TGGG	chr2	181210383	-	3	1	LINC01934	ENSG00000234663
RNA	GCATTTATTTCGACCCTAATNGG	cCcTTTATTTtGACCCTA-TGGG	chr2	187212542	-	3	1	CALCRL-AS1	ENSG00000224063
RNA	GCATTTATTTCGACCCTAATNGG	cat-TTATTTCGACCCTAATTGG	chr18	55585911	+	3	1	TCF4	ENSG00000196628
RNA	GCATTTATTTCGACCCTAATNGG	catT-TATTTCGACCCTAATTGG	chr18	55585911	+	3	1	TCF4	ENSG00000196628
RNA	GCATTTATTTCGACCCTAATNGG	catTT-ATTTCGACCCTAATTGG	chr18	55585911	+	3	1	TCF4	ENSG00000196628
RNA	GCATTTATTTCGACCCTAATNGG	t-ATTTATTTCGctCCTAATTGG	chr2	32917951	-	3	1	LINC00486	ENSG00000230876, ENSG00000293668, ENSG00000294557
RNA	GCATTTATTTCGACCCTAATNGG	t-ATTTATTTacACCCTAATAGG	chrX	85395119	+	3	1
RNA	GCATTTATTTCGACCCTAATNGG	t-ATTTATaTaGACCCTAATTGG	chr11	97420232	+	3	1		ENSG00000296812, ENSG00000296835
RNA	GCATTTATTTCGACCCTAATNGG	tCA-TTcTTTCtACCCTAATAGG	chr18	66516828	-	3	1	CDH19	ENSG00000071991
RNA	GCATTTATTTCGACCCTAATNGG	tCA-TTtTTTCcACCCTAATAGG	chr7	16822852	-	3	1	AGR2	ENSG00000106541, ENSG00000289189
RNA	GCATTTATTTCGACCCTAATNGG	tCAT-TcTTTCtACCCTAATAGG	chr18	66516828	-	3	1	CDH19	ENSG00000071991
RNA	GCATTTATTTCGACCCTAATNGG	tCAT-TtTTTCcACCCTAATAGG	chr7	16822852	-	3	1	AGR2	ENSG00000106541, ENSG00000289189
RNA	GCATTTATTTCGACCCTAATNGG	tCATT-cTTTCtACCCTAATAGG	chr18	66516828	-	3	1	CDH19	ENSG00000071991
RNA	GCATTTATTTCGACCCTAATNGG	tCATT-tTTTCcACCCTAATAGG	chr7	16822852	-	3	1	AGR2	ENSG00000106541, ENSG00000289189
RNA	GCATTTATTTCGACCCTAATNGG	tCATTT-aTTtGACCCTAATAGG	chr11	116570628	-	3	1
RNA	GCATTTATTTCGACCCTAATNGG	tCATTTATTT-GACCCTtgTTGG	chr4	68789394	-	3	1
RNA	GCATTTATTTCGACCCTAATNGG	tCATTTATTT-GACCCTtgTTGG	chr4	69360087	-	3	1
RNA	GCATTTATTTCGACCCTAATNGG	tCATTTATTTC-ACaCTcATTGG	chr10	6365347	+	3	1	LINC02649	ENSG00000215244
RNA	GCATTTATTTCGACCCTAATNGG	tCATTTATTTCaACCC-AtTTGG	chr1	84803352	+	3	1
RNA	GCATTTATTTCGACCCTAATNGG	tCATTTATTTCcACaCT-ATTGG	chr2	211416959	+	3	1	ERBB4	ENSG00000178568
RNA	GCATTTATTTCGACCCTAATNGG	tCATTTATTTCcACaCTA-TTGG	chr2	211416959	+	3	1	ERBB4	ENSG00000178568
RNA	GCATTTATTTCGACCCTAATNGG	tCATTTATTTga-CCCTAATAGG	chr11	116570628	-	3	1
RNA	GCATTTATTTCGACCCTAATNGG	tCATTTATTTtGAgCCT-ATGGG	chr13	83597166	+	3	1
RNA	GCATTTATTTCGACCCTAATNGG	tCATTTATTTtGAgCCT-ATGGG	chr3	84345536	+	3	1
RNA	GCATTTATTTCGACCCTAATNGG	tCATTTATTTtGAgCCT-ATGGG	chr7	94187871	+	3	1		ENSG00000285090
RNA	GCATTTATTTCGACCCTAATNGG	tCATTTATTTtGAgCCTA-TGGG	chr13	83597166	+	3	1
RNA	GCATTTATTTCGACCCTAATNGG	tCATTTATTTtGAgCCTA-TGGG	chr3	84345536	+	3	1
RNA	GCATTTATTTCGACCCTAATNGG	tCATTTATTTtGAgCCTA-TGGG	chr7	94187871	+	3	1		ENSG00000285090
RNA	GCATTTATTTCGACCCTAATNGG	tCATTTt-TTCcACCCTAATAGG	chr7	16822852	-	3	1	AGR2	ENSG00000106541, ENSG00000289189
RNA	GCATTTATTTCGACCCTAATNGG	tCATTTtT-TCcACCCTAATAGG	chr7	16822852	-	3	1	AGR2	ENSG00000106541, ENSG00000289189
RNA	GCATTTATTTCGACCCTAATNGG	tCATTTtTT-CcACCCTAATAGG	chr7	16822852	-	3	1	AGR2	ENSG00000106541, ENSG00000289189
RNA	GCATTTATTTCGACCCTAATNGG	tCATTTtTTcC-ACCCTAATAGG	chr7	16822852	-	3	1	AGR2	ENSG00000106541, ENSG00000289189
RNA	GCATTTATTTCGACCCTAATNGG	tCATTc-TTTCtACCCTAATAGG	chr18	66516828	-	3	1	CDH19	ENSG00000071991
RNA	GCATTTATTTCGACCCTAATNGG	tCATTcATTT-GAaCCTAATTGG	chr10	4723863	+	3	1		ENSG00000287023, ENSG00000296335
	GCATTTATTTCGACCCTAATNGG	GaATTTATTTtGACaCTAATGGG	chr12	103270060	+	3	0	C12orf42	ENSG00000179088
