# Supplementary material for: TCF4 trinucleotide repeat expansion drives distinct proteomic signatures in Fuchs endothelial corneal dystrophy
Source: Sci Rep. 2026 Mar 21;16:14446. doi: 10.1038/s41598-026-43789-x (PMC13149823; doi:10.1038/s41598-026-43789-x)
Supplement: Supplementary file 3 — Supplementary Material 3 [file 41598_2026_43789_MOESM3_ESM.xlsx]

## Sheet: Sheet1
Supplementary Data 2.All proteomic data
P-Value Log10	P-Value	Fold Change Log 2	Fold change	Accession	Protein ID	Gene Symbol	Gene ID	Protein name	Exp. q-value: Combined	Sum PEP Score	Coverage [%]	# Peptides	# PSMs	# Unique Peptides	# Protein Groups	# AAs	MW [kDa]	calc. pI	Score Sequest HT: Sequest HT	# Peptides (by Search Engine): Sequest HT	# Razor Peptides	Symbol color	Symbol type	Symbol size	Show label	Abundances (Grouped): 126 (iFECD-2)	Abundances (Grouped): 127N (iFECD-3)	Abundances (Grouped): 127C (iFECD-5)	Abundances (Grouped): 128N (TCF4-1)	Abundances (Grouped): 128C (TCF4-2)	Abundances (Grouped): 129N (TCF4-3)	Abundances (Grouped): 129C (TCF4-4)	Abundances (Grouped): 130N (CTG-1)	Abundances (Grouped): 130C (CTG-2)	Abundances (Grouped): 131 (CTG-4)
6.47693	3.33477e-07	-0.444641	0.734767	1034583580	XP_016875801.1	FARP1	10160	FERM, ARHGEF and pleckstrin domain-containing protein 1 isoform X2 [Homo sapiens];gi|5031633	0	45	13	13	14	13	1	1045	118.6	8.15	52.76	13	0	Color2 [A=255, R=169, G=169, B=169]	1	4		0.0543142	0.0469937	0.0475912	-0.103284	0.0240306	0.149649	-0.00153809	-0.407812	-0.387931	-0.389282
5.95482	1.10963e-06	0.379325	1.30073	117968328	NP_001071131.1	URGCP	55665	up-regulator of cell proliferation isoform 3 [Homo sapiens]	0	20.422	7	7	8	7	1	931	104.9	6.42	26.29	7	0	Color2 [A=255, R=169, G=169, B=169]	1	4		-0.17576	-0.165194	-0.183335	-0.00967302	-0.0168906	-0.0662194	0.0441683	0.199295	0.198136	0.216255
5.28707	5.16335e-06	0.215479	1.16109	390608637	NP_001243092.1	BIRC2	329	baculoviral IAP repeat-containing protein 2 isoform 1 [Homo sapiens];gi|4502141	0.004	6.68	4	3	3	3	1	618	69.9	6.7	9.45	3	0	Color2 [A=255, R=169, G=169, B=169]	1	4		-0.0460843	-0.0360594	-0.0290223	0.00861139	-0.0192763	-0.0875467	0.0195336	0.186471	0.171657	0.177142
5.23233	5.85692e-06	-0.634467	0.644179	767931466	XP_011530071.1	PALLD	23022	palladin isoform X2 [Homo sapiens]	0	272.04	36	42	98	42	1	1451	157.9	7.4	419.29	42	0	Color2 [A=255, R=169, G=169, B=169]	1	4		0.164062	0.169845	0.150318	0.0650657	0.054021	-0.189264	-0.0456176	-0.451144	-0.456881	-0.511151
4.93869	1.15162e-05	-0.315045	0.803826	7427519	NP_005906.2	MCM6	4175	DNA replication licensing factor MCM6 [Homo sapiens]	0	310.757	56	50	118	50	1	821	92.8	5.41	479.7	50	0	Color2 [A=255, R=169, G=169, B=169]	1	4		0.0821005	0.068988	0.0735856	0.00582377	0.0219871	-0.0760602	-0.0119337	-0.223832	-0.261367	-0.235262
4.32499	4.73162e-05	1.15843	2.23214	206597445	NP_569711.2	COL18A1	80781	collagen alpha-1(XVIII) chain isoform 3 preproprotein [Homo sapiens]	0	16.25	3	4	4	4	1	1751	177.8	6.01	15.07	4	0	Color2 [A=255, R=169, G=169, B=169]	1	4		-0.053269	-0.0512024	-0.0502979	-0.138438	0.0285995	0.11865	-0.0392562	1.07024	1.02313	1.22715
4.296	5.05827e-05	-2.12319	0.229539	22907028	NP_003828.2	FBP2	8789	fructose-1,6-bisphosphatase isozyme 2 [Homo sapiens]	0.006	5.369	5	2	2	1	1	339	36.7	7.23	7.04	2	0	Color2 [A=255, R=169, G=169, B=169]	1	4		0.461156	0.782948	0.472872	0.16449	-0.0141252	0.0143832	-0.223479	-1.55802	-1.62669	-1.46787
4.29571	5.06159e-05	0.732811	1.66187	1370525687	XP_024308303.1	HLA-A	3105	LOW QUALITY PROTEIN: HLA class I histocompatibility antigen, A-1 alpha chain isoform X1 [Homo sapiens]	0	173.908	56	20	83	9	1	426	47.8	7.05	355.64	20	2	Color2 [A=255, R=169, G=169, B=169]	1	4		-0.223513	-0.249717	-0.237613	-0.0887166	0.0529174	0.107261	-0.0444317	0.573581	0.452221	0.461787
4.24542	5.68298e-05	0.665088	1.58566	16933542	NP_002017.1	FN1	2335	fibronectin isoform 3 preproprotein [Homo sapiens]	0	223.061	24	46	63	46	1	2355	259.1	5.73	248.74	46	0	Color2 [A=255, R=169, G=169, B=169]	1	4		0.0233728	0.0805326	0.0389369	-0.325214	-0.310152	-0.494118	-0.397333	0.737525	0.75312	0.647461
4.23724	5.79106e-05	0.442936	1.35937	32967311	NP_004422.2	EPHA2	1969	ephrin type-A receptor 2 isoform 1 precursor [Homo sapiens]	0	97.224	24	25	35	22	1	976	108.2	6.23	121.37	25	3	Color2 [A=255, R=169, G=169, B=169]	1	4		-0.272419	-0.214524	-0.222216	-0.0464094	-0.0738054	0.119628	0.0255641	0.240367	0.190834	0.188449
4.1955	6.37531e-05	-0.271449	0.828487	9966793	NP_065080.1	LZTFL1	54585	leucine zipper transcription factor-like protein 1 isoform 1 [Homo sapiens]	0	108.113	56	18	26	18	1	299	34.6	5.36	119.91	18	0	Color2 [A=255, R=169, G=169, B=169]	1	4		0.249243	0.216152	0.197531	0.0195828	-0.156391	-0.233594	-0.143216	-0.0429742	-0.0536622	-0.0547834
4.15131	7.05808e-05	-1.85349	0.276723	76253680	NP_689994.2	HEATR9	256957	protein HEATR9 isoform 1 [Homo sapiens]	0.14	1.102	2	1	1	1	1	570	65.6	9.2	2.49	1	0	Color2 [A=255, R=169, G=169, B=169]	1	4		0.517519	0.363231	0.169975	0.0294433	0.0173542	-1.11302	-0.0071874	-1.48095	-1.58553	-1.44325
4.14939	7.08935e-05	-1.29393	0.407839	4885257	NP_005249.1	GCHFR	2644	GTP cyclohydrolase 1 feedback regulatory protein [Homo sapiens]	0.106	1.237	10	1	1	1	1	84	9.7	6.54	2.77	1	0	Color2 [A=255, R=169, G=169, B=169]	1	4		0.560874	0.631848	0.517145	-8.55639e-05	-0.0268019	0.0338562	-0.114037	-0.82166	-0.758536	-0.591721
3.98825	0.000102742	0.765826	1.70034	4506205	NP_002791.1	PSMB9	5698	proteasome subunit beta type-9 precursor [Homo sapiens]	0	18.416	21	4	4	4	1	219	23.3	5.03	15.59	4	0	Color2 [A=255, R=169, G=169, B=169]	1	4		-0.063872	0.0695217	-0.0485822	0.00842725	-0.0988795	-0.0399151	-0.128335	0.803218	0.718713	0.732615
3.97683	0.000105481	0.419173	1.33716	62460637	NP_078934.3	IPO4	79711	importin-4 [Homo sapiens]	0	140.006	33	26	42	26	1	1081	118.6	4.96	193.9	26	0	Color2 [A=255, R=169, G=169, B=169]	1	4		-0.183299	-0.180054	-0.173217	0.0653676	-0.0234327	-0.00785758	0.0139585	0.202534	0.225381	0.293035
3.91508	0.000121597	-0.994666	0.501852	33620747	NP_057216.2	MYEF2	50804	myelin expression factor 2 isoform a [Homo sapiens]	0	42.798	19	11	12	11	1	600	64.1	8.87	40.65	11	0	Color2 [A=255, R=169, G=169, B=169]	1	4		0.562394	0.671736	0.532217	0.134364	-0.0581533	0.0175895	-0.0117303	-0.48424	-0.42647	-0.306942
3.88253	0.000131059	0.842509	1.79317	115430108	NP_055714.3	RHOBTB3	22836	rho-related BTB domain-containing protein 3 [Homo sapiens]	0	53.295	20	10	14	10	1	611	69.4	7.62	58.51	10	0	Color2 [A=255, R=169, G=169, B=169]	1	4		-0.0594753	-0.202747	-0.0336154	0.100239	0.0105302	-0.0899198	-0.000252149	0.700842	0.744946	0.785901
3.83117	0.000147513	-0.367434	0.77516	344313163	NP_001230695.1	POMGNT1	55624	protein O-linked-mannose beta-1,2-N-acetylglucosaminyltransferase 1 isoform 2 [Homo sapiens]	0.001	9.953	6	3	3	3	1	748	84.6	6.86	11.66	3	0	Color2 [A=255, R=169, G=169, B=169]	1	4		0.105524	0.11834	0.0889367	0.00107587	-0.0280117	0.0962519	-0.0660305	-0.296932	-0.215147	-0.277422
3.82652	0.0001491	-0.781398	0.581803	19923362	NP_006279.2	THY1	7070	thy-1 membrane glycoprotein preproprotein [Homo sapiens];gi|902967473	0	38.379	19	3	10	3	1	161	17.9	8.73	48.24	3	0	Color2 [A=255, R=169, G=169, B=169]	1	4		-0.0958866	0.0522674	0.0311286	0.145811	0.0744451	0.00507196	0.177214	-0.800715	-0.829865	-0.726104
3.82366	0.000150085	0.47204	1.38707	4503641	NP_001984.1	F3	2152	tissue factor isoform 1 precursor [Homo sapiens]	0	14.613	11	2	4	2	1	295	33	7.03	23.03	2	0	Color2 [A=255, R=169, G=169, B=169]	1	4		0.0672666	-0.00828943	0.0217821	-0.283446	-0.199812	-0.374656	-0.191259	0.447941	0.525306	0.523633
3.80398	0.000157043	-1.31683	0.401415	4885099	NP_005172.1	CA3	761	carbonic anhydrase 3 [Homo sapiens]	0	24.432	29	5	8	5	1	260	29.5	7.34	33.62	5	0	Color2 [A=255, R=169, G=169, B=169]	1	4		-0.0106018	0.27486	0.257092	0.0637751	-0.0926605	0.0321017	0.0522277	-1.13453	-1.18531	-1.10931
3.79904	0.000158841	0.604282	1.52022	578815628	XP_006716501.1	SULF1	23213	extracellular sulfatase Sulf-1 isoform X1 [Homo sapiens];gi|578815632	0	13.407	4	5	5	5	1	1122	129.6	8.56	14.97	5	0	Color2 [A=255, R=169, G=169, B=169]	1	4		0.0603384	0.0991665	0.00104321	-0.568466	-0.523023	-0.563152	-0.605358	0.604782	0.649885	0.718726
3.78931	0.00016244	-0.550193	0.682929	226528280	NP_001146956.1	SCOC	60592	short coiled-coil protein isoform 1 [Homo sapiens]	0	12.888	18	2	3	2	1	159	18	8.85	12.95	2	0	Color2 [A=255, R=169, G=169, B=169]	1	4		0.285748	0.259397	0.277804	0.233489	-0.0951139	-0.318739	0.0992725	-0.330559	-0.199718	-0.297352
3.78918	0.000162487	0.538735	1.4527	4758086	NP_004069.1	CSRP1	1465	cysteine and glycine-rich protein 1 isoform 1 [Homo sapiens];gi|302191615	0	82.204	68	12	27	12	1	193	20.6	8.57	123.09	12	0	Color2 [A=255, R=169, G=169, B=169]	1	4		0.0155415	-0.0158321	-0.0837547	-0.275015	0.0668675	-0.370626	-0.280493	0.499481	0.560385	0.472294
3.73689	0.000183279	0.904159	1.87145	767904731	XP_011539919.1	FBLIM1	54751	filamin-binding LIM protein 1 isoform X2 [Homo sapiens];gi|1034559363	0	29.166	21	7	7	7	1	373	40.6	6.02	30.1	7	0	Color2 [A=255, R=169, G=169, B=169]	1	4		0.0107123	0.0828335	0.051473	-0.0994445	-0.0705807	-0.183346	-0.107349	0.834713	0.965608	1.05717
3.70922	0.000195335	0.543995	1.458	578813872	XP_006715898.1	CDK6	1021	cyclin-dependent kinase 6 isoform X1 [Homo sapiens];gi|223718134	0	47.502	38	11	19	10	1	326	36.9	6.46	70.41	11	0	Color2 [A=255, R=169, G=169, B=169]	1	4		-0.194507	-0.246239	-0.167248	0.102574	0.00674553	-0.00631576	-0.0406616	0.276132	0.393054	0.354805
3.70432	0.000197553	-1.39373	0.380579	156766050	NP_612429.2	AHNAK2	113146	protein AHNAK2 isoform 1 [Homo sapiens]	0	46.892	13	15	17	14	1	5795	616.2	5.36	50.91	15	0	Color2 [A=255, R=169, G=169, B=169]	1	4		0.230068	0.295199	0.210631	0.230273	-0.0273019	-0.0263664	0.0320834	-1.18436	-1.30698	-0.953945
3.64078	0.000228675	1.64047	3.11768	578818615	XP_006717584.1	NRP1	8829	neuropilin-1 isoform X1 [Homo sapiens]	0.003	7.785	3	2	2	2	1	924	103.1	5.88	9.09	2	0	Color2 [A=255, R=169, G=169, B=169]	1	4		0.00637813	-0.0257998	-0.355739	-0.158256	-0.38083	-0.00051647	0.178685	1.53962	1.60469	1.40194
3.62268	0.000238407	-2.28905	0.20461	577019571	NP_001276736.1	CRYAB	1410	alpha-crystallin B chain isoform 1 [Homo sapiens];gi|577019573	0	130.68	67	16	59	16	1	175	20.1	7.33	246.8	16	0	Color2 [A=255, R=169, G=169, B=169]	1	4		0.624124	0.64785	0.511522	0.0609944	0.0413091	-0.0419488	-0.102715	-1.58999	-1.45068	-2.04298
3.60105	0.00025058	0.372994	1.29504	5031977	NP_005737.1	NAMPT	10135	nicotinamide phosphoribosyltransferase precursor [Homo sapiens]	0	162.985	51	23	56	23	1	491	55.5	7.15	250.38	23	0	Color2 [A=255, R=169, G=169, B=169]	1	4		-0.388123	-0.321453	-0.290347	-0.0575167	0.00485069	0.00718814	0.00546984	0.0352253	0.0576064	0.0262267
3.59606	0.000253475	1.44148	2.716	767950480	XP_011542667.1	PNMA2	10687	paraneoplastic antigen Ma2 isoform X1 [Homo sapiens];gi|11464969	0.003	8.05	10	2	2	2	1	364	41.5	4.86	8.81	2	0	Color2 [A=255, R=169, G=169, B=169]	1	4		-0.291498	-0.0662571	-0.239232	-0.0462265	-0.290242	0.0580644	0.0253856	1.18858	1.11027	1.42861
3.55834	0.000276477	1.10489	2.15082	103471987	NP_057132.2	ISOC1	51015	isochorismatase domain-containing protein 1 [Homo sapiens]	0	41.769	27	7	14	7	1	298	32.2	7.39	59.81	7	0	Color2 [A=255, R=169, G=169, B=169]	1	4		-0.158438	-0.00488414	-0.315087	-0.141487	-0.125205	0.105921	-0.0118177	0.918777	0.987818	0.929661
3.55509	0.000278554	-0.298552	0.813068	19424120	NP_061846.2	DPM3	54344	dolichol-phosphate mannosyltransferase subunit 3 isoform 1 [Homo sapiens]	0	13.569	18	2	5	2	1	122	13.3	8.35	22.71	2	0	Color2 [A=255, R=169, G=169, B=169]	1	4		0.107652	0.0662247	0.110283	-0.0414489	0.015025	0.0217452	-0.0528052	-0.238204	-0.205815	-0.167477
3.46535	0.000342494	-0.340359	0.789845	5174661	NP_005969.1	S100A2	6273	protein S100-A2 [Homo sapiens]	0	25.675	28	4	9	4	1	97	11	4.78	22.39	4	0	Color2 [A=255, R=169, G=169, B=169]	1	4		0.0317559	0.0316576	-0.0343195	0.536476	0.116933	-0.00947582	0.36633	-0.296682	-0.366997	-0.328303
3.46434	0.00034329	0.240714	1.18158	961525469	NP_001304818.1	TATDN1	83940	putative deoxyribonuclease TATDN1 isoform c [Homo sapiens]	0	60.176	30	10	17	10	1	333	37.6	7.83	66.74	10	0	Color2 [A=255, R=169, G=169, B=169]	1	4		-0.157369	-0.115116	-0.14446	0.0432541	0.0121843	-0.0118089	-0.0114775	0.0751365	0.0963357	0.133724
3.45077	0.000354188	0.362777	1.2859	7662502	NP_054779.1	MCTS1	28985	malignant T-cell-amplified sequence 1 isoform 1 [Homo sapiens]	0	108.09	75	12	39	12	1	181	20.5	8.82	199.7	12	0	Color2 [A=255, R=169, G=169, B=169]	1	4		-0.189977	-0.140208	-0.196101	-0.00635385	-0.0264699	0.0332597	-0.0146244	0.212737	0.133546	0.215763
3.45014	0.000354695	-0.312683	0.805143	578817805	XP_006717312.1	SPTAN1	6709	spectrin alpha chain, non-erythrocytic 1 isoform X6 [Homo sapiens]	0	1382.07	74	194	445	4	1	2484	285.9	5.4	1973.97	194	183	Color2 [A=255, R=169, G=169, B=169]	1	4		0.0278387	0.09901	0.0902097	0.0856708	-0.0567912	-0.00552813	0.0479052	-0.209601	-0.265728	-0.245662
3.44936	0.000355337	0.515731	1.42972	23943858	NP_037453.1	SNX8	29886	sorting nexin-8 [Homo sapiens]	0	46.115	22	9	12	9	1	465	52.5	7.39	49.85	9	0	Color2 [A=255, R=169, G=169, B=169]	1	4		-0.219989	-0.187745	-0.107775	-0.139473	0.0316051	0.0195291	-0.0137262	0.401668	0.29354	0.336477
3.44775	0.000356657	0.213787	1.15973	94536771	NP_001035521.1	COA3	28958	cytochrome c oxidase assembly factor 3 homolog, mitochondrial [Homo sapiens]	0	22.557	36	4	8	4	1	106	11.7	9.6	32.71	4	0	Color2 [A=255, R=169, G=169, B=169]	1	4		-0.0466945	-0.0300179	0.00595206	-0.165956	0.00788087	-0.155499	0.107455	0.201125	0.201217	0.16826
3.44661	0.000357591	-0.185401	0.879405	372466572	NP_001243211.1	KRT8	3856	keratin, type II cytoskeletal 8 isoform 1 [Homo sapiens]	0	486.161	80	51	285	39	1	511	56.6	5.43	1130.28	51	9	Color2 [A=255, R=169, G=169, B=169]	1	4		0.0694788	0.0816341	0.077756	0.0253114	-0.0201477	-0.0126362	-0.0574232	-0.0786086	-0.133347	-0.115379
3.44477	0.000359113	-0.799712	0.574464	767910289	XP_011508228.1	THBS3	7059	thrombospondin-3 isoform X1 [Homo sapiens]	0	42.864	13	10	10	9	1	1016	110	4.68	44.32	10	0	Color2 [A=255, R=169, G=169, B=169]	1	4		0.0261462	0.194889	0.179156	0.0874446	-0.00451826	0.102459	0.00605277	-0.622098	-0.759698	-0.617149
3.42353	0.000377109	-0.724304	0.605289	114199475	NP_055211.2	VPS41	27072	vacuolar protein sorting-associated protein 41 homolog isoform 1 [Homo sapiens]	0	13.057	5	5	5	5	1	854	98.5	5.85	13.58	5	0	Color2 [A=255, R=169, G=169, B=169]	1	4		0.170416	0.28442	0.144456	-0.0116346	-0.0148791	0.0308343	-0.094358	-0.622476	-0.466728	-0.484415
3.39756	0.000400354	0.277887	1.21242	48762926	NP_005040.2	PWP2	5822	periodic tryptophan protein 2 homolog [Homo sapiens]	0	94.235	28	23	34	23	1	919	102.4	6.15	124.08	23	0	Color2 [A=255, R=169, G=169, B=169]	1	4		-0.263661	-0.274534	-0.297988	-0.0405911	0.0880995	0.19014	0.019864	-0.0460779	0.0116472	0.031909
3.39165	0.000405833	1.15044	2.21982	19923973	NP_612453.1	KCTD12	115207	BTB/POZ domain-containing protein KCTD12 [Homo sapiens]	0	32.529	26	8	11	8	1	325	35.7	5.64	40.08	8	0	Color2 [A=255, R=169, G=169, B=169]	1	4		-0.986666	-0.870595	-1.04429	-0.0340541	-0.0629903	0.0837372	0.184527	0.0123094	0.33061	0.206868
3.37961	0.000417249	-0.661036	0.632424	4505047	NP_002336.1	LUM	4060	lumican precursor [Homo sapiens]	0	71.506	35	11	22	11	1	338	38.4	6.61	97.87	11	0	Color2 [A=255, R=169, G=169, B=169]	1	4		-0.0423301	0.0391579	-0.167895	1.0697	0.950823	1.13212	0.99816	-0.736484	-0.719313	-0.69838
3.35751	0.000439023	-0.438609	0.737846	767932774	XP_011530601.1	RAB33B	83452	ras-related protein Rab-33B isoform X1 [Homo sapiens]	0	22.253	12	4	14	2	1	277	30.7	6.98	51.43	4	0	Color2 [A=255, R=169, G=169, B=169]	1	4		0.0235314	0.0117557	0.00303814	0.180659	0.0149271	0.0323636	0.00866986	-0.344472	-0.463222	-0.469807
3.34621	0.000450596	-0.262839	0.833446	30410805	NP_073753.3	CDCP1	64866	CUB domain-containing protein 1 isoform 1 precursor [Homo sapiens]	0	16.021	6	4	5	4	1	836	92.9	7.96	19.93	4	0	Color2 [A=255, R=169, G=169, B=169]	1	4		0.0842941	0.14664	0.0931396	-0.0429454	0.0583637	-0.0286759	0.0214795	-0.185611	-0.13917	-0.13966
3.344	0.000452893	-0.290545	0.817593	578798828	XP_006710598.1	MACF1	23499	microtubule-actin cross-linking factor 1 isoform X16 [Homo sapiens]	0	704.614	26	161	207	1	1	7553	856.3	5.36	847.02	161	124	Color2 [A=255, R=169, G=169, B=169]	1	4		0.0946436	0.181901	0.121898	-0.0467311	-0.0488716	0.131452	0.0258781	-0.175745	-0.143296	-0.154151
3.34373	0.000453183	0.586551	1.50165	1370461873	XP_024304747.1	ARHGDIB	397	rho GDP-dissociation inhibitor 2 isoform X1 [Homo sapiens];gi|56676393	0	51.769	60	10	16	10	1	201	23	5.21	65.79	10	0	Color2 [A=255, R=169, G=169, B=169]	1	4		-0.0176811	0.058442	0.0788098	-0.709258	-0.588155	-0.855238	-0.5497	0.549133	0.711648	0.618443
3.27146	0.000535232	-0.411088	0.752056	93277074	NP_060263.2	RPP25	54913	ribonuclease P protein subunit p25 [Homo sapiens]	0.033	2.322	6	1	1	1	1	199	20.6	9.61	3.39	1	0	Color2 [A=255, R=169, G=169, B=169]	1	4		0.104251	0.0637905	0.174434	-0.11339	0.309443	-0.474366	0.315126	-0.317188	-0.325552	-0.248048
3.26353	0.000545092	-0.439584	0.737347	256222411	NP_001157789.1	FLNB	2317	filamin-B isoform 1 [Homo sapiens]	0	1289.89	63	154	464	3	1	2633	281.5	5.71	2123.08	154	145	Color2 [A=255, R=169, G=169, B=169]	1	4		0.309016	0.374255	0.329771	0.0624454	-0.0936079	-0.0336922	-0.057316	-0.0378702	-0.172909	-0.0949298
3.25619	0.00055438	-0.380212	0.768325	974141164	NP_001305832.1	TPD52L1	7164	tumor protein D53 isoform 7 [Homo sapiens]	0	41.905	33	8	12	8	1	209	23	6.01	48.7	8	0	Color2 [A=255, R=169, G=169, B=169]	1	4		0.41664	0.37565	0.317603	-0.0994593	-0.14299	-0.00144082	-0.244744	-0.0565861	-0.00189348	0.027738
3.25532	0.000555494	-1.07487	0.474712	1034661701	XP_016869381.1	EPPK1	83481	epiplakin isoform X3 [Homo sapiens]	0	149.353	25	29	41	23	1	4054	442.4	5.71	178.06	29	0	Color2 [A=255, R=169, G=169, B=169]	1	4		0.914922	0.650627	0.900241	0.0217484	-0.0498826	0.201216	-0.257044	-0.202622	-0.17568	-0.380531
3.25129	0.000560679	-0.508195	0.703101	31317224	NP_005702.3	EDIL3	10085	EGF-like repeat and discoidin I-like domain-containing protein 3 isoform 1 precursor [Homo sapiens]	0	110.577	44	25	48	25	1	480	53.7	7.28	172.02	25	0	Color2 [A=255, R=169, G=169, B=169]	1	4		0.0712831	0.0378867	-0.0105615	0.175411	-0.0915818	0.0748044	0.0851664	-0.496817	-0.540069	-0.389092
3.24671	0.000566613	-0.285615	0.820392	1034665059	XP_016870146.1	ANXA1	301	annexin A1 isoform X1 [Homo sapiens]	0	329.128	77	33	250	33	1	357	40.1	7.78	1076.68	33	0	Color2 [A=255, R=169, G=169, B=169]	1	4		0.0479561	0.117814	0.0836027	0.0933902	0.104852	-0.0260341	-0.0601797	-0.192019	-0.241715	-0.173739
3.22455	0.000596285	-1.19915	0.435531	669633301	NP_001288218.1	TPM1	7168	tropomyosin alpha-1 chain isoform Tpm1.8cy [Homo sapiens]	0	233.574	81	35	141	3	1	248	28.6	4.79	472.77	35	0	Color2 [A=255, R=169, G=169, B=169]	1	4		0.0189386	0.136488	-0.0830843	0.192295	0.00756166	0.22547	0.0756404	-1.05724	-1.08561	-1.38226
3.17674	0.000665672	-0.402389	0.756604	1370461974	XP_024304757.1	ATP2B1	490	plasma membrane calcium-transporting ATPase 1 isoform X1 [Homo sapiens];gi|767974412	0	174.059	31	39	61	26	1	1249	137.7	6	223.37	39	14	Color2 [A=255, R=169, G=169, B=169]	1	4		0.0132722	-0.0135933	0.0181131	0.0591933	0.370429	0.257561	0.270065	-0.453225	-0.419002	-0.317149
3.16479	0.000684246	-0.587667	0.665418	33636742	NP_891988.1	PLOD2	5352	procollagen-lysine,2-oxoglutarate 5-dioxygenase 2 isoform 1 precursor [Homo sapiens]	0	234.118	49	33	99	33	1	758	87	6.71	408.77	33	0	Color2 [A=255, R=169, G=169, B=169]	1	4		0.414766	0.530827	0.560801	-0.0271644	0.14067	-0.0392983	-0.0825292	-0.106748	-0.00292564	-0.146935
3.14749	0.000712043	0.468694	1.38386	238859597	NP_055829.2	RBM34	23029	RNA-binding protein 34 isoform 1 [Homo sapiens]	0	56.996	32	13	18	13	1	430	48.5	10.11	68.73	13	0	Color2 [A=255, R=169, G=169, B=169]	1	4		-0.324286	-0.310376	-0.2055	0.0126087	-0.186554	0.0694335	-0.0344512	0.202248	0.23745	0.126221
3.12909	0.000742871	-0.343157	0.788314	195976782	NP_055953.3	RTF1	23168	RNA polymerase-associated protein RTF1 homolog [Homo sapiens]	0	91.004	25	20	28	19	1	710	80.3	8.15	101.46	20	1	Color2 [A=255, R=169, G=169, B=169]	1	4		0.0523374	-0.0169908	0.0591495	-0.036117	0.0124	-0.250679	0.0202329	-0.353393	-0.322421	-0.259161
3.12573	0.000748643	0.46703	1.38226	767917324	XP_011509159.1	OBSL1	23363	obscurin-like protein 1 isoform X1 [Homo sapiens]	0	56.985	8	14	21	14	1	1918	209.3	5.69	76.46	14	0	Color2 [A=255, R=169, G=169, B=169]	1	4		-0.155331	-0.273147	-0.20623	-0.133411	-0.00302706	0.00345049	0.0824462	0.187816	0.315124	0.263443
3.12338	0.000752696	-0.353856	0.78249	5031631	NP_005497.1	SCARB2	950	lysosome membrane protein 2 isoform 1 precursor [Homo sapiens]	0	53.351	18	12	20	12	1	478	54.3	5.14	67.11	12	0	Color2 [A=255, R=169, G=169, B=169]	1	4		0.0384627	0.00328337	0.102854	0.0483277	-0.0882508	-0.0162853	0.0800369	-0.328669	-0.331874	-0.256425
3.12275	0.000753781	1.1293	2.18753	116295258	NP_002194.2	ITGA2	3673	integrin alpha-2 precursor [Homo sapiens]	0	57.847	13	11	15	11	1	1181	129.2	5.25	66.38	11	0	Color2 [A=255, R=169, G=169, B=169]	1	4		-0.140593	0.0615731	-0.139509	-0.0381595	-0.10474	0.0075863	-0.0875132	1.00374	0.912801	1.25284
3.1112	0.000774099	-0.718462	0.607745	166795236	NP_002344.2	TACSTD2	4070	tumor-associated calcium signal transducer 2 precursor [Homo sapiens]	0	21.367	15	6	8	6	1	323	35.7	8.87	20.3	6	0	Color2 [A=255, R=169, G=169, B=169]	1	4		0.245354	0.261294	0.118484	0.038129	0.107872	-0.0718794	-0.122772	-0.521586	-0.614134	-0.394533
3.1051	0.000785056	0.669189	1.59018	578833740	XP_006723006.1	HOMER3	9454	homer protein homolog 3 isoform X1 [Homo sapiens];gi|578833742	0.008	4.719	4	1	1	1	1	361	39.8	5.45	3.23	1	0	Color2 [A=255, R=169, G=169, B=169]	1	4		-0.200822	-0.100134	0.030215	0.268599	-0.173343	-0.0685491	0.0158581	0.534169	0.568874	0.63378
3.09886	0.000796417	0.620283	1.53718	7549809	NP_005023.2	PLS3	5358	plastin-3 isoform 1 [Homo sapiens];gi|209862851	0	299.497	63	44	103	39	1	630	70.8	5.6	427.98	44	5	Color2 [A=255, R=169, G=169, B=169]	1	4		-0.117677	-0.0684514	-0.096881	0.136007	-0.0698149	-0.267333	0.0507149	0.464456	0.454803	0.658581
3.08271	0.000826595	0.318404	1.24695	62912492	NP_001015880.1	PAPSS2	9060	bifunctional 3'-phosphoadenosine 5'-phosphosulfate synthase 2 isoform b [Homo sapiens]	0	146.918	47	27	46	24	1	619	69.9	8.03	193.85	27	3	Color2 [A=255, R=169, G=169, B=169]	1	4		-0.0164236	0.0150721	-0.0826626	-0.351494	-0.306957	0.122791	-0.369389	0.253966	0.293431	0.323802
3.06182	0.000867328	-0.512232	0.701137	4502107	NP_001145.1	ANXA5	308	annexin A5 [Homo sapiens]	0	272.652	87	34	196	33	1	320	35.9	5.05	854.36	34	1	Color2 [A=255, R=169, G=169, B=169]	1	4		0.189402	0.193061	0.030135	0.18102	-0.0315984	0.0115451	0.015937	-0.351332	-0.414565	-0.358201
3.04658	0.000898288	0.402925	1.32219	767948194	XP_011514672.1	RBM28	55131	RNA-binding protein 28 isoform X1 [Homo sapiens]	0	128.359	36	27	41	27	1	793	89.5	9.04	146.23	27	0	Color2 [A=255, R=169, G=169, B=169]	1	4		-0.175611	-0.0585029	-0.176752	0.00464739	-0.0733648	-0.0763154	0.0615292	0.311808	0.247482	0.238618
3.03714	0.000918043	-0.259204	0.835549	38373690	NP_057213.2	COPS4	51138	COP9 signalosome complex subunit 4 isoform 1 [Homo sapiens]	0	131.038	65	22	37	22	1	406	46.2	5.83	168.62	22	0	Color2 [A=255, R=169, G=169, B=169]	1	4		0.074289	0.0997082	0.0972717	0.170542	-0.00852287	-0.0789728	0.0187669	-0.113495	-0.185893	-0.206956
3.0222	0.000950164	0.231683	1.1742	1448321733	NP_001352253.1	TENT4B	64282	non-canonical poly(A) RNA polymerase PAPD5 isoform d [Homo sapiens]	0	12.898	9	5	5	5	1	713	77.6	8.63	12.55	5	0	Color2 [A=255, R=169, G=169, B=169]	1	4		-0.246228	-0.294863	-0.215547	-0.0273619	0.0571927	0.569034	0.05182	0.00563637	-0.0322895	-0.0349356
3.01963	0.000955812	0.273683	1.20889	7549793	NP_036585.1	TBL2	26608	transducin beta-like protein 2 isoform 1 precursor [Homo sapiens]	0	45.21	28	14	17	14	1	447	49.8	9.44	56.79	14	0	Color2 [A=255, R=169, G=169, B=169]	1	4		-0.110406	-0.190672	-0.0982305	-0.0204748	0.0436817	-0.084418	-0.000200288	0.163548	0.122623	0.135569
3.01192	0.000972937	-0.36957	0.774013	503774453	NP_055204.3	PELP1	27043	proline-, glutamic acid- and leucine-rich protein 1 isoform 1 [Homo sapiens]	0	61.169	13	11	16	11	1	1180	124.9	4.41	65.45	11	0	Color2 [A=255, R=169, G=169, B=169]	1	4		0.156347	0.202487	0.265036	0.137108	-0.0425521	-0.0154521	-0.000419183	-0.15156	-0.215595	-0.117683
3.00202	0.000995356	-1.86315	0.274876	24234699	NP_002267.2	KRT19	3880	keratin, type I cytoskeletal 19 [Homo sapiens]	0	24.463	16	8	13	2	1	400	44.1	5.14	40.91	8	0	Color2 [A=255, R=169, G=169, B=169]	1	4		1.25008	1.5436	1.26433	0.085813	0.00310988	-0.478968	-0.560879	-0.653758	-0.750832	-0.126846
2.98205	0.00104221	-0.366938	0.775426	193290128	NP_054760.3	SPCS1	28972	signal peptidase complex subunit 1 [Homo sapiens]	0	14.291	10	2	3	2	1	169	18.3	8.72	13.03	2	0	Color2 [A=255, R=169, G=169, B=169]	1	4		0.126221	0.177228	0.129164	-0.0838948	0.0613237	-0.271134	0.0378765	-0.294072	-0.217568	-0.156562
2.97449	0.00106049	-0.357772	0.780369	41872631	NP_004095.4	FASN	2194	fatty acid synthase [Homo sapiens];gi|767997328	0	765.317	53	115	279	114	1	2511	273.3	6.44	1229.38	115	1	Color2 [A=255, R=169, G=169, B=169]	1	4		0.0494069	-0.0500943	0.00700964	0.0680961	0.0869002	0.113865	0.122799	-0.303973	-0.35246	-0.41056
2.96693	0.00107913	0.369289	1.29172	530392189	XP_005252522.1	PFKP	5214	ATP-dependent 6-phosphofructokinase, platelet type isoform X1 [Homo sapiens]	0	348.109	50	44	119	38	1	835	90.8	7.11	525.15	44	8	Color2 [A=255, R=169, G=169, B=169]	1	4		-0.0343082	0.0305639	-0.0396943	-0.0852023	-0.140598	0.0525569	-0.177601	0.306126	0.329794	0.428508
2.96277	0.00108952	-0.584459	0.6669	767985720	XP_011520489.1	PRC1	9055	protein regulator of cytokinesis 1 isoform X1 [Homo sapiens]	0	45.869	20	10	15	9	1	621	72	6.68	55.53	10	0	Color2 [A=255, R=169, G=169, B=169]	1	4		0.327052	0.50359	0.349293	0.0678095	-0.0329124	-0.0196244	-0.037503	-0.242054	-0.22286	-0.108527
2.95815	0.00110117	-0.717988	0.607945	1370474436	XP_024307137.1	KLC3	147700	kinesin light chain 3 isoform X1 [Homo sapiens]	0.001	10.998	4	3	3	1	1	703	76.7	7.08	10.27	3	0	Color2 [A=255, R=169, G=169, B=169]	1	4		0.415186	0.29911	0.153105	0.111079	0.00142108	-0.0578498	0.00890336	-0.420482	-0.364926	-0.501153
2.9503	0.00112125	1.44465	2.72198	768018231	XP_011527330.1	TGM2	7052	protein-glutamine gamma-glutamyltransferase 2 isoform X1 [Homo sapiens];gi|1020158911	0	22.85	11	7	7	7	1	687	77.3	5.22	23.22	7	0	Color2 [A=255, R=169, G=169, B=169]	1	4		-0.617566	-0.704865	-0.420753	-0.438547	-0.247192	0.24094	0.22066	1.08705	0.928019	0.575705
2.94754	0.0011284	-0.299711	0.812415	70906441	NP_001020419.1	DUT	1854	deoxyuridine 5'-triphosphate nucleotidohydrolase, mitochondrial isoform 1 precursor [Homo sapiens]	0	94.801	52	11	41	11	1	252	26.5	9.36	194.66	11	0	Color2 [A=255, R=169, G=169, B=169]	1	4		0.223464	0.187979	0.203569	-0.191881	-0.17953	0.263088	-0.111942	-0.0513538	-0.162708	-0.0700575
2.94567	0.00113327	0.45777	1.37342	578817788	XP_006717304.1	SNAPC4	6621	snRNA-activating protein complex subunit 4 isoform X1 [Homo sapiens];gi|530426774	0.062	1.716	1	1	1	1	1	1469	159.3	8.28	1.66	1	0	Color2 [A=255, R=169, G=169, B=169]	1	4		0.0599511	0.0403074	-0.0306004	-0.0652941	-0.188055	-0.183216	-0.0953842	0.479921	0.399162	0.563885
2.93996	0.00114826	-0.399863	0.75793	767940312	XP_011513028.1	LRRC1	55227	leucine-rich repeat-containing protein 1 isoform X1 [Homo sapiens];gi|95113664	0	58.02	25	9	12	6	1	524	59.2	5.02	56.64	9	0	Color2 [A=255, R=169, G=169, B=169]	1	4		-0.040975	0.0994043	0.0431692	0.155589	-0.00275332	0.102254	0.0891322	-0.387744	-0.31501	-0.395237
2.935	0.00116145	0.317315	1.24601	115270970	NP_001041675.1	CLCC1	23155	chloride channel CLIC-like protein 1 isoform 1 precursor [Homo sapiens]	0	48.97	25	13	17	13	1	551	62	5.55	61.34	13	0	Color2 [A=255, R=169, G=169, B=169]	1	4		0.0328367	0.0448173	0.0294214	-0.057624	-0.0893446	-0.0469831	-0.057358	0.391572	0.276931	0.390518
2.9269	0.00118331	-0.328829	0.796182	767906135	XP_011540493.1	WLS	79971	protein wntless homolog isoform X1 [Homo sapiens]	0	36.163	14	9	11	9	1	545	62.7	7.62	44.26	9	0	Color2 [A=255, R=169, G=169, B=169]	1	4		-0.0423518	0.011691	0.00105645	0.078718	0.145694	0.112061	0.142455	-0.355468	-0.391531	-0.269093
2.9214	0.00119841	-0.285137	0.820664	23510448	NP_006730.2	MCM5	4174	DNA replication licensing factor MCM5 [Homo sapiens]	0	293.903	63	45	114	45	1	734	82.2	8.37	467.62	45	0	Color2 [A=255, R=169, G=169, B=169]	1	4		0.124934	0.0646842	0.184548	-0.000196504	0.027254	-0.0472762	-0.0173676	-0.161711	-0.164642	-0.154892
2.92043	0.00120107	-0.23592	0.849143	258679433	NP_065397.3	KAT14	57325	cysteine-rich protein 2-binding protein [Homo sapiens]	0.023	2.902	2	2	2	2	1	782	88.7	6.57	4.8	2	0	Color2 [A=255, R=169, G=169, B=169]	1	4		0.0730574	0.0744964	0.0313196	-0.00251615	0.0984395	0.00488274	-0.0278273	-0.171607	-0.1355	-0.221779
2.90581	0.00124221	-0.35257	0.783188	20270343	NP_620150.1	ARL8A	127829	ADP-ribosylation factor-like protein 8A isoform 1 [Homo sapiens]	0	23.567	32	5	11	1	1	186	21.4	7.77	45	5	0	Color2 [A=255, R=169, G=169, B=169]	1	4		0.0193995	0.0479659	0.0867824	0.102543	0.175879	-0.0755846	0.0127861	-0.370566	-0.236814	-0.296182
2.90551	0.00124305	-0.870405	0.546993	1010228567	NP_001308498.1	CAMK2D	817	calcium/calmodulin-dependent protein kinase type II subunit delta isoform 9 [Homo sapiens]	0	59.382	24	12	20	8	1	533	60	7.27	75.06	12	0	Color2 [A=255, R=169, G=169, B=169]	1	4		0.237706	0.216476	0.237182	-0.00234543	0.111878	-0.0286531	-0.0473342	-0.797519	-0.68602	-0.436311
2.89876	0.00126254	-0.494761	0.709679	959092920	NP_001304310.1	HSPA4L	22824	heat shock 70 kDa protein 4L isoform 2 [Homo sapiens]	0	357.162	68	56	136	50	1	870	97.6	5.95	569.5	56	0	Color2 [A=255, R=169, G=169, B=169]	1	4		0.0682956	0.000553162	0.0604406	0.131716	-0.0198084	-0.120094	0.0297991	-0.344886	-0.469447	-0.540659
2.89374	0.0012772	-1.0617	0.479066	1379048550	NP_001349460.1	CKB	1152	creatine kinase B-type isoform 2 [Homo sapiens]	0	33.022	24	6	8	6	1	405	44.9	6.11	39.04	6	0	Color2 [A=255, R=169, G=169, B=169]	1	4		0.62679	0.986607	0.668663	0.158273	-0.0876381	-0.00483746	0.0109571	-0.421992	-0.194101	-0.286957
2.89283	0.00127987	0.318105	1.24669	41349456	NP_002717.3	PREP	5550	prolyl endopeptidase [Homo sapiens]	0	167.38	54	33	52	33	1	710	80.6	5.86	222.18	33	0	Color2 [A=255, R=169, G=169, B=169]	1	4		0.0247263	-0.0249655	-0.00289212	-0.0652939	-0.126962	0.0652362	-0.141067	0.247083	0.33289	0.371211
2.87722	0.00132672	-0.281183	0.822916	1034571662	XP_016872584.1	HYOU1	10525	hypoxia up-regulated protein 1 isoform X1 [Homo sapiens];gi|530397765	0	391.655	51	56	152	56	1	1000	111.3	5.22	650.71	56	0	Color2 [A=255, R=169, G=169, B=169]	1	4		0.266257	0.17099	0.167257	-0.026553	0.000238864	-0.118825	-0.0933635	-0.106945	-0.068137	-0.0639636
2.87555	0.00133183	0.447886	1.36404	4502049	NP_001619.1	AKR1B1	231	aldose reductase isoform 1 [Homo sapiens]	0	174.616	81	23	102	22	1	316	35.8	6.98	427.88	23	2	Color2 [A=255, R=169, G=169, B=169]	1	4		-0.492133	-0.546958	-0.470674	0.294802	0.334884	0.426538	0.402022	0.0287328	-0.0466215	-0.148217
2.87273	0.0013405	0.599748	1.51545	1370484208	XP_024309300.1	MYLK	4638	myosin light chain kinase, smooth muscle isoform X1 [Homo sapiens]	0	107.709	16	27	36	26	1	1924	211.6	6.19	131.13	27	1	Color2 [A=255, R=169, G=169, B=169]	1	4		-0.0842603	0.0281821	-0.109101	0.0519653	-0.0522896	-0.0576908	-0.115496	0.54006	0.439279	0.654727
2.86557	0.0013628	0.555549	1.46973	530375409	XP_005247895.1	RIOX2	84864	ribosomal oxygenase 2 isoform X1 [Homo sapiens];gi|110227619	0	33.807	19	6	7	6	1	465	52.8	6.7	35.47	6	0	Color2 [A=255, R=169, G=169, B=169]	1	4		-0.324288	-0.307841	-0.293826	-0.11073	0.019419	-0.0191809	0.041999	0.126349	0.247521	0.36682
2.86273	0.00137175	-1.16832	0.44494	767931596	XP_011530126.1	NPNT	255743	nephronectin isoform X5 [Homo sapiens]	0.011	3.926	3	1	1	1	1	583	64.1	8.51	4.39	1	0	Color2 [A=255, R=169, G=169, B=169]	1	4		-0.0354789	-0.10604	0.0954184	0.581853	0.834222	0.169206	0.532564	-0.941818	-1.20038	-1.40885
2.85807	0.00138655	-0.273916	0.827072	1034578708	XP_016874551.1	ERC1	23085	ELKS/Rab6-interacting/CAST family member 1 isoform X6 [Homo sapiens]	0	151.393	32	35	42	35	1	1120	128.4	5.97	158.93	35	0	Color2 [A=255, R=169, G=169, B=169]	1	4		0.0821888	0.0554686	0.083783	-0.0112835	-0.0670041	0.0182722	-0.00955641	-0.261329	-0.146272	-0.192705
2.83849	0.00145047	-0.523564	0.695651	157419138	NP_005553.2	LAMC2	3918	laminin subunit gamma-2 isoform a precursor [Homo sapiens]	0	25.555	6	7	8	7	1	1193	130.9	6.19	25.09	7	0	Color2 [A=255, R=169, G=169, B=169]	1	4		0.0484089	-0.0884337	0.10851	0.0518702	0.0229172	0.0716635	-0.0128908	-0.437866	-0.550342	-0.513999
2.8314	0.00147434	1.45752	2.74635	384081600	NP_001244904.1	CIZ1	25792	cip1-interacting zinc finger protein isoform 5 [Homo sapiens]	0.003	7.142	3	2	3	2	1	954	106.2	6.74	9.65	2	0	Color2 [A=255, R=169, G=169, B=169]	1	4		-0.544858	-0.42991	-0.0239839	0.0309008	-0.49499	-0.661515	0.178284	1.26206	0.928075	1.18366
2.82782	0.00148655	-0.477485	0.718229	300863096	NP_478102.2	CDKN2A	1029	cyclin-dependent kinase inhibitor 2A isoform p14ARF [Homo sapiens]	0	27.198	45	6	14	6	1	132	13.9	12.41	55.75	6	0	Color2 [A=255, R=169, G=169, B=169]	1	4		0.13593	-0.0208589	0.14415	-0.0322194	0.156063	-0.0261343	0.0268162	-0.371911	-0.351288	-0.450034
2.82719	0.00148873	1.17519	2.25822	530386381	XP_005250629.1	CACNA2D1	781	voltage-dependent calcium channel subunit alpha-2/delta-1 isoform X6 [Homo sapiens]	0	21.044	6	5	5	5	1	1086	122.6	5.22	19.26	5	0	Color2 [A=255, R=169, G=169, B=169]	1	4		0.140336	-0.164878	-0.248297	-0.154944	0.158184	-0.487305	-0.252457	0.995412	0.983437	1.27387
2.82077	0.00151088	0.571056	1.48561	4506403	NP_003970.1	GPRC5A	9052	retinoic acid-induced protein 3 [Homo sapiens]	0	25.84	15	4	7	4	1	357	40.2	8.15	27.27	4	0	Color2 [A=255, R=169, G=169, B=169]	1	4		-0.242189	-0.30033	-0.211201	0.0410533	-0.0626373	-0.24535	0.0701632	0.443692	0.204667	0.31109
2.82016	0.001513	1.14858	2.21695	32401427	NP_110426.4	YIPF5	81555	protein YIPF5 isoform a [Homo sapiens];gi|68226422	0.003	7.353	8	2	4	2	1	257	28	4.36	13.65	2	0	Color2 [A=255, R=169, G=169, B=169]	1	4		-0.0150615	0.0336821	0.0573486	-0.620267	-0.129384	-0.34453	-0.0114926	1.05687	1.46631	0.998515
2.81301	0.0015381	0.35405	1.27814	19923855	NP_116185.2	SYAP1	94056	synapse-associated protein 1 [Homo sapiens]	0	86.198	37	16	25	16	1	352	39.9	4.53	101.43	16	0	Color2 [A=255, R=169, G=169, B=169]	1	4		-0.0356244	-0.125565	-0.189886	-0.072321	0.0588816	-0.336682	0.050408	0.238471	0.255104	0.217499
2.81216	0.00154115	0.908541	1.87715	56243533	NP_071327.2	SDF2L1	23753	stromal cell-derived factor 2-like protein 1 precursor [Homo sapiens]	0.001	10.779	14	3	4	3	1	221	23.6	7.03	13.09	3	0	Color2 [A=255, R=169, G=169, B=169]	1	4		-0.223574	-0.270728	-0.183241	0.00405223	-0.455552	0.110285	-0.0254389	0.63064	0.513866	0.903575
2.80925	0.00155149	0.390839	1.31116	21624607	NP_066972.1	COTL1	23406	coactosin-like protein [Homo sapiens]	0	87.285	85	17	46	17	1	142	15.9	5.67	148.82	17	0	Color2 [A=255, R=169, G=169, B=169]	1	4		-0.131948	-0.0791767	-0.0247305	-0.0137068	-0.0760825	-0.0169596	0.0364312	0.31824	0.379092	0.239329
2.8055	0.00156496	1.25194	2.38161	530367061	XP_005262677.1	SDC1	6382	syndecan-1 isoform X1 [Homo sapiens]	0.001	10.14	6	1	1	1	1	334	34.6	4.56	5.3	1	0	Color2 [A=255, R=169, G=169, B=169]	1	4		-0.117218	0.262731	0.166896	-0.40879	-0.960125	-1.05957	-0.489194	1.44059	1.1245	1.50312
2.79418	0.00160628	-0.862179	0.550121	117168279	NP_116012.2	MGARP	84709	protein MGARP [Homo sapiens]	0	29.635	51	6	7	6	1	240	25.4	4.44	47.18	6	0	Color2 [A=255, R=169, G=169, B=169]	1	4		0.528745	0.162267	0.329132	0.00478675	-0.0318902	-0.507325	0.106025	-0.495676	-0.601637	-0.469081
2.79231	0.00161322	0.360055	1.28347	5453990	NP_006254.1	PSME1	5720	proteasome activator complex subunit 1 isoform 1 [Homo sapiens]	0	117.849	83	19	39	19	1	249	28.7	6.02	161.92	19	0	Color2 [A=255, R=169, G=169, B=169]	1	4		-0.159342	-0.0626824	-0.0984821	0.105784	-0.219738	0.0353796	-0.12141	0.184905	0.258118	0.316634
2.78978	0.00162262	-0.567577	0.674749	4506787	NP_003861.1	IQGAP1	8826	ras GTPase-activating-like protein IQGAP1 [Homo sapiens]	0	914.623	68	117	360	114	1	1657	189.1	6.48	1733.71	117	3	Color2 [A=255, R=169, G=169, B=169]	1	4		0.47824	0.229402	0.38164	-0.0405835	0.131177	-0.126019	0.0198566	-0.216983	-0.167326	-0.229141
2.77814	0.0016667	-0.186686	0.878622	17978485	NP_065908.1	VPS18	57617	vacuolar protein sorting-associated protein 18 homolog [Homo sapiens]	0	63.154	18	17	19	17	1	973	110.1	6.07	69.35	17	0	Color2 [A=255, R=169, G=169, B=169]	1	4		0.0281558	-0.0191619	0.0078511	0.0713141	0.100624	0.0865169	0.00403474	-0.179961	-0.145846	-0.217406
2.76108	0.00173348	-0.544458	0.685649	74136552	NP_055969.1	MESD	23184	LRP chaperone MESD precursor [Homo sapiens]	0	41.746	32	8	15	8	1	234	26.1	7.78	59.64	8	0	Color2 [A=255, R=169, G=169, B=169]	1	4		0.198308	0.30689	0.373649	-0.106733	0.103035	-0.134498	0.0820927	-0.26535	-0.1549	-0.334278
2.75871	0.00174297	-0.467855	0.723039	4826643	NP_005130.1	ANXA3	306	annexin A3 [Homo sapiens]	0	149.834	63	26	60	26	1	323	36.4	5.92	217.21	26	0	Color2 [A=255, R=169, G=169, B=169]	1	4		0.179951	0.301049	0.297132	-0.00173489	-0.0250871	0.143635	-0.0528918	-0.114969	-0.279108	-0.231354
2.74816	0.00178585	-0.623133	0.64926	218505827	NP_150628.3	KNSTRN	90417	small kinetochore-associated protein isoform a [Homo sapiens]	0	15.349	12	3	4	3	1	316	35.4	6.3	14.78	3	0	Color2 [A=255, R=169, G=169, B=169]	1	4		0.28437	0.215367	0.303751	-0.0100812	-0.00222726	0.00265623	-0.0559661	-0.409644	-0.458304	-0.197961
2.7481	0.00178609	-0.587736	0.665386	4506761	NP_002957.1	S100A10	6281	protein S100-A10 [Homo sapiens]	0	64.928	49	8	39	8	1	97	11.2	7.37	128.97	8	0	Color2 [A=255, R=169, G=169, B=169]	1	4		0.26198	0.367426	0.118264	0.0189369	-0.268088	0.0160606	-0.010161	-0.388734	-0.351238	-0.275565
2.73931	0.0018226	-0.503681	0.705305	5803011	NP_001966.1	ENO2	2026	gamma-enolase [Homo sapiens]	0	160.717	49	15	343	12	1	434	47.2	5.03	1870.9	15	0	Color2 [A=255, R=169, G=169, B=169]	1	4		0.185003	0.171438	0.136146	0.053904	0.128001	-0.0894245	-0.0842884	-0.330373	-0.459718	-0.228367
2.72345	0.0018904	-0.705363	0.613288	807045912	NP_001293009.1	LMO7	4008	LIM domain only protein 7 isoform 3 [Homo sapiens]	0	155.871	27	37	57	1	1	1631	186.1	7.18	213.57	37	28	Color2 [A=255, R=169, G=169, B=169]	1	4		0.25379	0.246702	0.0557958	0.0345426	0.0123903	-0.0200033	-0.00213606	-0.376841	-0.578096	-0.604866
2.71693	0.00191899	-0.751562	0.59396	6912646	NP_036560.1	NPTN	27020	neuroplastin isoform b precursor [Homo sapiens]	0	30.186	16	6	9	6	1	398	44.4	7.99	32.51	6	0	Color2 [A=255, R=169, G=169, B=169]	1	4		0.0975406	0.0268554	0.0641883	-0.0455886	0.0190805	0.203201	-0.030326	-0.532129	-0.654825	-0.879147
2.71348	0.00193428	-0.642718	0.640505	767945597	XP_011513739.1	CPVL	54504	probable serine carboxypeptidase CPVL isoform X1 [Homo sapiens];gi|1127774914	0	20.005	16	6	7	6	1	476	54.1	5.62	29.07	6	0	Color2 [A=255, R=169, G=169, B=169]	1	4		0.151609	0.125126	0.0412698	0.0180176	-0.000843047	0.346626	-0.0355439	-0.588933	-0.645877	-0.37534
2.69755	0.00200655	-0.564027	0.676411	1052292406	NP_001317001.1	DCLK1	9201	serine/threonine-protein kinase DCLK1 isoform 5 [Homo sapiens];gi|1052292404	0	76.188	28	19	26	17	1	740	82.2	8.66	92.36	19	2	Color2 [A=255, R=169, G=169, B=169]	1	4		0.201477	0.30673	0.238677	0.0144489	0.0500411	-0.0611706	-0.0467621	-0.380333	-0.394399	-0.170465
2.68826	0.00204993	-0.553407	0.681409	116805322	NP_001449.3	FLNC	2318	filamin-C isoform a [Homo sapiens]	0	554.701	41	102	195	81	1	2725	290.8	5.97	777.61	102	1	Color2 [A=255, R=169, G=169, B=169]	1	4		0.051365	-0.0393496	0.0911062	0.0465515	-0.00805628	0.00842537	0.0594369	-0.425062	-0.482364	-0.649672
2.68758	0.00205315	-0.24328	0.844822	767972895	XP_011536085.1	CIT	11113	citron Rho-interacting kinase isoform X1 [Homo sapiens]	0	63.853	10	18	18	18	1	2084	238.2	6.64	70.94	18	0	Color2 [A=255, R=169, G=169, B=169]	1	4		0.138312	0.160451	0.0559344	0.0775795	-0.112336	0.120295	-0.103343	-0.101606	-0.129434	-0.144102
2.68722	0.00205483	-0.530828	0.692157	1034594682	XP_011544158.2	NDUFAB1	4706	acyl carrier protein, mitochondrial isoform X1 [Homo sapiens]	0	40.584	18	4	12	4	1	187	20.8	5.14	55.27	4	0	Color2 [A=255, R=169, G=169, B=169]	1	4		0.149049	0.182547	0.349905	0.148285	-0.20642	-0.162693	0.191523	-0.386026	-0.262214	-0.262745
2.68296	0.0020751	0.182498	1.13485	7705773	NP_057093.1	SH3GLB1	51100	endophilin-B1 isoform 1 [Homo sapiens]	0	85.502	41	17	27	15	1	365	40.8	6.04	107.2	17	2	Color2 [A=255, R=169, G=169, B=169]	1	4		-0.0507159	-0.0609188	-0.0380064	0.0443956	0.0379035	-0.0532939	-0.065305	0.110061	0.105595	0.182197
2.68148	0.0020822	0.414649	1.33297	54633315	NP_055412.2	DNTTIP2	30836	deoxynucleotidyltransferase terminal-interacting protein 2 [Homo sapiens]	0	54.259	18	12	17	12	1	756	84.4	6.16	70.83	12	0	Color2 [A=255, R=169, G=169, B=169]	1	4		-0.226153	-0.111038	-0.110466	0.0455979	-0.020847	-0.0438529	0.0308059	0.235946	0.208406	0.351939
2.67969	0.0020908	0.516129	1.43011	554506505	NP_001272979.1	FAM168A	23201	protein FAM168A isoform 1 [Homo sapiens]	0.01	4.009	4	1	1	1	1	244	26.2	8.98	3.58	1	0	Color2 [A=255, R=169, G=169, B=169]	1	4		0.0586768	-0.122126	-0.0189527	-0.0590317	0.0320932	-0.455531	-0.0490613	0.399512	0.574656	0.491817
2.67947	0.00209187	-0.180155	0.882608	33350932	NP_001367.2	DYNC1H1	1778	cytoplasmic dynein 1 heavy chain 1 [Homo sapiens]	0	1715.44	57	261	600	261	1	4646	532.1	6.4	2642.36	261	0	Color2 [A=255, R=169, G=169, B=169]	1	4		0.123841	0.106173	0.119403	-0.0290256	0.00271426	-0.0455038	-0.0640262	-0.0168884	-0.101617	-0.0725416
2.6703	0.0021365	0.616405	1.53305	530397889	XP_005271510.1	CEP164	22897	centrosomal protein of 164 kDa isoform X6 [Homo sapiens]	0.135	1.115	1	1	1	1	1	2022	225.4	5.26	0	1	0	Color2 [A=255, R=169, G=169, B=169]	1	4		0.166076	0.0857018	-0.0811347	-0.592664	-0.352739	-0.937093	-0.2341	0.627568	0.622139	0.770152
2.65997	0.00218792	-0.969894	0.510544	315013542	NP_001186652.1	CRABP2	1382	cellular retinoic acid-binding protein 2 [Homo sapiens];gi|4503029	0	95.66	75	13	50	13	1	138	15.7	5.4	204.27	13	0	Color2 [A=255, R=169, G=169, B=169]	1	4		-0.180947	0.0454291	-0.0353101	1.16421	0.734417	1.04368	0.928965	-0.843421	-0.980193	-1.2569
2.64621	0.00225833	-0.984304	0.50547	94721347	NP_006656.2	HPSE	10855	heparanase isoform 1 preproprotein [Homo sapiens];gi|148746204	0	52.599	19	10	20	10	1	543	61.1	9.28	75.71	10	0	Color2 [A=255, R=169, G=169, B=169]	1	4		0.253091	0.615959	0.380334	0.0822634	-0.0855504	0.0272682	-0.0217437	-0.585579	-0.720635	-0.397313
2.64358	0.00227205	-0.457925	0.728033	33457316	NP_079477.2	PLEKHO2	80301	pleckstrin homology domain-containing family O member 2 isoform 1 [Homo sapiens]	0.003	8.057	4	2	4	2	1	490	53.3	5.43	12.98	2	0	Color2 [A=255, R=169, G=169, B=169]	1	4		0.332887	0.295409	0.448808	-0.064625	0.0374375	-0.580784	-0.0558114	-0.0460733	-0.19311	-0.057486
2.63535	0.00231552	0.952732	1.93553	55743098	NP_004360.2	COL6A3	1293	collagen alpha-3(VI) chain isoform 1 precursor [Homo sapiens]	0	43.673	5	13	15	13	1	3177	343.5	6.68	55.02	13	0	Color2 [A=255, R=169, G=169, B=169]	1	4		0.266911	-0.11535	0.0339106	-0.333875	-0.0212457	0.00231149	-0.115186	1.04126	1.14111	0.8613
2.63109	0.00233836	0.121144	1.0876	11128019	NP_061820.1	CYCS	54205	cytochrome c [Homo sapiens]	0	82.347	70	11	39	11	1	105	11.7	9.57	171.11	11	0	Color2 [A=255, R=169, G=169, B=169]	1	4		-0.0441761	-0.010377	0.0146158	-0.0062256	-0.038462	-0.128386	-0.00619468	0.116736	0.103215	0.103545
2.61325	0.00243642	0.790721	1.72994	14149746	NP_066285.1	NR2F2	7026	COUP transcription factor 2 isoform a [Homo sapiens]	0	13.926	11	5	5	4	1	414	45.5	8.28	15.76	5	1	Color2 [A=255, R=169, G=169, B=169]	1	4		-0.0808204	0.264835	0.032697	-0.0232373	-0.215144	-0.182121	-0.179179	0.818922	0.795488	0.974465
2.60889	0.002461	-0.286947	0.819635	530376515	XP_005262724.1	UGDH	7358	UDP-glucose 6-dehydrogenase isoform X1 [Homo sapiens]	0	244.242	70	34	76	34	1	507	56.4	6.92	359.03	34	0	Color2 [A=255, R=169, G=169, B=169]	1	4		0.121005	0.0320183	0.0818338	0.123137	0.0223739	-0.0545619	-0.0717614	-0.261376	-0.218213	-0.146393
2.6008	0.00250726	-0.453453	0.730293	229577436	NP_076968.2	SPATA5L1	79029	spermatogenesis-associated protein 5-like protein 1 isoform 1 [Homo sapiens]	0	38.445	14	9	10	9	1	753	80.7	8.09	34.97	9	0	Color2 [A=255, R=169, G=169, B=169]	1	4		0.161305	-0.0375723	0.0813783	-0.0363645	0.0100121	0.0485284	0.0440937	-0.375095	-0.448702	-0.331451
2.59711	0.00252866	0.495846	1.41015	4502209	NP_001653.1	ARF5	381	ADP-ribosylation factor 5 [Homo sapiens]	0	97.887	66	11	52	6	1	180	20.5	6.79	242.68	11	0	Color2 [A=255, R=169, G=169, B=169]	1	4		-0.35085	-0.190499	-0.240586	0.0653438	-0.0322358	-0.236594	0.0417522	0.296463	0.122696	0.286444
2.59704	0.00252906	0.438253	1.35496	208022653	NP_001129071.1	TGFB2	7042	transforming growth factor beta-2 isoform 1 precursor [Homo sapiens]	0	51.236	29	12	21	11	1	442	50.5	8.41	72.13	12	1	Color2 [A=255, R=169, G=169, B=169]	1	4		-0.0754091	-0.156101	-0.282819	0.0754065	0.0511867	-0.118325	-0.0425748	0.308379	0.224423	0.267629
2.59454	0.00254368	-0.337487	0.791419	1370510182	XP_024302528.1	LAMTOR4	389541	ragulator complex protein LAMTOR4 isoform X1 [Homo sapiens];gi|56606127	0.084	1.417	8	1	1	1	1	99	10.7	6.54	2.17	1	0	Color2 [A=255, R=169, G=169, B=169]	1	4		-0.0469337	0.116436	0.0309648	0.269854	0.0606385	0.179593	0.0151161	-0.312113	-0.271228	-0.328652
2.5931	0.00255211	0.498386	1.41263	1391723720	NP_001350507.1	MEA1	4201	male-enhanced antigen 1 isoform 3 [Homo sapiens]	0	20.076	16	2	4	2	1	188	20.4	4.34	19.86	2	0	Color2 [A=255, R=169, G=169, B=169]	1	4		-0.0372026	-0.0893923	0.142027	-0.107896	-0.0402662	-0.233943	0.04937	0.476204	0.482512	0.551873
2.59131	0.00256264	0.664688	1.58523	208431771	NP_001129107.1	C11orf68	83638	UPF0696 protein C11orf68 isoform 1 [Homo sapiens]	0	13.812	8	2	3	2	1	293	31.5	6.32	13.05	2	0	Color2 [A=255, R=169, G=169, B=169]	1	4		-0.0117619	-0.137197	0.153368	-0.168634	0.0355319	-0.0516817	-0.0259893	0.611889	0.616092	0.770493
2.58929	0.00257462	1.05696	2.08055	1370477686	XP_024308659.1	MAP2	4133	microtubule-associated protein 2 isoform X1 [Homo sapiens];gi|1034614002	0.003	7.653	1	3	3	2	1	1915	208.7	5	8.98	3	0	Color2 [A=255, R=169, G=169, B=169]	1	4		-0.240496	-0.0894469	-0.16802	0.0335739	-0.0830701	0.0787404	-0.113012	0.720469	0.759356	1.1931
2.58487	0.00260093	-0.774529	0.584579	67188443	NP_001019907.1	CD276	80381	CD276 antigen isoform a precursor [Homo sapiens];gi|530406516	0	21.851	13	5	7	5	1	534	57.2	4.91	22.04	5	0	Color2 [A=255, R=169, G=169, B=169]	1	4		0.517311	0.176656	0.235591	0.0779863	0.0297236	-0.248682	-0.0199294	-0.503916	-0.522168	-0.367946
2.58105	0.00262391	-0.324966	0.798317	7661960	NP_055523.1	KNTC1	9735	kinetochore-associated protein 1 [Homo sapiens];gi|578824490	0	118.793	17	34	42	32	1	2209	250.6	5.97	143.83	34	1	Color2 [A=255, R=169, G=169, B=169]	1	4		0.0939209	0.169538	0.16133	0.00453441	-0.118614	-0.0184387	-0.0343336	-0.18381	-0.256613	-0.109685
2.57968	0.00263223	-0.490713	0.711673	4503583	NP_000111.1	EPHX1	2052	epoxide hydrolase 1 [Homo sapiens];gi|600971691	0	156.684	54	30	69	30	1	455	52.9	7.25	289.36	30	0	Color2 [A=255, R=169, G=169, B=169]	1	4		-0.157681	0.0335647	-0.0223191	0.258665	0.231426	0.233525	0.270847	-0.603546	-0.566807	-0.44822
2.57905	0.00263605	-0.488563	0.712735	213972636	NP_001135452.1	TP53BP1	7158	TP53-binding protein 1 isoform 1 [Homo sapiens]	0	138.466	19	29	37	29	1	1977	214	4.7	151.93	29	0	Color2 [A=255, R=169, G=169, B=169]	1	4		0.222434	0.10845	0.281645	0.225449	-0.138186	-0.0421241	0.0471572	-0.305933	-0.363239	-0.183986
2.57472	0.00266243	-1.16509	0.445938	9845516	NP_062427.1	S100A4	6275	protein S100-A4 [Homo sapiens];gi|4506765	0	39.071	53	8	20	8	1	101	11.7	6.11	63.12	8	0	Color2 [A=255, R=169, G=169, B=169]	1	4		-0.0795715	0.0723669	-0.167299	0.430722	0.270013	0.470074	0.155196	-1.05599	-1.06911	-1.54466
2.56956	0.00269429	0.327541	1.25487	1370456764	XP_024303687.1	RRP12	23223	RRP12-like protein isoform X1 [Homo sapiens]	0	125.125	27	32	43	31	1	1357	149.5	8.87	173.74	32	0	Color2 [A=255, R=169, G=169, B=169]	1	4		-0.28409	-0.13499	-0.141011	-0.00856889	0.0116849	-0.0920137	-0.0014211	0.157675	0.132522	0.132337
2.56428	0.00272721	0.29385	1.22591	767951092	XP_011542907.1	PLEKHA2	59339	pleckstrin homology domain-containing family A member 2 isoform X1 [Homo sapiens];gi|767951094	0	31.102	27	10	10	10	1	425	47.2	8.66	34.45	10	0	Color2 [A=255, R=169, G=169, B=169]	1	4		-0.155837	-0.132717	-0.239596	0.185214	-0.00668772	0.00707502	-0.130882	0.0573674	0.154457	0.141575
2.55993	0.00275465	0.60025	1.51598	1424027871	NP_001351796.1	IFI16	3428	gamma-interferon-inducible protein 16 isoform 3 [Homo sapiens]	0	118.118	39	31	42	30	1	785	88.2	9.28	154.66	31	0	Color2 [A=255, R=169, G=169, B=169]	1	4		0.0864682	-0.0459023	0.0592631	-0.107541	-0.200142	-0.228567	-0.297785	0.784897	0.611312	0.504369
2.55145	0.00280902	0.225227	1.16896	8923598	NP_060386.1	PIH1D1	55011	PIH1 domain-containing protein 1 [Homo sapiens]	0	46.69	41	8	12	8	1	290	32.3	5.14	52.42	8	0	Color2 [A=255, R=169, G=169, B=169]	1	4		-0.233002	-0.171862	-0.142059	0.0758241	0.182337	-0.00359858	-0.0338671	0.0699914	0.000262594	0.0585046
2.54837	0.002829	-0.253169	0.839051	530378748	XP_005248331.1	NNT	23530	NAD(P) transhydrogenase, mitochondrial isoform X1 [Homo sapiens];gi|1034644404	0	265.536	37	44	90	44	1	1086	113.8	8.09	385.67	44	0	Color2 [A=255, R=169, G=169, B=169]	1	4		0.0752095	0.0990741	0.06227	0.0894159	-0.06148	0.017801	-0.0119475	-0.12116	-0.245965	-0.155828
2.54807	0.00283091	-0.722922	0.605869	21361657	NP_005304.3	PDIA3	2923	protein disulfide-isomerase A3 precursor [Homo sapiens]	0	427.936	68	52	229	52	1	505	56.7	6.35	992.05	52	0	Color2 [A=255, R=169, G=169, B=169]	1	4		0.242464	0.153251	0.317573	0.0310839	-0.0191592	0.00328817	0.00281862	-0.419283	-0.354769	-0.681427
2.54663	0.00284033	0.986543	1.98143	9665248	NP_000584.2	TAP1	6890	antigen peptide transporter 1 isoform 1 [Homo sapiens]	0	31.622	12	9	11	9	1	808	87.2	8.02	36.21	9	0	Color2 [A=255, R=169, G=169, B=169]	1	4		-0.457566	-0.222582	-0.166056	0.0345864	-0.0637951	0.0878433	-0.0700474	0.812265	0.839928	0.461232
2.54424	0.00285599	-0.209227	0.865001	29171702	NP_789845.1	PPA2	27068	inorganic pyrophosphatase 2, mitochondrial isoform 1 precursor [Homo sapiens]	0	90.244	57	15	36	14	1	334	37.9	7.39	147.2	15	0	Color2 [A=255, R=169, G=169, B=169]	1	4		0.0406705	0.0480922	0.0104627	0.0966166	0.0449622	0.144909	-0.0499465	-0.235915	-0.14982	-0.14272
2.53776	0.00289894	-0.288356	0.818835	7019415	NP_037468.1	SEC61A1	29927	protein transport protein Sec61 subunit alpha isoform 1 [Homo sapiens]	0	51.561	19	10	24	5	1	476	52.2	8.06	85.17	10	6	Color2 [A=255, R=169, G=169, B=169]	1	4		0.0465014	0.0978921	0.143529	-0.0446232	0.0181368	-0.117341	0.117873	-0.220587	-0.123865	-0.232693
2.53566	0.00291298	0.377075	1.29871	58761500	NP_037473.3	OLA1	29789	obg-like ATPase 1 isoform 1 [Homo sapiens]	0	150.035	54	21	55	21	1	396	44.7	7.81	244.03	21	0	Color2 [A=255, R=169, G=169, B=169]	1	4		-0.355369	-0.183276	-0.212635	-0.00234026	-0.0223435	-0.0941139	0.032254	0.0939008	0.113701	0.172344
2.53265	0.00293326	0.397443	1.31717	117676403	NP_008974.5	KRR1	11103	KRR1 small subunit processome component homolog [Homo sapiens]	0	56.732	40	15	18	15	1	381	43.6	9.77	65	15	0	Color2 [A=255, R=169, G=169, B=169]	1	4		-0.0633391	-0.190815	-0.175527	-0.0467986	0.162646	0.016062	-0.0173729	0.270929	0.166791	0.324929
2.52273	0.00300101	-0.328466	0.796383	116256338	NP_001070675.1	SEC31A	22872	protein transport protein Sec31A isoform 1 [Homo sapiens];gi|970259874	0	191.201	32	40	73	40	1	1220	132.9	6.89	301.68	40	0	Color2 [A=255, R=169, G=169, B=169]	1	4		0.134665	0.0814493	0.0226675	0.0981323	0.0792406	-0.0802312	0.0232848	-0.209644	-0.20911	-0.327863
2.52137	0.00301044	-0.534194	0.690544	767955111	XP_011516268.1	MYORG	57462	myogenesis-regulating glycosidase isoform X1 [Homo sapiens];gi|1034670729	0.004	6.375	6	3	3	3	1	714	81	8.4	9.89	3	0	Color2 [A=255, R=169, G=169, B=169]	1	4		-0.0744937	0.175471	-0.0182685	0.0313076	0.0565815	0.468334	0.10077	-0.439132	-0.53033	-0.550411
2.52048	0.00301658	0.196293	1.14575	767945973	XP_011513891.1	FAM126A	84668	hyccin isoform X1 [Homo sapiens];gi|19923646	0	23.807	15	6	7	6	1	521	57.6	8.16	23.92	6	0	Color2 [A=255, R=169, G=169, B=169]	1	4		-0.110074	-0.0778836	-0.158088	-0.0545057	0.0277386	-0.0455328	0.0610626	0.111511	0.043978	0.0873461
2.5187	0.00302899	0.387598	1.30821	7019569	NP_037377.1	VPS4A	27183	vacuolar protein sorting-associated protein 4A [Homo sapiens]	0	55.012	31	15	19	10	1	437	48.9	7.8	65	15	0	Color2 [A=255, R=169, G=169, B=169]	1	4		-0.227376	-0.405459	-0.243181	-0.0165135	-0.00990028	0.198857	-0.105109	0.126465	0.102743	0.0575702
2.51803	0.00303367	-0.239689	0.846928	269847398	NP_079184.2	WDR76	79968	WD repeat-containing protein 76 isoform 1 [Homo sapiens]	0	17.423	9	6	6	6	1	626	69.7	9.25	19.84	6	0	Color2 [A=255, R=169, G=169, B=169]	1	4		0.0861798	0.0830917	0.00114581	0.231895	0.0268013	-0.0267808	0.040902	-0.219246	-0.135207	-0.194194
2.50885	0.00309851	0.237938	1.17931	186972120	NP_003679.2	CASK	8573	peripheral plasma membrane protein CASK isoform 1 [Homo sapiens]	0	23.216	9	8	9	8	1	921	104.5	6.47	28.01	8	0	Color2 [A=255, R=169, G=169, B=169]	1	4		-0.0878548	-0.0854388	-0.0675262	0.129208	-0.0540342	-0.00758983	0.0136927	0.128302	0.114002	0.23069
2.50663	0.00311436	0.183907	1.13596	267844811	NP_065176.3	NAV1	89796	neuron navigator 1 isoform 1 [Homo sapiens]	0	137.333	19	31	39	31	1	1877	202.3	8.07	153.18	31	0	Color2 [A=255, R=169, G=169, B=169]	1	4		-0.221781	-0.201713	-0.15652	0.0687089	0.100296	-0.0151624	0.0211667	-0.0361093	0.0330511	-0.0252341
2.50624	0.00311716	0.727291	1.65553	157739942	NP_056280.2	GEMIN5	25929	gem-associated protein 5 isoform 1 [Homo sapiens]	0	148.446	25	34	46	34	1	1508	168.5	6.62	186.52	34	0	Color2 [A=255, R=169, G=169, B=169]	1	4		-0.547021	-0.341636	-0.405006	0.0811004	0.0360485	-0.0542906	-0.0265308	0.284779	0.13448	0.468951
2.50167	0.00315016	0.677004	1.59882	40254982	NP_113641.2	FAM107B	83641	protein FAM107B isoform b [Homo sapiens]	0.005	6.193	11	4	4	3	1	306	34.7	7.01	7.66	4	0	Color2 [A=255, R=169, G=169, B=169]	1	4		0.159069	0.142554	-0.11068	-0.359504	-0.420196	-0.420012	-0.537652	0.650641	0.713841	0.857473
2.50143	0.00315189	-0.554157	0.681055	403420580	NP_001258142.1	SQOR	58472	sulfide:quinone oxidoreductase, mitochondrial [Homo sapiens];gi|10864011	0	145.375	62	28	53	28	1	450	49.9	9.11	223.96	28	0	Color2 [A=255, R=169, G=169, B=169]	1	4		0.191629	0.444784	0.36357	0.0934683	-0.0499195	-0.111069	0.0275775	-0.30225	-0.214338	-0.1459
2.50121	0.00315351	-0.410121	0.75256	40354195	NP_954657.1	KRT18	3875	keratin, type I cytoskeletal 18 [Homo sapiens];gi|4557888	0	434.994	85	44	281	42	1	430	48	5.45	1395.4	44	2	Color2 [A=255, R=169, G=169, B=169]	1	4		0.304293	0.135928	0.25463	-0.0372664	0.01874	-0.0364508	0.0165861	-0.260399	-0.135239	-0.139875
2.50085	0.00315606	-0.948879	0.518035	4506499	NP_003712.1	RFXANK	8625	DNA-binding protein RFXANK isoform a [Homo sapiens];gi|1034609904	0.033	2.305	5	1	1	1	1	260	28.1	4.55	0	1	0	Color2 [A=255, R=169, G=169, B=169]	1	4		0.604097	0.717071	0.406088	-0.0114061	-0.0858864	0.160808	-0.389807	-0.435832	-0.540057	-0.143492
2.49973	0.00316426	0.548069	1.46213	48255905	NP_003177.2	TAGLN	6876	transgelin [Homo sapiens];gi|48255907	0	155.78	85	21	55	20	1	201	22.6	8.84	220.17	21	1	Color2 [A=255, R=169, G=169, B=169]	1	4		0.0148892	0.212081	0.0473613	-0.420702	-0.555159	-0.31729	-0.506634	0.711976	0.688615	0.517946
2.49867	0.00317196	-0.232108	0.85139	22027538	NP_037506.2	PDCD6IP	10015	programmed cell death 6-interacting protein isoform 1 [Homo sapiens]	0	289.033	57	49	109	49	1	868	96	6.52	448.93	49	0	Color2 [A=255, R=169, G=169, B=169]	1	4		0.154183	0.128242	0.219512	-0.0765564	-0.121707	0.0224882	-0.0167812	-0.0383741	-0.113884	-0.0421292
2.49411	0.00320549	0.259937	1.19743	4503727	NP_002004.1	FKBP3	2287	peptidyl-prolyl cis-trans isomerase FKBP3 [Homo sapiens]	0	107.227	68	21	42	21	1	224	25.2	9.28	130.97	21	0	Color2 [A=255, R=169, G=169, B=169]	1	4		-0.174135	-0.263667	-0.16688	-0.180525	-0.0460031	0.0867939	0.0547616	0.0722967	0.0963881	0.00644542
2.49173	0.00322305	0.216394	1.16183	7705437	NP_057185.1	NIP7	51388	60S ribosome subunit biogenesis protein NIP7 homolog isoform 1 [Homo sapiens]	0	25.78	47	6	10	6	1	180	20.4	8.51	40.87	6	0	Color2 [A=255, R=169, G=169, B=169]	1	4		-0.254598	-0.143143	-0.214367	0.0832165	-0.0679703	0.0825806	0.101284	-0.00506457	0.0104182	0.0317197
2.48455	0.00327677	0.418753	1.33677	40317626	NP_003237.2	THBS1	7057	thrombospondin-1 precursor [Homo sapiens]	0	130.335	27	30	45	28	1	1170	129.3	4.94	172.79	30	1	Color2 [A=255, R=169, G=169, B=169]	1	4		0.0515449	-0.0523122	0.127748	-0.652897	-0.239716	-0.313734	-0.164375	0.5423	0.406018	0.434921
2.48296	0.00328884	-1.17876	0.441732	38348436	NP_940986.1	CA13	377677	carbonic anhydrase 13 [Homo sapiens]	0.001	10.63	6	1	2	1	1	262	29.4	6.96	11.13	1	0	Color2 [A=255, R=169, G=169, B=169]	1	4		0.272419	0.265432	-0.0480565	0.125361	0.0836324	0.157118	-0.0917598	-1.26492	-1.05089	-0.730671
2.46903	0.00339598	-0.338817	0.790689	578810794	XP_006714818.1	SYNPO	11346	synaptopodin isoform X1 [Homo sapiens];gi|1034643474	0	25.063	10	6	7	6	1	1147	122.1	9.36	35.53	6	0	Color2 [A=255, R=169, G=169, B=169]	1	4		-0.00113786	0.147409	0.0195763	0.168749	0.0683189	0.0164229	0.0372839	-0.340356	-0.255255	-0.254992
2.46237	0.00344852	-1.06538	0.477848	578835999	XP_006723859.1	LAMA5	3911	laminin subunit alpha-5 isoform X1 [Homo sapiens]	0	101.608	9	28	31	28	1	3700	399.9	7.02	115.19	28	0	Color2 [A=255, R=169, G=169, B=169]	1	4		0.45976	0.0350719	0.482223	-0.0729163	0.293317	-0.0487637	0.0509686	-0.759686	-0.571871	-0.887514
2.45614	0.00349832	0.135294	1.09832	530421594	XP_005272732.1	USP9X	8239	probable ubiquitin carboxyl-terminal hydrolase FAF-X isoform X1 [Homo sapiens]	0	203.755	21	50	74	50	1	2575	292.7	5.82	308.9	50	0	Color2 [A=255, R=169, G=169, B=169]	1	4		-0.0761045	-0.0984321	-0.0982566	0.0149704	-0.0179423	0.141327	-0.0560328	0.0851333	0.0185269	0.0294293
2.44836	0.00356155	-0.160131	0.894944	42544159	NP_006635.2	HSPH1	10808	heat shock protein 105 kDa isoform 1 [Homo sapiens]	0	694.52	73	68	307	62	1	858	96.8	5.39	1465.68	68	3	Color2 [A=255, R=169, G=169, B=169]	1	4		-0.0115282	0.0104257	-0.0725158	0.214603	0.105309	0.0624339	0.170582	-0.196381	-0.188255	-0.169376
2.44786	0.00356566	-0.444173	0.735006	1034599572	XP_016880077.1	JUP	3728	junction plakoglobin isoform X1 [Homo sapiens]	0	144.35	48	28	44	23	1	762	83.6	6.29	180.78	28	0	Color2 [A=255, R=169, G=169, B=169]	1	4		0.280563	0.449279	0.40236	0.162753	-0.0813474	-0.242004	0.0162528	-0.00138857	-0.0294209	-0.169508
2.44675	0.00357476	0.178314	1.13156	1370470789	XP_024306500.1	GIT1	28964	ARF GTPase-activating protein GIT1 isoform X2 [Homo sapiens]	0	20.482	8	6	6	5	1	802	88.2	7.61	22.4	6	0	Color2 [A=255, R=169, G=169, B=169]	1	4		0.00470327	-0.00520204	-0.0789976	-0.0485683	-0.11715	0.0717088	-0.045407	0.174922	0.146669	0.133855
2.44484	0.00359053	-0.207429	0.866079	31982927	NP_076417.2	AACS	65985	acetoacetyl-CoA synthetase isoform 1 [Homo sapiens]	0	38.052	18	14	19	12	1	672	75.1	6.24	46.76	14	1	Color2 [A=255, R=169, G=169, B=169]	1	4		-0.00311832	0.00237175	-0.0435728	0.188627	0.155607	0.275807	0.166035	-0.280572	-0.208866	-0.177169
2.44458	0.0035927	-0.41917	0.747855	157388900	NP_060283.3	IMPAD1	54928	inositol monophosphatase 3 [Homo sapiens]	0	62.351	32	10	16	10	1	359	38.7	6.86	79.75	10	0	Color2 [A=255, R=169, G=169, B=169]	1	4		-0.0374412	-0.0401347	0.148159	0.0441861	0.0178501	0.509061	0.0393088	-0.342282	-0.406541	-0.438104
2.43569	0.00366702	0.24076	1.18161	57863269	NP_055871.1	RRP1B	23076	ribosomal RNA processing protein 1 homolog B [Homo sapiens]	0	48.939	17	12	15	12	1	758	84.4	9.76	54.83	12	0	Color2 [A=255, R=169, G=169, B=169]	1	4		-0.161794	-0.215495	-0.223145	-0.0833795	0.0312974	0.0626066	0.0510725	-0.0226618	0.0959541	0.0485527
2.43037	0.00371217	-0.272357	0.827966	4505891	NP_001075.1	PLOD3	8985	procollagen-lysine,2-oxoglutarate 5-dioxygenase 3 precursor [Homo sapiens]	0	181.882	46	31	74	31	1	738	84.7	6.05	320.58	31	0	Color2 [A=255, R=169, G=169, B=169]	1	4		0.217087	0.158431	0.0929326	-0.22564	-8.3844e-05	0.000523248	0.057464	-0.0802357	-0.0994904	-0.168894
2.4263	0.0037471	-0.39865	0.758568	66347828	NP_065872.1	VPS13C	54832	vacuolar protein sorting-associated protein 13C isoform 2A [Homo sapiens]	0	78.943	7	23	28	23	1	3753	422.1	6.83	98.94	23	0	Color2 [A=255, R=169, G=169, B=169]	1	4		-0.012257	0.103976	-0.0816402	0.30433	0.179306	0.0336784	0.239368	-0.431391	-0.320531	-0.433949
2.42563	0.00375294	-0.912924	0.531108	21361334	NP_001893.2	CTH	1491	cystathionine gamma-lyase isoform 1 [Homo sapiens]	0	140.119	55	17	47	17	1	405	44.5	6.7	221.13	17	0	Color2 [A=255, R=169, G=169, B=169]	1	4		-0.259803	0.202205	-0.13559	0.461228	0.157339	0.615012	0.256087	-0.856726	-1.04798	-1.02725
2.41459	0.00384959	0.84469	1.79588	767945777	XP_011513814.1	UPP1	7378	uridine phosphorylase 1 isoform X1 [Homo sapiens];gi|1384008279	0	19.117	16	5	5	5	1	310	33.9	7.88	19.62	5	0	Color2 [A=255, R=169, G=169, B=169]	1	4		-0.253609	-0.371714	-0.241996	-0.0539813	0.0272326	-0.118857	0.0633467	0.412194	0.430783	0.823774
2.40813	0.00390728	0.394187	1.3142	1391723681	NP_001350474.1	PFKFB3	5209	6-phosphofructo-2-kinase/fructose-2,6-bisphosphatase 3 isoform 7 [Homo sapiens]	0.073	1.555	1	1	1	1	1	568	64.3	7.74	1.89	1	0	Color2 [A=255, R=169, G=169, B=169]	1	4		-0.106781	-0.234123	-0.0216785	0.224156	-0.0822727	-0.259748	0.0654147	0.266973	0.237369	0.315637
2.40786	0.00390967	0.176175	1.12988	31652226	NP_852615.1	MRPL21	219927	39S ribosomal protein L21, mitochondrial isoform d [Homo sapiens]	0	47.748	56	10	13	10	1	205	22.8	9.89	54.6	10	0	Color2 [A=255, R=169, G=169, B=169]	1	4		0.00404623	-0.0542443	0.0112505	-0.0741101	-0.0333954	0.219011	0.0278778	0.16262	0.127338	0.199621
2.40544	0.00393151	-0.507392	0.703493	228480209	NP_001153173.1	FHL1	2273	four and a half LIM domains protein 1 isoform 3 precursor [Homo sapiens]	0	112.948	52	19	44	19	1	309	35	8.32	192.05	19	0	Color2 [A=255, R=169, G=169, B=169]	1	4		0.0897408	-0.0930997	-0.0557988	0.154677	0.299587	0.0919769	0.209239	-0.648773	-0.500428	-0.432133
2.40349	0.00394921	-0.239559	0.847004	28178832	NP_002159.2	IDH2	3418	isocitrate dehydrogenase [NADP], mitochondrial isoform 1 precursor [Homo sapiens]	0	114.21	46	22	44	20	1	452	50.9	8.69	167.57	22	0	Color2 [A=255, R=169, G=169, B=169]	1	4		0.0996021	0.20646	0.131325	-0.0637491	-0.00335386	0.00377489	-0.0873574	-0.0585102	-0.141109	-0.0816704
2.40254	0.00395781	-0.189221	0.877079	23308689	NP_689473.1	RPUSD2	27079	RNA pseudouridylate synthase domain-containing protein 2 isoform 1 [Homo sapiens]	0.001	9.247	5	3	3	3	1	545	61.3	7.17	10.43	3	0	Color2 [A=255, R=169, G=169, B=169]	1	4		0.0937884	0.00462562	0.0523015	0.00125201	-0.0120087	-0.0531035	0.0288222	-0.112839	-0.129429	-0.174678
2.40192	0.00396354	-0.20998	0.864549	4505591	NP_002565.1	PRDX1	5052	peroxiredoxin-1 [Homo sapiens];gi|32455264	0	234.333	68	21	221	17	1	199	22.1	8.13	843.19	21	4	Color2 [A=255, R=169, G=169, B=169]	1	4		0.0569115	0.0556943	0.0420529	0.0263624	-0.0016302	-0.181028	-0.0280951	-0.205111	-0.179957	-0.0902147
2.39522	0.00402509	-0.295496	0.814792	530370527	XP_005246698.1	SERPINE2	5270	glia-derived nexin isoform X1 [Homo sapiens]	0	31.59	12	4	8	4	1	410	45.2	9.13	34.63	4	0	Color2 [A=255, R=169, G=169, B=169]	1	4		-0.0164544	0.144083	0.0100341	0.45292	0.0298635	0.194014	0.159718	-0.252303	-0.25119	-0.245332
2.39506	0.00402666	0.227126	1.1705	13540531	NP_110395.1	ILKAP	80895	integrin-linked kinase-associated serine/threonine phosphatase 2C [Homo sapiens]	0	40.207	26	12	16	12	1	392	42.9	7.09	48.49	12	0	Color2 [A=255, R=169, G=169, B=169]	1	4		-0.0611591	-0.0408225	-0.0418435	-0.0124308	0.0235574	-0.0338233	-0.0827748	0.238963	0.109623	0.188969
2.38758	0.00409655	0.349433	1.27406	19923236	NP_003104.2	SP100	6672	nuclear autoantigen Sp-100 isoform 2 [Homo sapiens]	0	59.939	12	13	31	4	1	879	100.4	8.22	66.75	13	3	Color2 [A=255, R=169, G=169, B=169]	1	4		0.0550985	-0.0560138	-0.0260181	-0.0997963	-0.122435	0.116277	-0.112818	0.259407	0.333577	0.428383
2.38331	0.00413702	-0.321057	0.800483	4507115	NP_003079.1	FSCN1	6624	fascin [Homo sapiens]	0	200.959	61	27	90	27	1	493	54.5	7.24	371.44	27	0	Color2 [A=255, R=169, G=169, B=169]	1	4		0.105431	-0.0144071	0.0860416	-0.0355353	0.0657951	-0.0321221	0.0148735	-0.271838	-0.1887	-0.325567
2.37633	0.00420402	0.380363	1.30167	20357568	NP_056238.2	AASDHPPT	60496	L-aminoadipate-semialdehyde dehydrogenase-phosphopantetheinyl transferase [Homo sapiens]	0	42.98	41	14	20	14	1	309	35.8	6.8	64.41	14	0	Color2 [A=255, R=169, G=169, B=169]	1	4		-0.101982	-0.25198	-0.195463	-0.0392395	0.0420429	-0.0176736	0.0185333	0.110228	0.275035	0.2064
2.37565	0.00421062	-0.828029	0.563298	4502693	NP_001760.1	CD9	928	CD9 antigen isoform 1 [Homo sapiens]	0	30.329	18	5	12	5	1	228	25.4	7.15	36.17	5	0	Color2 [A=255, R=169, G=169, B=169]	1	4		-0.0996064	-0.0567416	0.0697094	0.171415	0.176566	0.279697	0.206441	-0.896264	-0.611807	-1.06266
2.36762	0.00428921	0.380968	1.30222	300863105	NP_001180236.1	SAMD9	54809	sterile alpha motif domain-containing protein 9 [Homo sapiens];gi|38201706	0	36.357	9	11	13	10	1	1589	184.2	7.83	46.49	11	0	Color2 [A=255, R=169, G=169, B=169]	1	4		-0.0693556	-0.0856638	-0.0272901	-0.119346	-0.0110618	0.011382	0.0239014	0.40789	0.354438	0.198267
2.36646	0.00430072	-0.563663	0.676582	188528689	NP_008880.2	STXBP2	6813	syntaxin-binding protein 2 isoform a [Homo sapiens]	0	38.772	22	9	10	9	1	593	66.4	6.55	42.12	9	0	Color2 [A=255, R=169, G=169, B=169]	1	4		0.280457	0.545056	0.319177	0.0530587	-0.0882466	-0.200979	-0.0361569	-0.247136	-0.215954	-0.0832085
2.36407	0.00432443	0.361126	1.28443	13129044	NP_076970.1	PDCL3	79031	phosducin-like protein 3 [Homo sapiens]	0	55.054	61	12	15	12	1	239	27.6	4.84	62.1	12	0	Color2 [A=255, R=169, G=169, B=169]	1	4		-0.195569	-0.107893	-0.024023	0.0855448	-0.272928	-0.378027	0.0675729	0.207905	0.221902	0.326087
2.36127	0.00435241	0.302973	1.23368	188536036	NP_079119.3	CYBRD1	79901	cytochrome b reductase 1 isoform 1 [Homo sapiens]	0.017	3.321	3	1	1	1	1	286	31.6	8.76	3.35	1	0	Color2 [A=255, R=169, G=169, B=169]	1	4		0.0546576	0.0384262	-0.0117024	-0.123189	-0.245219	-0.206407	-0.0231131	0.340892	0.241886	0.407521
2.36065	0.00435859	-0.784023	0.580745	968121912	NP_001304986.1	CFI	3426	complement factor I isoform 1 preproprotein [Homo sapiens]	0.006	5.216	2	1	1	1	1	591	66.6	7.59	4.6	1	0	Color2 [A=255, R=169, G=169, B=169]	1	4		0.0934606	0.230692	-0.0567009	-0.012639	0.0516092	0.15993	-0.00816913	-0.843172	-0.752682	-0.488763
2.34862	0.00448101	-0.570284	0.673484	21361091	NP_004172.2	UCHL1	7345	ubiquitin carboxyl-terminal hydrolase isozyme L1 [Homo sapiens]	0	223.923	76	19	142	18	1	223	24.8	5.48	695.12	19	1	Color2 [A=255, R=169, G=169, B=169]	1	4		0.246289	0.105797	0.147587	-0.065821	-0.0461623	0.0753319	0.0442575	-0.580843	-0.339312	-0.291025
2.34536	0.00451478	-0.982377	0.506145	767903801	XP_011539561.1	SMPDL3B	27293	acid sphingomyelinase-like phosphodiesterase 3b isoform X1 [Homo sapiens]	0	17.49	13	4	5	4	1	485	53.7	5.48	24.11	4	0	Color2 [A=255, R=169, G=169, B=169]	1	4		0.0708157	0.208073	0.179057	0.0328174	-0.0458532	0.170939	-0.071118	-0.567433	-0.786188	-1.13556
2.34482	0.00452047	-0.250519	0.840594	767910197	XP_011508194.1	SHC1	6464	SHC-transforming protein 1 isoform X2 [Homo sapiens]	0	51.85	26	11	15	11	1	593	63.8	6.49	63.66	11	0	Color2 [A=255, R=169, G=169, B=169]	1	4		0.201947	0.0571369	0.14093	0.032657	-0.0423226	-0.0233512	-0.0161761	-0.140219	-0.106426	-0.104899
2.34179	0.00455212	0.290574	1.22313	578834357	XP_006723234.1	STRN4	29888	striatin-4 isoform X1 [Homo sapiens]	0	36.165	16	10	10	8	1	775	83	5.4	38.74	10	0	Color2 [A=255, R=169, G=169, B=169]	1	4		-0.0110872	-0.0380563	-0.10531	0.185993	-0.171361	-0.0743507	0.0214958	0.229024	0.171693	0.316552
2.33267	0.00464864	0.343563	1.26889	221316566	NP_036256.2	CHORDC1	26973	cysteine and histidine-rich domain-containing protein 1 isoform a [Homo sapiens]	0	184.718	65	22	61	22	1	332	37.5	7.87	282.06	22	0	Color2 [A=255, R=169, G=169, B=169]	1	4		-0.269038	-0.10531	-0.147414	-0.0137869	-0.078704	-0.016878	0.0804752	0.228775	0.108371	0.171781
2.33085	0.0046682	0.407091	1.32601	16418357	NP_443087.1	ANKRD40	91369	ankyrin repeat domain-containing protein 40 [Homo sapiens]	0.13	1.144	2	1	1	1	1	368	41.1	4.97	2.35	1	0	Color2 [A=255, R=169, G=169, B=169]	1	4		-0.320938	-0.145854	-0.278223	-0.0261984	-0.000116781	0.103331	-0.116597	0.112117	0.109178	0.254963
2.33009	0.00467642	-0.428048	0.743267	1034560423	XP_016857363.1	PTGFRN	5738	prostaglandin F2 receptor negative regulator isoform X1 [Homo sapiens]	0	28.475	11	9	10	9	1	885	99.3	6.34	34.78	9	0	Color2 [A=255, R=169, G=169, B=169]	1	4		0.177661	0.282561	0.126076	-0.0116879	-0.0148247	0.0693806	-0.0567355	-0.342676	-0.139325	-0.215843
2.3291	0.00468703	0.344666	1.26986	22726189	NP_064617.2	PSMG2	56984	proteasome assembly chaperone 2 isoform 1 [Homo sapiens]	0	31.823	34	10	19	10	1	264	29.4	6.98	52.87	10	0	Color2 [A=255, R=169, G=169, B=169]	1	4		-0.317586	-0.152854	-0.254405	0.00770297	-0.0369074	0.182123	-0.0292706	0.175752	0.0769472	0.0564542
2.32439	0.00473816	0.766592	1.70125	24797067	NP_002107.3	HLA-A	3105	HLA class I histocompatibility antigen, A-1 alpha chain A*03:01:0:01 precursor [Homo sapiens]	0	165.406	64	22	83	12	1	365	40.8	6	346.09	22	10	Color2 [A=255, R=169, G=169, B=169]	1	4		-0.380911	-0.0387204	-0.263176	0.000689142	-0.257025	-0.362647	0.0221472	0.380578	0.543506	0.692883
2.31647	0.00482538	-0.381955	0.767397	1444691811	NP_001352154.1	ADPGK	83440	ADP-dependent glucokinase isoform 4 precursor [Homo sapiens]	0	36.596	20	7	11	7	1	497	54.1	6.2	52.51	7	0	Color2 [A=255, R=169, G=169, B=169]	1	4		0.048635	0.0111409	0.190191	0.0692087	0.0540846	-0.195986	-0.0168546	-0.219661	-0.348242	-0.327995
2.30963	0.00490192	0.787032	1.72552	530368154	XP_005264641.1	DYSF	8291	dysferlin isoform X1 [Homo sapiens]	0	21.617	3	5	7	3	1	2133	242.6	5.82	27.93	5	0	Color2 [A=255, R=169, G=169, B=169]	1	4		-0.00284783	0.191391	0.0646602	-0.171863	-0.322885	-0.0374426	-0.338243	0.674222	0.829437	1.11064
2.29828	0.00503172	0.352601	1.27686	767918384	XP_011509584.1	FAHD2A	51011	fumarylacetoacetate hydrolase domain-containing protein 2A isoform X1 [Homo sapiens];gi|767918386	0	20.467	17	6	7	6	1	339	37.7	8.5	24.68	6	0	Color2 [A=255, R=169, G=169, B=169]	1	4		-0.0286179	-0.233101	-0.127721	-0.0670267	0.0397205	0.0464761	-0.0398036	0.217777	0.186951	0.263635
2.2977	0.00503849	-0.355667	0.781508	49574502	NP_057327.2	CYB5R1	51706	NADH-cytochrome b5 reductase 1 [Homo sapiens]	0	44.088	43	11	18	11	1	305	34.1	9.38	60.76	11	0	Color2 [A=255, R=169, G=169, B=169]	1	4		0.0891155	0.180759	0.0728439	-0.0343249	0.00799153	0.169664	-0.0123792	-0.258614	-0.325338	-0.140331
2.29089	0.00511815	0.269503	1.20539	49472822	NP_003746.2	EIF3G	8666	eukaryotic translation initiation factor 3 subunit G [Homo sapiens]	0	107.499	45	16	29	16	1	320	35.6	6.13	132.4	16	0	Color2 [A=255, R=169, G=169, B=169]	1	4		-0.156621	0.00853753	-0.0743385	-0.0151074	-0.0919297	-0.0248251	-0.00564941	0.179204	0.20886	0.198022
2.28522	0.00518538	-0.711704	0.610599	41152074	NP_955805.1	CCDC80	151887	coiled-coil domain-containing protein 80 precursor [Homo sapiens];gi|41152076	0	16.639	3	3	4	3	1	950	108.1	9.72	18.72	3	0	Color2 [A=255, R=169, G=169, B=169]	1	4		0.0947187	0.401866	0.0441685	0.017516	-0.0328613	0.251006	0.00192217	-0.607595	-0.580912	-0.40585
2.28502	0.00518776	-0.285398	0.820515	4503971	NP_001484.1	GDI1	2664	rab GDP dissociation inhibitor alpha [Homo sapiens]	0	252.143	73	35	89	22	1	447	50.6	5.14	383.02	35	0	Color2 [A=255, R=169, G=169, B=169]	1	4		0.178391	0.103368	0.195852	0.021498	-0.232398	-0.0538134	-0.080133	-0.172252	-0.166047	-0.040286
2.28442	0.00519496	-0.500443	0.70689	1370486051	XP_024309639.1	MFSD10	10227	major facilitator superfamily domain-containing protein 10 isoform X1 [Homo sapiens]	0	19.525	8	5	9	5	1	491	51.9	9.39	30.67	5	0	Color2 [A=255, R=169, G=169, B=169]	1	4		0.271249	0.318041	0.230808	-0.0622997	-0.0323848	0.0310213	-0.16078	-0.272041	-0.349748	-0.0594415
2.28403	0.00519956	-0.588387	0.665086	117168248	NP_057479.2	HACD3	51495	very-long-chain (3R)-3-hydroxyacyl-CoA dehydratase 3 [Homo sapiens]	0	59.863	30	11	22	11	1	362	43.1	8.94	105.33	11	0	Color2 [A=255, R=169, G=169, B=169]	1	4		0.127798	0.245238	0.0458946	0.124518	0.084401	-0.00970262	-0.125603	-0.270612	-0.53192	-0.543698
2.28372	0.00520336	0.163792	1.12023	1057503262	NP_001317175.1	METAP2	10988	methionine aminopeptidase 2 isoform 4 [Homo sapiens]	0	89.047	51	18	28	1	1	477	52.8	5.82	123.94	18	0	Color2 [A=255, R=169, G=169, B=169]	1	4		-0.0916468	-0.10956	-0.0729631	-0.0430318	-0.0665259	0.0123789	0.0946235	0.0342013	0.126094	0.0569114
2.28169	0.00522767	-0.966039	0.51191	1034592193	XP_016878174.1	CGNL1	84952	cingulin-like protein 1 isoform X1 [Homo sapiens];gi|530406570	0	150.729	33	39	45	38	1	1303	149.1	5.67	159.53	39	1	Color2 [A=255, R=169, G=169, B=169]	1	4		0.143227	0.110505	0.12674	-0.0220439	-0.00429727	0.312034	-0.0570432	-0.520482	-0.875616	-1.12155
2.27561	0.00530141	-0.405741	0.754849	32189392	NP_005800.3	PRDX2	7001	peroxiredoxin-2 [Homo sapiens]	0	84.474	41	13	45	12	1	198	21.9	5.97	177.88	13	0	Color2 [A=255, R=169, G=169, B=169]	1	4		0.0145982	0.219911	-0.00250237	0.203199	0.0423556	0.0380233	0.0175397	-0.300232	-0.361646	-0.323338
2.27422	0.00531844	0.3661	1.28886	508083059	NP_001265319.1	SLC38A1	81539	sodium-coupled neutral amino acid transporter 1 isoform 2 [Homo sapiens]	0.027	2.602	2	1	1	1	1	503	56.2	7.69	3.06	1	0	Color2 [A=255, R=169, G=169, B=169]	1	4		-0.145358	-0.222653	-0.15672	0.0502315	-0.0146882	-0.450314	0.024815	0.120423	0.138364	0.314783
2.27101	0.0053579	0.131141	1.09516	85838513	NP_705902.2	PANK2	80025	pantothenate kinase 2, mitochondrial isoform 1 precursor [Homo sapiens]	0	34.629	13	7	9	3	1	570	62.6	9.28	39.47	7	4	Color2 [A=255, R=169, G=169, B=169]	1	4		0.0238147	-0.0240537	-0.0581163	-0.117101	0.0733308	-0.144294	0.0014764	0.107159	0.11514	0.112768
2.26473	0.00543591	-0.443788	0.735202	1034567534	XP_016871517.1	PROSER2	254427	proline and serine-rich protein 2 isoform X1 [Homo sapiens];gi|767959968	0	23.763	15	6	7	6	1	435	45.8	7.2	23.89	6	0	Color2 [A=255, R=169, G=169, B=169]	1	4		-0.145527	-0.030856	0.044503	0.145805	0.127399	0.0191047	0.167608	-0.407596	-0.451829	-0.603819
2.2604	0.00549031	-0.4152	0.749916	4758950	NP_000933.1	PPIB	5479	peptidyl-prolyl cis-trans isomerase B precursor [Homo sapiens]	0	146.433	68	22	106	21	1	216	23.7	9.41	353.13	22	1	Color2 [A=255, R=169, G=169, B=169]	1	4		0.0397041	-0.000829969	0.168262	-0.0414225	0.0149991	0.108344	-0.0197518	-0.264289	-0.454638	-0.319536
2.25714	0.00553172	-0.343579	0.788084	55743134	NP_001006666.1	RPS6KA1	6195	ribosomal protein S6 kinase alpha-1 isoform b [Homo sapiens]	0	98.246	36	23	33	14	1	744	83.9	8.78	130.67	23	9	Color2 [A=255, R=169, G=169, B=169]	1	4		0.014572	0.0772294	-0.0500752	0.0950319	0.0386376	0.00768398	0.0546129	-0.424883	-0.315262	-0.248865
2.25471	0.00556272	-0.742273	0.597797	4505463	NP_003623.1	CNTNAP1	8506	contactin-associated protein 1 precursor [Homo sapiens];gi|1370472482	0.019	3.09	1	2	2	2	1	1384	156.2	7.05	4.35	2	0	Color2 [A=255, R=169, G=169, B=169]	1	4		0.659513	0.701625	0.692348	-0.224121	-0.230861	-0.0532144	-0.269163	0.106218	0.0481163	-0.327667
2.24951	0.00562972	-0.339177	0.790492	767985304	XP_011520324.1	SLTM	79811	SAFB-like transcription modulator isoform X1 [Homo sapiens]	0	78.074	19	21	24	21	1	1176	132.4	9.31	78.96	21	0	Color2 [A=255, R=169, G=169, B=169]	1	4		0.0336095	0.113684	0.00916536	0.0611185	0.120434	0.146144	-0.00146974	-0.180139	-0.32612	-0.354814
2.24106	0.00574035	-0.264377	0.832558	530398666	XP_005253751.1	COPS7A	50813	COP9 signalosome complex subunit 7a isoform X1 [Homo sapiens];gi|255760064	0	38.238	27	7	10	7	1	275	30.3	8.22	41.8	7	0	Color2 [A=255, R=169, G=169, B=169]	1	4		0.0773168	-0.00856137	0.0333361	-0.0238722	-0.0280567	0.350127	0.0734584	-0.313259	-0.203878	-0.173902
2.2405	0.00574781	-0.61781	0.651659	164607124	NP_001106849.1	FANCI	55215	Fanconi anemia group I protein isoform 1 [Homo sapiens];gi|767984642	0	111.127	21	25	31	25	1	1328	149.2	6.74	125.8	25	0	Color2 [A=255, R=169, G=169, B=169]	1	4		0.0706816	0.230827	0.241476	0.0463079	-0.0457101	0.174162	-0.186303	-0.375765	-0.301416	-0.633265
2.23653	0.0058006	-0.0815929	0.945014	5453994	NP_006256.1	RAD21	5885	double-strand-break repair protein rad21 homolog [Homo sapiens]	0	98.085	32	18	27	17	1	631	71.6	4.65	117.74	18	1	Color2 [A=255, R=169, G=169, B=169]	1	4		0.0255418	0.0532828	0.0755319	-0.0497574	-0.0679201	0.0239683	0.00665874	-0.0315079	-0.0214899	-0.0374246
2.23282	0.00585026	-0.513415	0.700562	950426350	NP_001303969.1	GLB1	2720	beta-galactosidase isoform d precursor [Homo sapiens]	0	61.233	15	8	16	8	1	725	81.7	7.94	72.45	8	0	Color2 [A=255, R=169, G=169, B=169]	1	4		0.450239	0.549656	0.351961	-0.01081	-0.181182	-0.0199235	-0.248134	-0.17955	-0.0912599	0.0824192
2.22984	0.00589065	-0.31498	0.803862	27436946	NP_733821.1	LMNA	4000	lamin isoform A [Homo sapiens]	0	561.073	76	69	307	4	1	664	74.1	7.02	1242.89	69	72	Color2 [A=255, R=169, G=169, B=169]	1	4		0.0908645	0.257702	0.113509	-0.0120446	-0.0144595	0.15918	-0.0242905	-0.146556	-0.122785	-0.213522
2.22225	0.0059944	-0.203276	0.868576	1370476291	XP_024307564.1	TECR	9524	very-long-chain enoyl-CoA reductase isoform X8 [Homo sapiens]	0	56.74	33	15	37	15	1	338	39.2	9.54	126.68	15	0	Color2 [A=255, R=169, G=169, B=169]	1	4		0.0881568	0.0371367	0.14839	-0.0797702	0.0734123	-0.0179534	0.0239017	-0.108223	-0.0784208	-0.149499
2.21776	0.00605675	0.392296	1.31248	19913369	NP_006444.2	TBL3	10607	transducin beta-like protein 3 [Homo sapiens]	0	116.593	34	20	28	20	1	808	89	6.9	135.05	20	0	Color2 [A=255, R=169, G=169, B=169]	1	4		-0.27594	-0.135168	-0.296633	-0.0899679	0.0242965	-0.0241931	0.059613	0.235507	0.05377	0.179869
2.21581	0.00608401	0.277751	1.2123	530418825	XP_005260998.1	GART	2618	trifunctional purine biosynthetic protein adenosine-3 isoform X1 [Homo sapiens];gi|768020560	0	331.059	51	45	108	45	1	1010	107.7	6.7	500.49	45	0	Color2 [A=255, R=169, G=169, B=169]	1	4		-0.205696	-0.291248	-0.202622	-0.0520203	0.00196717	0.0394082	0.00835783	0.109434	0.0626244	-0.0383706
2.21547	0.00608876	0.20068	1.14924	124028525	NP_005678.3	FARSB	10056	phenylalanine--tRNA ligase beta subunit [Homo sapiens]	0	149.127	47	32	69	32	1	589	66.1	6.84	254.7	32	0	Color2 [A=255, R=169, G=169, B=169]	1	4		-0.199309	-0.231435	-0.11248	-0.165528	0.0243347	-0.00937248	0.0154595	0.040724	0.0224716	-0.00438077
2.21289	0.00612499	0.182312	1.1347	281182404	NP_060830.2	TXLNG	55787	gamma-taxilin isoform 1 [Homo sapiens]	0	60.479	31	19	20	16	1	528	60.5	7.52	67.02	19	0	Color2 [A=255, R=169, G=169, B=169]	1	4		-0.156462	-0.076027	-0.0804945	0.18338	0.0134668	-0.0131105	-0.00389214	0.109162	0.0342962	0.0904935
2.20724	0.00620519	-0.439575	0.737352	1370460552	XP_024304524.1	SERPINH1	871	serpin H1 isoform X1 [Homo sapiens];gi|767968950	0	398.968	71	33	200	33	1	418	46.4	8.69	1026.17	33	0	Color2 [A=255, R=169, G=169, B=169]	1	4		0.0431677	0.197192	0.144648	0.0880827	-0.207831	-0.0211005	0.258118	-0.371677	-0.171526	-0.390516
2.20652	0.00621557	-0.212505	0.863037	153251766	NP_001093096.1	MTFR1L	56181	mitochondrial fission regulator 1-like isoform a [Homo sapiens];gi|153251748	0	22.711	27	5	5	5	1	292	31.9	6.1	22.66	5	0	Color2 [A=255, R=169, G=169, B=169]	1	4		0.0807814	0.0650612	0.0610127	-0.0519022	0.0699602	-0.144295	-0.253877	-0.187387	-0.179338	-0.0639358
2.20422	0.00624862	-0.332977	0.793896	57863271	NP_055873.1	VWA8	23078	von Willebrand factor A domain-containing protein 8 isoform a precursor [Homo sapiens]	0	38.646	5	9	13	9	1	1905	214.7	7.4	47.02	9	0	Color2 [A=255, R=169, G=169, B=169]	1	4		-0.0597828	0.0758888	-0.0855814	0.287006	0.0816811	0.134421	0.338137	-0.424727	-0.290808	-0.352873
2.19936	0.00631886	0.383719	1.3047	537361050	NP_001269262.1	TSEN34	79042	tRNA-splicing endonuclease subunit Sen34 isoform 2 [Homo sapiens]	0	23.282	20	5	6	5	1	315	34.3	8.84	21.43	5	0	Color2 [A=255, R=169, G=169, B=169]	1	4		-0.242125	-0.239269	-0.0524727	-0.0683363	-0.113366	0.071996	0.0466441	0.275302	0.146119	0.195871
2.1936	0.00640324	0.611748	1.52811	4505467	NP_002517.1	NT5E	4907	5'-nucleotidase isoform 1 preproprotein [Homo sapiens]	0	88.439	33	14	30	14	1	574	63.3	7.03	146.12	14	0	Color2 [A=255, R=169, G=169, B=169]	1	4		0.122976	-0.040694	-0.0557546	-0.271707	-0.255305	0.0141978	-0.415506	0.517149	0.519786	0.824837
2.19242	0.00642064	0.431283	1.34843	103472001	NP_004992.2	NDUFA7	4701	NADH dehydrogenase [ubiquinone] 1 alpha subcomplex subunit 7 [Homo sapiens]	0	25.886	70	8	10	8	1	113	12.5	10.18	36.52	8	0	Color2 [A=255, R=169, G=169, B=169]	1	4		-0.177708	-0.146623	0.0750759	0.0147915	-0.0430733	-0.0398137	-0.0593694	0.386023	0.349053	0.309516
2.19225	0.00642316	0.188489	1.13957	4505611	NP_002573.1	PARN	5073	poly(A)-specific ribonuclease PARN isoform 1 [Homo sapiens]	0	33.52	15	8	11	8	1	639	73.4	6.2	40.32	8	0	Color2 [A=255, R=169, G=169, B=169]	1	4		-0.0890059	0.0204715	-0.00823918	0.144655	-0.109443	-0.111485	-0.135038	0.138254	0.159972	0.190467
2.19011	0.00645491	0.539695	1.45367	530372135	XP_005265042.1	RFTN1	23180	raftlin isoform X2 [Homo sapiens];gi|530372137	0	30.749	15	8	8	8	1	578	63.1	5.67	29.94	8	0	Color2 [A=255, R=169, G=169, B=169]	1	4		0.0331188	0.0956983	0.0291359	-0.302646	-0.384166	-0.371568	-0.377185	0.549153	0.442619	0.785267
2.18968	0.00646133	0.235894	1.17764	767995416	XP_011523368.1	USP36	57602	ubiquitin carboxyl-terminal hydrolase 36 isoform X1 [Homo sapiens];gi|767995419	0.001	11.338	3	4	4	4	1	1124	122.9	9.7	13.53	4	0	Color2 [A=255, R=169, G=169, B=169]	1	4		-0.0332622	-0.0560761	-0.158562	0.0427253	-0.00631041	-0.078599	0.0165841	0.178223	0.175753	0.105804
2.18711	0.00649967	0.675746	1.59742	530374895	XP_005247645.1	CDV3	55573	protein CDV3 homolog isoform X1 [Homo sapiens]	0	75.159	65	8	20	8	1	259	27.5	6.4	112.7	8	0	Color2 [A=255, R=169, G=169, B=169]	1	4		-0.0931508	-0.0903203	-0.0623995	-0.105795	-0.347688	0.127754	0.0710092	0.660935	0.343607	0.776827
2.17986	0.00660905	-0.351358	0.783846	1370475255	XP_024307304.1	ISYNA1	51477	inositol-3-phosphate synthase 1 isoform X1 [Homo sapiens]	0	31.581	12	8	9	8	1	685	74.7	9.91	33.86	8	0	Color2 [A=255, R=169, G=169, B=169]	1	4		-0.0371608	0.122993	0.0395533	0.142467	0.000878908	0.107301	0.00944475	-0.322609	-0.388257	-0.217822
2.17464	0.006689	-0.318406	0.801955	190610012	NP_008896.2	ZNF24	7572	zinc finger protein 24 isoform 1 [Homo sapiens];gi|530413941	0.003	7.314	5	2	2	1	1	368	42.1	6.21	7.97	2	0	Color2 [A=255, R=169, G=169, B=169]	1	4		0.095294	0.0524287	0.241681	-0.00919514	0.222205	-0.192789	-0.221153	-0.223831	-0.196223	-0.14576
2.17151	0.00673729	0.324978	1.25265	20806097	NP_071896.8	NOC3L	64318	nucleolar complex protein 3 homolog [Homo sapiens]	0	82.769	25	22	31	22	1	800	92.5	9.17	119.26	22	0	Color2 [A=255, R=169, G=169, B=169]	1	4		-0.17066	-0.199357	-0.368353	-0.0911848	0.0556604	0.0236872	-0.0180229	0.0536036	0.0985153	0.0844459
2.16898	0.00677674	-0.363157	0.777461	767936777	XP_011542031.1	H2AFY	9555	core histone macro-H2A.1 isoform X1 [Homo sapiens];gi|93141018	0	142.908	55	20	49	20	1	372	39.6	9.79	244.17	20	0	Color2 [A=255, R=169, G=169, B=169]	1	4		0.0119687	0.148627	0.0704553	-0.0388332	0.196475	0.00825113	0.110455	-0.356367	-0.170048	-0.332005
2.16786	0.00679426	-0.260675	0.834697	224831251	NP_570849.2	OPA1	4976	dynamin-like 120 kDa protein, mitochondrial isoform 7 [Homo sapiens]	0	192.475	46	42	58	42	1	997	115.8	7.87	213.06	42	0	Color2 [A=255, R=169, G=169, B=169]	1	4		0.260863	0.207028	0.116957	-0.107292	-0.00288678	-0.0717374	0.013193	-0.0685257	-0.0150776	-0.113574
2.16769	0.00679692	-0.173693	0.88657	34485722	NP_002258.2	KPNA3	3839	importin subunit alpha-4 [Homo sapiens]	0	108.282	37	15	34	10	1	521	57.8	4.94	173.85	15	5	Color2 [A=255, R=169, G=169, B=169]	1	4		0.0747091	0.109557	0.00147658	0.129877	-0.0500227	0.0472536	-0.0889505	-0.116245	-0.128762	-0.0903291
2.16653	0.00681509	-0.195186	0.87346	34485711	NP_899059.1	RAB27A	5873	ras-related protein Rab-27A [Homo sapiens];gi|19923264	0	29.382	39	8	11	6	1	221	24.9	5.22	36.6	8	1	Color2 [A=255, R=169, G=169, B=169]	1	4		0.154807	0.0590757	0.0449744	-0.128291	0.0363086	-0.203147	0.0403106	-0.115032	-0.0787184	-0.132952
2.16355	0.00686201	-0.453355	0.730342	194578909	NP_001124151.1	EIF4E	1977	eukaryotic translation initiation factor 4E isoform 2 [Homo sapiens]	0	37.365	27	8	19	8	1	248	28.8	6.42	71.19	8	0	Color2 [A=255, R=169, G=169, B=169]	1	4		0.145936	0.312562	0.0193452	0.224805	0.00494102	0.273389	0.00537921	-0.315603	-0.244584	-0.322036
2.16129	0.00689784	-0.565004	0.675953	319996655	NP_001188412.1	ENO1	2023	c-myc promoter-binding protein-1 isoform MBP-1 [Homo sapiens]	0	419.139	87	29	770	1	1	341	36.9	6.28	3992.36	29	0	Color2 [A=255, R=169, G=169, B=169]	1	4		-0.232024	0.0714365	0.0141322	0.0401077	0.0461515	0.02171	0.146855	-0.732493	-0.551064	-0.557911
2.15902	0.00693393	0.431096	1.34826	530387549	XP_005273449.1	ERLIN2	11160	erlin-2 isoform X1 [Homo sapiens];gi|1370511817	0	138.433	52	21	49	15	1	339	37.8	5.62	192.45	21	0	Color2 [A=255, R=169, G=169, B=169]	1	4		-0.234218	-0.307479	-0.0608651	-0.0283067	0.00199551	-0.110189	0.154197	0.257912	0.285235	0.147579
2.15645	0.00697516	0.221287	1.16577	4826898	NP_005013.1	PFN1	5216	profilin-1 [Homo sapiens]	0	171.772	75	14	202	14	1	140	15	8.27	893.39	14	0	Color2 [A=255, R=169, G=169, B=169]	1	4		0.0410806	-0.0415196	-0.0763445	-0.0723699	0.0309192	-0.1471	-0.0193272	0.178371	0.162137	0.246569
2.15507	0.00699733	0.208553	1.15553	4504483	NP_000185.1	HPRT1	3251	hypoxanthine-guanine phosphoribosyltransferase [Homo sapiens]	0	92.723	70	13	38	12	1	218	24.6	6.68	148.33	13	1	Color2 [A=255, R=169, G=169, B=169]	1	4		-0.0259701	0.00638104	-0.0951165	0.0878053	-0.0966076	-0.16725	-0.0234867	0.223793	0.12981	0.157349
2.15186	0.00704924	1.16017	2.23484	1370474801	XP_024307215.1	FTL	2512	ferritin light chain isoform X1 [Homo sapiens]	0	22.776	16	4	5	4	1	345	37.9	7.83	23.33	4	0	Color2 [A=255, R=169, G=169, B=169]	1	4		-0.600491	0.00804609	-0.247661	-0.0618637	-0.225755	0.090489	-0.10431	0.661537	0.825499	1.15338
2.15172	0.00705154	-1.06571	0.477738	1199701049	NP_001338869.1	STXBP6	29091	syntaxin-binding protein 6 isoform 2 [Homo sapiens];gi|1034586872	0	18.92	29	7	8	7	1	222	24.8	9.07	26.83	7	0	Color2 [A=255, R=169, G=169, B=169]	1	4		0.0239709	-0.213552	0.0383393	0.463942	0.606894	0.610732	0.453025	-0.877353	-0.972918	-1.49809
2.14649	0.00713697	-0.851156	0.55434	530394832	XP_005252739.1	MGMT	4255	methylated-DNA--protein-cysteine methyltransferase isoform X1 [Homo sapiens];gi|1434110720	0	13.401	23	3	5	3	1	207	21.6	8.1	25.46	3	0	Color2 [A=255, R=169, G=169, B=169]	1	4		0.0332731	0.424459	-0.0431948	0.373893	-0.00681126	0.447719	0.0208826	-0.852151	-0.558893	-0.727888
2.13881	0.00726419	-0.510245	0.702103	530389915	XP_005251524.1	NFIB	4781	nuclear factor 1 B-type isoform X1 [Homo sapiens]	0.004	6.758	4	2	3	1	1	570	63.4	8.66	9.86	2	0	Color2 [A=255, R=169, G=169, B=169]	1	4		0.0418865	0.211697	0.101064	-0.0050058	0.0568604	-0.106626	-0.00990452	-0.35711	-0.559026	-0.259951
2.1381	0.0072762	-0.39332	0.761375	767924286	XP_011532410.1	CRELD1	78987	cysteine-rich with EGF-like domain protein 1 isoform X1 [Homo sapiens]	0.003	7.321	6	2	2	2	1	426	46.3	5.69	8.7	2	0	Color2 [A=255, R=169, G=169, B=169]	1	4		0.2032	0.313186	0.244462	0.0248693	-0.0885282	-0.15876	-0.0475587	-0.232161	-0.187094	0.000140331
2.13037	0.00740682	0.419262	1.33724	16950603	NP_068593.2	MRPS35	60488	28S ribosomal protein S35, mitochondrial isoform 1 precursor [Homo sapiens]	0	79.445	48	12	20	12	1	323	36.8	8.24	88.17	12	0	Color2 [A=255, R=169, G=169, B=169]	1	4		-0.280056	-0.0338704	-0.236167	0.0325977	-0.077522	0.00749391	-0.0200667	0.236582	0.174588	0.296523
2.12819	0.00744404	0.541441	1.45543	83700220	NP_001032354.1	GGPS1	9453	geranylgeranyl pyrophosphate synthase [Homo sapiens]	0	14.998	13	4	6	4	1	300	34.8	6.14	19.81	4	0	Color2 [A=255, R=169, G=169, B=169]	1	4		-0.120771	0.154799	-0.179604	-0.0223238	-0.172471	-0.00821444	-0.046156	0.448626	0.473664	0.556457
2.11378	0.00769514	0.316806	1.24557	1386806204	NP_001349932.1	IFT27	11020	intraflagellar transport protein 27 homolog isoform 1 [Homo sapiens];gi|295148109	0.003	6.904	13	2	5	2	1	186	20.5	5.41	19.36	2	0	Color2 [A=255, R=169, G=169, B=169]	1	4		-0.045935	0.00525292	-0.0751872	0.0572159	-0.0279923	-0.103026	-0.108628	0.242245	0.198159	0.394145
2.10896	0.00778106	-0.272702	0.827768	67782365	NP_005547.3	KRT7	3855	keratin, type II cytoskeletal 7 [Homo sapiens]	0	296.864	72	44	179	35	1	469	51.4	5.48	640.22	44	2	Color2 [A=255, R=169, G=169, B=169]	1	4		0.333201	0.341129	0.288188	-0.250002	-0.255431	-0.120234	-0.283594	0.0464809	-0.0421451	0.140075
2.10766	0.00780444	-0.414143	0.750465	1370477402	XP_024308581.1	IAH1	285148	isoamyl acetate-hydrolyzing esterase 1 homolog isoform X1 [Homo sapiens]	0	16.015	19	5	6	5	1	272	30.6	7.11	21.5	5	0	Color2 [A=255, R=169, G=169, B=169]	1	4		0.096484	-0.0702287	0.0407176	-0.0312423	0.0788525	0.0792383	0.0451437	-0.358219	-0.294527	-0.522712
2.10697	0.00781687	0.442346	1.35881	1034577799	XP_016874252.1	SDSL	113675	serine dehydratase-like isoform X1 [Homo sapiens]	0	13.085	13	3	3	3	1	342	36.2	7.24	14.68	3	0	Color2 [A=255, R=169, G=169, B=169]	1	4		-0.227467	-0.144789	-0.216717	0.0614045	-0.0490158	-0.00187815	0.00800367	0.0819039	0.285273	0.370889
2.10411	0.00786852	0.596411	1.51195	10938016	NP_005593.2	CLDN11	5010	claudin-11 isoform 1 [Homo sapiens]	0.003	7.641	8	3	4	3	1	207	22	7.9	11.04	3	0	Color2 [A=255, R=169, G=169, B=169]	1	4		0.0541215	0.256602	-0.0525036	-0.125394	-0.127929	-0.0324356	-0.289122	0.823694	0.677336	0.546424
2.10299	0.00788874	0.565294	1.47969	629266054	NP_001004334.3	GPR179	440435	probable G-protein coupled receptor 179 precursor [Homo sapiens]	0.088	1.387	1	1	1	1	1	2367	257.2	5.71	3.68	1	0	Color2 [A=255, R=169, G=169, B=169]	1	4		-0.170676	-0.252936	-0.30031	0.107583	-0.0668854	-0.741654	0.074042	0.294996	0.152589	0.524373
2.09905	0.0079607	0.124394	1.09005	767945696	XP_011513778.1	TNS3	64759	tensin-3 isoform X2 [Homo sapiens]	0	224.051	29	36	63	36	1	1561	167.9	7.46	297.47	36	0	Color2 [A=255, R=169, G=169, B=169]	1	4		-0.211708	-0.225544	-0.172825	0.328143	0.216011	0.135633	0.252625	-0.0797718	-0.112831	-0.0442917
2.0976	0.00798736	0.260277	1.19771	55749531	NP_006833.2	SF3B2	10992	splicing factor 3B subunit 2 [Homo sapiens]	0	230.641	48	43	83	43	1	895	100.2	5.67	328	43	0	Color2 [A=255, R=169, G=169, B=169]	1	4		-0.0645797	-0.0130067	-0.0494965	-0.0355896	-0.0549411	-0.0985698	0.0149273	0.165712	0.168629	0.319407
2.09679	0.00800212	0.511789	1.42582	767975210	XP_011537005.1	STAT6	6778	signal transducer and activator of transcription 6 isoform X1 [Homo sapiens];gi|767975212	0	64.947	21	16	20	16	1	865	96.2	6.51	79.03	16	0	Color2 [A=255, R=169, G=169, B=169]	1	4		-0.0708438	0.0618595	0.0212445	-0.158281	-0.0722409	-0.0415476	0.0246766	0.37258	0.699804	0.475243
2.09504	0.00803456	-0.355879	0.781394	1034640490	XP_016863874.1	TENM3	55714	teneurin-3 isoform X1 [Homo sapiens];gi|1034640492	0	31.531	4	10	10	10	1	2715	302.8	6.51	31.22	10	0	Color2 [A=255, R=169, G=169, B=169]	1	4		-0.118152	0.0279758	-0.0162764	0.164109	0.257526	0.308251	0.11848	-0.421374	-0.278769	-0.473946
2.09385	0.0080566	0.395376	1.31529	31542656	NP_061943.2	DDX49	54555	probable ATP-dependent RNA helicase DDX49 [Homo sapiens]	0	22.548	13	5	5	5	1	483	54.2	9.06	19.98	5	0	Color2 [A=255, R=169, G=169, B=169]	1	4		-0.0520532	-0.121394	-0.117049	-0.0340912	0.10497	-0.0102183	0.0134418	0.23286	0.209709	0.453062
2.09149	0.00810055	-0.262386	0.833708	5174637	NP_006103.1	PPIE	10450	peptidyl-prolyl cis-trans isomerase E isoform 1 [Homo sapiens]	0	53.357	40	11	17	10	1	301	33.4	5.6	64.34	11	0	Color2 [A=255, R=169, G=169, B=169]	1	4		0.166175	0.0406777	0.0358903	0.140453	0.0045399	-0.134328	0.0530301	-0.119228	-0.196069	-0.229118
2.09103	0.00810912	0.396162	1.316	26051231	NP_116246.2	LACTB	114294	serine beta-lactamase-like protein LACTB, mitochondrial isoform a precursor [Homo sapiens]	0	61.092	25	13	18	13	1	547	60.7	8.53	62.58	13	0	Color2 [A=255, R=169, G=169, B=169]	1	4		-0.297168	-0.244019	-0.23418	0.106619	-0.0312641	0.145617	-0.0301968	0.0905265	0.0313655	0.291229
2.08699	0.00818485	0.415073	1.33337	58331120	NP_001009923.1	TMEM230	29058	transmembrane protein 230 isoform 1 [Homo sapiens]	0	21.469	24	4	8	4	1	183	19.9	9.22	27.43	4	0	Color2 [A=255, R=169, G=169, B=169]	1	4		-0.0127209	-0.0451879	0.174287	-0.0284564	-0.143766	-0.34295	0.0078275	0.483478	0.355095	0.523023
2.08331	0.00825439	-0.201096	0.869889	308818200	NP_001184223.1	DPYSL3	1809	dihydropyrimidinase-related protein 3 isoform 1 [Homo sapiens]	0	377.208	69	43	182	39	1	684	73.9	6.35	858.32	43	7	Color2 [A=255, R=169, G=169, B=169]	1	4		0.087445	0.215	0.103064	0.0630754	-0.129952	-0.0894456	-0.0838747	-0.0688277	-0.0477232	-0.081228
2.0825	0.00826993	-0.458794	0.727594	197313732	NP_001127911.1	PHLDB2	90102	pleckstrin homology-like domain family B member 2 isoform a [Homo sapiens];gi|197313730	0	72.114	16	22	29	20	1	1253	142.1	7.43	94.32	22	1	Color2 [A=255, R=169, G=169, B=169]	1	4		0.374752	0.290684	0.334078	0.0215183	-0.0768459	-0.0917443	0.0408088	-0.0338282	-0.0350245	-0.308014
2.07689	0.00837746	0.332484	1.25918	8923659	NP_060416.1	FKBP14	55033	peptidyl-prolyl cis-trans isomerase FKBP14 precursor [Homo sapiens]	0.018	3.165	8	2	2	2	1	211	24.2	6.07	5.87	2	0	Color2 [A=255, R=169, G=169, B=169]	1	4		-0.0141007	0.12467	0.0754204	-0.0717907	-0.0653834	-0.224271	-0.117796	0.310891	0.373462	0.499088
2.07566	0.0084011	-0.203655	0.868348	54607135	NP_055635.3	TOMM70	9868	mitochondrial import receptor subunit TOM70 [Homo sapiens]	0	142.164	40	25	56	25	1	608	67.4	7.12	216.33	25	0	Color2 [A=255, R=169, G=169, B=169]	1	4		0.141124	0.0205187	0.131106	0.0465151	-0.0532362	-0.435931	-0.0383979	-0.100824	-0.137193	-0.0802005
2.07467	0.00842037	0.435342	1.35223	4505023	NP_003711.1	PSMG1	8624	proteasome assembly chaperone 1 isoform a [Homo sapiens]	0	34.933	31	8	12	8	1	288	32.8	7.17	40.92	8	0	Color2 [A=255, R=169, G=169, B=169]	1	4		-0.128328	-0.307571	-0.226072	0.0814888	-0.0023891	-0.398742	0.0126987	0.137698	0.144525	0.36183
2.07295	0.00845371	-0.409546	0.75286	767947955	XP_011514576.1	PNPLA8	50640	calcium-independent phospholipase A2-gamma isoform X1 [Homo sapiens]	0.004	6.693	3	2	2	2	1	810	91.6	9.22	2.78	2	0	Color2 [A=255, R=169, G=169, B=169]	1	4		0.0609607	0.234247	0.255176	-0.00512989	-0.142853	0.0156175	-0.083527	-0.33874	-0.195746	-0.143768
2.07179	0.00847636	-0.362352	0.777896	51317355	NP_001003793.1	RBMS3	27303	RNA-binding motif, single-stranded-interacting protein 3 isoform 1 [Homo sapiens]	0	19.242	11	4	7	2	1	437	47.8	8.03	33.4	4	0	Color2 [A=255, R=169, G=169, B=169]	1	4		0.344426	0.278815	0.215983	-0.0344217	-0.0303319	0.0899562	-0.103232	0.0126741	-0.0530048	-0.2075
2.06994	0.00851247	0.157374	1.11525	768023815	XP_011528279.1	ADSL	158	adenylosuccinate lyase isoform X1 [Homo sapiens]	0	71.252	26	15	25	15	1	526	59.3	7.09	94.2	15	0	Color2 [A=255, R=169, G=169, B=169]	1	4		-0.0685079	-0.00126807	-0.0791538	0.0496523	-0.283979	-0.025425	-0.197077	0.0700377	0.107953	0.1452
2.06734	0.0085636	0.971114	1.96035	7705877	NP_057269.1	JPT1	51155	jupiter microtubule associated homolog 1 isoform 1 [Homo sapiens]	0	70.517	70	8	27	8	1	154	16	5.6	121.79	8	0	Color2 [A=255, R=169, G=169, B=169]	1	4		-0.0885939	-0.412363	0.0804908	-0.210704	-0.0413399	-0.268436	0.317366	0.96123	0.981831	0.549814
2.06497	0.00861052	0.167353	1.123	11037061	NP_067077.1	CFAP298	56683	cilia- and flagella-associated protein 298 isoform 1 [Homo sapiens]	0	26.574	34	7	11	6	1	290	33.2	7.44	40.72	7	0	Color2 [A=255, R=169, G=169, B=169]	1	4		-0.0412251	-0.0793992	-0.125972	-0.0723473	0.0447506	0.362317	-0.105454	0.0862083	0.041785	0.12747
2.05243	0.00886281	0.408833	1.32761	46094081	NP_060952.2	ASAP1	50807	arf-GAP with SH3 domain, ANK repeat and PH domain-containing protein 1 isoform 1 [Homo sapiens]	0	78.177	18	17	22	16	1	1129	125.4	7.31	82.47	17	0	Color2 [A=255, R=169, G=169, B=169]	1	4		0.065822	0.0994213	-0.0472404	-0.0714934	-0.144821	-0.269671	-0.321466	0.374046	0.375471	0.594984
2.04787	0.00895633	-0.363129	0.777476	578807479	XP_006713723.1	PLS1	5357	plastin-1 isoform X1 [Homo sapiens];gi|767926931	0	127.336	37	21	41	16	1	629	70.2	5.41	173.54	21	0	Color2 [A=255, R=169, G=169, B=169]	1	4		0.230241	0.00312498	0.126094	0.157267	-0.0243939	0.00556836	0.000518606	-0.165168	-0.285869	-0.27889
2.04325	0.00905216	-0.190307	0.876419	5031877	NP_005564.1	LMNB1	4001	lamin-B1 isoform 1 [Homo sapiens]	0	451.673	76	61	199	53	1	586	66.4	5.16	791.2	61	6	Color2 [A=255, R=169, G=169, B=169]	1	4		0.0458979	0.132362	0.0880874	0.0574721	-0.094909	-0.115681	-0.0140277	-0.110664	-0.150885	-0.0430249
2.04075	0.00910434	0.19016	1.14089	21389361	NP_653182.1	L3HYPDH	112849	trans-3-hydroxy-L-proline dehydratase isoform a [Homo sapiens]	0	18.217	13	3	5	3	1	354	38.1	6.68	22.47	3	0	Color2 [A=255, R=169, G=169, B=169]	1	4		-0.0042877	0.00349715	-0.0468716	-0.0656673	-0.104996	0.111589	-0.194675	0.124232	0.152009	0.246576
2.03983	0.00912363	0.615201	1.53177	157426875	NP_079239.3	FBXL18	80028	F-box/LRR-repeat protein 18 isoform 2 [Homo sapiens]	0	23.419	8	5	6	5	1	718	78.9	8.27	23.6	5	0	Color2 [A=255, R=169, G=169, B=169]	1	4		-0.268359	-0.124348	-0.265527	0.0648056	-0.251204	0.239968	-0.110544	0.344006	0.216691	0.626672
2.03843	0.00915308	-0.37048	0.773525	7657649	NP_055362.1	TMOD3	29766	tropomodulin-3 [Homo sapiens];gi|1034590336	0	164.678	62	22	60	21	1	352	39.6	5.19	286.22	22	1	Color2 [A=255, R=169, G=169, B=169]	1	4		0.227533	0.0926276	0.301825	-0.0409916	0.0145754	-0.105706	0.0563098	-0.232982	-0.0685945	-0.187878
2.02379	0.00946692	-0.263447	0.833095	226874831	NP_001152862.1	GUK1	2987	guanylate kinase isoform a [Homo sapiens]	0	31.397	38	8	11	8	1	218	23.8	7.5	35.58	8	0	Color2 [A=255, R=169, G=169, B=169]	1	4		0.116157	0.201427	0.0321655	-0.00333688	0.0564833	-0.297928	-0.0556952	-0.202879	-0.117576	-0.120135
2.02336	0.0094763	-0.216307	0.860766	23943862	NP_065111.1	NAT14	57106	N-acetyltransferase 14 [Homo sapiens]	0.005	6.101	9	2	2	2	1	206	21.6	10.74	5.84	2	0	Color2 [A=255, R=169, G=169, B=169]	1	4		0.258663	0.287834	0.230114	-0.0557035	-0.0945401	-0.0029807	-0.0500942	-0.000827474	-0.000354328	0.128872
2.02148	0.00951748	-0.0422243	0.971156	5453603	NP_006422.1	CCT2	10576	T-complex protein 1 subunit beta isoform 1 [Homo sapiens]	0	563.198	81	48	384	48	1	535	57.5	6.46	2015.3	48	0	Color2 [A=255, R=169, G=169, B=169]	1	4		-9.49375e-05	-0.00910307	0.0207011	0.0769224	0.0800231	0.00202179	0.00409305	-0.0392471	-0.0346391	-0.0412837
2.01781	0.00959824	0.35607	1.27993	7705429	NP_057016.1	POMP	51371	proteasome maturation protein [Homo sapiens]	0	19.144	18	2	4	2	1	141	15.8	5.11	18.52	2	0	Color2 [A=255, R=169, G=169, B=169]	1	4		-0.352758	-0.216185	-0.297694	0.228951	0.0343577	-0.1942	0.0493431	-0.014087	0.019238	0.196423
2.01714	0.00961298	0.305771	1.23608	133925811	NP_002261.3	TNPO1	3842	transportin-1 isoform 1 [Homo sapiens]	0	256.259	47	37	86	27	1	898	102.3	4.98	395.56	37	11	Color2 [A=255, R=169, G=169, B=169]	1	4		-0.202335	-0.221756	-0.201299	-0.0392154	-0.0326256	0.112167	0.0185096	0.0520914	0.0137629	0.226068
2.01679	0.00962087	0.353687	1.27782	34101286	NP_057191.2	ZFR	51663	zinc finger RNA-binding protein [Homo sapiens]	0	85.246	21	20	28	20	1	1074	116.9	9.04	118.54	20	0	Color2 [A=255, R=169, G=169, B=169]	1	4		-0.0389831	-0.147042	-0.0600558	0.0190384	-0.105822	0.174129	-0.0412962	0.407508	0.189882	0.217589
2.01582	0.00964234	0.228415	1.17155	4757902	NP_004335.1	CETN2	1069	centrin-2 [Homo sapiens]	0	35.479	50	7	11	7	1	172	19.7	5	32.53	7	0	Color2 [A=255, R=169, G=169, B=169]	1	4		-0.177038	-0.0638104	-0.0855547	0.0185897	-0.184786	0.0364493	-0.0716376	0.0560567	0.127093	0.175692
2.01507	0.0096589	-0.291935	0.816806	530368012	XP_005264574.1	SPTBN1	6711	spectrin beta chain, non-erythrocytic 1 isoform X1 [Homo sapiens];gi|578803120	0	1009.05	64	156	325	11	1	2364	274.4	5.57	1400.78	156	155	Color2 [A=255, R=169, G=169, B=169]	1	4		0.111851	-0.00414178	0.104726	-0.0174943	-0.0237894	0.0364772	-0.00322113	-0.138974	-0.211848	-0.312549
2.01209	0.00972555	0.2226	1.16683	94721354	NP_006627.2	MTHFD2	10797	bifunctional methylenetetrahydrofolate dehydrogenase/cyclohydrolase, mitochondrial precursor [Homo sapiens]	0	66.327	49	13	26	13	1	350	37.9	8.73	124.97	13	0	Color2 [A=255, R=169, G=169, B=169]	1	4		0.013603	-0.0534636	-0.0702473	0.0406392	0.00173478	-0.250906	0.00859002	0.109334	0.247335	0.201022
2.01195	0.00972848	0.277072	1.21173	24308444	NP_612467.1	WDR92	116143	WD repeat-containing protein 92 isoform 1 [Homo sapiens]	0	19.99	20	7	7	7	1	357	39.7	8.09	23.11	7	0	Color2 [A=255, R=169, G=169, B=169]	1	4		-0.11644	-0.0992615	-0.278671	0.0627101	-0.0745152	0.0692564	-0.140652	0.109672	0.0837817	0.143389
2.0111	0.00974757	0.368963	1.29142	578813566	XP_006715816.1	KLHL7	55975	kelch-like protein 7 isoform X1 [Homo sapiens]	0.003	6.928	3	2	2	2	1	599	67.3	6.14	7.48	2	0	Color2 [A=255, R=169, G=169, B=169]	1	4		-0.152566	-0.327595	-0.193054	-0.0567189	0.048289	0.186299	-0.0812972	0.0344581	0.2383	0.160918
2.00952	0.00978315	-0.277934	0.824771	1370487135	XP_024309873.1	OCIAD1	54940	OCIA domain-containing protein 1 isoform X1 [Homo sapiens]	0	50.747	47	10	19	10	1	260	29.1	8.05	74.58	10	0	Color2 [A=255, R=169, G=169, B=169]	1	4		0.0228294	0.0966413	0.176279	0.104138	-0.0426001	-0.0858969	0.0796085	-0.155059	-0.258303	-0.12469
2.00872	0.00980131	0.405018	1.32411	7657198	NP_055288.1	DIMT1	27292	probable dimethyladenosine transferase isoform 1 [Homo sapiens]	0	48.578	35	9	12	9	1	313	35.2	9.99	48.99	9	0	Color2 [A=255, R=169, G=169, B=169]	1	4		-0.314869	-0.0340647	-0.22144	0.0967679	-0.0164037	-0.110225	0.0175676	0.27053	0.173704	0.200446
2.00478	0.0098906	0.579404	1.49423	578817327	XP_006717116.1	OSTF1	26578	osteoclast-stimulating factor 1 isoform X1 [Homo sapiens]	0	36.019	39	7	10	7	1	217	24	5.5	48.66	7	0	Color2 [A=255, R=169, G=169, B=169]	1	4		-0.376031	-0.00143513	-0.0349846	-0.142965	0.0562601	-0.0252526	-0.0569856	0.464465	0.368443	0.492853
2.00277	0.00993637	0.243405	1.18378	229331967	NP_060813.2	RIOK2	55781	serine/threonine-protein kinase RIO2 isoform 1 [Homo sapiens]	0	49.553	23	12	16	12	1	552	63.2	5.94	61.29	12	0	Color2 [A=255, R=169, G=169, B=169]	1	4		-0.0557017	-0.063509	-0.138463	-0.0859997	0.0403631	0.130273	-0.0375759	0.194489	0.0666345	0.211416
1.99911	0.0100205	0.346756	1.2717	22748937	NP_065801.1	XPO5	57510	exportin-5 [Homo sapiens]	0	187.831	33	34	58	34	1	1204	136.2	5.8	239.58	34	0	Color2 [A=255, R=169, G=169, B=169]	1	4		-0.00542195	0.0352042	0.0150546	-0.00593752	-0.0723917	-0.131574	-0.0589264	0.381847	0.223879	0.479378
1.99664	0.0100778	-0.823828	0.564941	27477134	NP_079199.2	NUP210	23225	nuclear pore membrane glycoprotein 210 precursor [Homo sapiens]	0	187.72	25	39	58	39	1	1887	205	6.81	237.3	39	0	Color2 [A=255, R=169, G=169, B=169]	1	4		0.146445	0.616107	0.16275	0.182426	-0.115711	0.0897947	-0.0898919	-0.564108	-0.644786	-0.337287
1.99576	0.0100981	0.178309	1.13156	21361454	NP_037460.2	PYCR2	29920	pyrroline-5-carboxylate reductase 2 isoform 1 [Homo sapiens]	0	70.679	30	11	24	10	1	320	33.6	7.77	96.89	11	1	Color2 [A=255, R=169, G=169, B=169]	1	4		-0.0616902	0.0420895	-0.0808523	0.0716499	-0.0817385	-0.0962521	-0.0617394	0.142726	0.133774	0.157974
1.99449	0.0101276	0.432585	1.34965	30410792	NP_002809.2	PSME2	5721	proteasome activator complex subunit 2 [Homo sapiens]	0	105.405	66	15	43	15	1	239	27.4	5.73	173.1	15	0	Color2 [A=255, R=169, G=169, B=169]	1	4		-0.0120696	-0.174647	-0.0472882	0.016898	-0.110386	0.0335001	-0.108121	0.226853	0.33403	0.502866
1.99389	0.0101418	-0.428176	0.743201	27734984	NP_057484.3	HYPK	25764	huntingtin-interacting protein K isoform 1 [Homo sapiens]	0	74.706	57	8	17	7	1	129	14.7	4.93	71.56	8	1	Color2 [A=255, R=169, G=169, B=169]	1	4		-0.0269371	0.212239	0.211034	0.136954	-0.0881909	0.138758	0.0573881	-0.282765	-0.218734	-0.386694
1.99338	0.0101537	-0.407527	0.753915	6912328	NP_036269.1	DDAH1	23576	N(G),N(G)-dimethylarginine dimethylaminohydrolase 1 isoform 1 [Homo sapiens]	0	58.249	53	14	20	13	1	285	31.1	5.81	81.31	14	0	Color2 [A=255, R=169, G=169, B=169]	1	4		0.128735	0.218864	-0.0463422	0.0215385	-0.0248947	0.196135	0.0347157	-0.231443	-0.309824	-0.380057
1.99312	0.0101597	0.244597	1.18476	767945997	XP_011513901.1	EIF3B	8662	eukaryotic translation initiation factor 3 subunit B isoform X1 [Homo sapiens];gi|767945999	0	258.888	53	38	91	38	1	814	92.4	5	401.21	38	0	Color2 [A=255, R=169, G=169, B=169]	1	4		-0.182046	-0.0718822	-0.055835	0.0128516	-0.00708396	-0.0538654	0.0173479	0.130235	0.0858075	0.207987
1.98776	0.0102859	-0.321232	0.800386	18105056	NP_075067.2	VPS33A	65082	vacuolar protein sorting-associated protein 33A isoform 1 [Homo sapiens]	0	51.883	29	14	16	14	1	596	67.6	6.96	62.2	14	0	Color2 [A=255, R=169, G=169, B=169]	1	4		0.226864	0.0829022	0.0505862	-0.0194307	0.0623753	-0.121427	-0.00125705	-0.290828	-0.155805	-0.156712
1.97435	0.0106085	-0.279039	0.82414	1034636229	XP_016862903.1	SNX4	8723	sorting nexin-4 isoform X1 [Homo sapiens]	0	70.123	36	18	24	18	1	482	55.9	6.49	87.41	18	0	Color2 [A=255, R=169, G=169, B=169]	1	4		0.254284	0.0663026	0.120515	0.0116948	-0.0391657	0.214863	-0.0816517	-0.135703	-0.0850954	-0.175217
1.97347	0.01063	0.417063	1.33521	8923930	NP_060934.1	CISD1	55847	CDGSH iron-sulfur domain-containing protein 1 [Homo sapiens]	0	27.136	55	6	10	6	1	108	12.2	9.09	40.85	6	0	Color2 [A=255, R=169, G=169, B=169]	1	4		0.0287229	0.00812561	0.0335732	-0.101441	-0.208435	-0.10877	-0.148539	0.378547	0.321741	0.621324
1.96901	0.0107397	0.50623	1.42033	767987869	XP_011521056.1	LITAF	9516	lipopolysaccharide-induced tumor necrosis factor-alpha factor isoform X1 [Homo sapiens]	0.01	4.183	4	2	3	2	1	191	20.4	8.47	7.55	2	0	Color2 [A=255, R=169, G=169, B=169]	1	4		-0.19557	-0.238263	-0.24297	-0.101367	-0.042459	0.041554	0.101406	0.0581733	0.391581	0.392132
1.96835	0.0107561	-0.613865	0.653444	4758334	NP_004256.1	FADS2	9415	fatty acid desaturase 2 isoform 1 [Homo sapiens]	0	54.395	27	12	23	11	1	444	52.2	8.82	94.96	12	1	Color2 [A=255, R=169, G=169, B=169]	1	4		0.261359	-0.130395	-0.0776862	0.245805	0.101027	0.469183	0.356978	-0.606904	-0.489022	-0.692391
1.96732	0.0107816	0.287832	1.2208	48255970	NP_002960.2	MAPK12	6300	mitogen-activated protein kinase 12 isoform 1 [Homo sapiens]	0.002	8.439	7	2	5	1	1	367	41.9	6.39	16.76	2	0	Color2 [A=255, R=169, G=169, B=169]	1	4		0.0401248	0.0822876	0.0220076	-0.12379	-0.145092	-0.416471	-0.105806	0.305968	0.247946	0.454003
1.96453	0.010851	0.368037	1.2906	530420935	XP_005274491.1	ASMTL	8623	N-acetylserotonin O-methyltransferase-like protein isoform X1 [Homo sapiens];gi|530423013	0	52.54	22	11	12	11	1	621	68.8	6.07	57.19	11	0	Color2 [A=255, R=169, G=169, B=169]	1	4		0.0447593	0.0947525	-0.168516	-0.0494911	-0.0239946	-0.299846	-0.0443218	0.350607	0.339823	0.384676
1.96322	0.0108838	0.283634	1.21726	23097250	NP_690866.1	TIPRL	261726	TIP41-like protein isoform 1 [Homo sapiens]	0	51.606	47	13	20	13	1	272	31.4	5.91	73.69	13	0	Color2 [A=255, R=169, G=169, B=169]	1	4		-0.105298	-0.0462574	0.0596075	-0.156532	-0.102368	0.0429214	-0.0569454	0.33287	0.199257	0.226828
1.96195	0.0109157	0.803841	1.74574	154090976	NP_055892.2	SARM1	23098	sterile alpha and TIR motif-containing protein 1 precursor [Homo sapiens]	0	14.461	5	3	4	3	1	724	79.3	6.55	14.17	3	0	Color2 [A=255, R=169, G=169, B=169]	1	4		-0.457982	-0.123457	-0.124159	0.0640255	-0.112253	0.229514	-0.142195	0.364857	0.503697	0.83737
1.95803	0.0110147	-0.356421	0.7811	14165278	NP_115788.1	CYSTM1	84418	cysteine-rich and transmembrane domain-containing protein 1 [Homo sapiens]	0.003	8.225	11	2	2	2	1	97	10.6	4.32	7.79	2	0	Color2 [A=255, R=169, G=169, B=169]	1	4		0.0783821	0.247355	0.241437	0.0431705	0.0997639	-0.0603536	-0.0482954	-0.0788303	-0.148865	-0.274394
1.9573	0.0110331	0.291157	1.22362	1370458622	XP_024304096.1	TRIM3	10612	tripartite motif-containing protein 3 isoform X1 [Homo sapiens];gi|1034571673	0.003	7.981	5	3	3	2	1	744	80.8	7.83	10.28	3	0	Color2 [A=255, R=169, G=169, B=169]	1	4		-0.135415	-0.0348235	-0.082722	0.115067	-0.572329	0.00843426	-0.376315	0.2727	0.0907477	0.257064
1.95255	0.0111544	0.602588	1.51844	23943920	NP_077734.1	PLA2G4A	5321	cytosolic phospholipase A2 isoform 1 [Homo sapiens]	0	84.446	28	20	31	20	1	749	85.2	5.38	105.47	20	0	Color2 [A=255, R=169, G=169, B=169]	1	4		-0.0192334	-0.107278	-0.183744	0.27887	0.0156014	-0.0152814	-0.0165872	0.496142	0.28168	0.719688
1.95221	0.0111632	-0.305011	0.809436	1393428081	NP_001350617.1	NPC2	10577	NPC intracellular cholesterol transporter 2 isoform 1 precursor [Homo sapiens]	0	45.571	45	7	12	7	1	174	19.2	8.44	49.63	7	0	Color2 [A=255, R=169, G=169, B=169]	1	4		0.273256	0.248189	0.286816	-0.0801168	-0.055291	-0.0762558	-0.0937012	-0.169035	0.0482542	0.0140109
1.94709	0.0112955	0.18301	1.13525	7657313	NP_055277.1	LSM1	27257	U6 snRNA-associated Sm-like protein LSm1 [Homo sapiens]	0.001	9.77	26	4	4	4	1	133	15.2	5.22	13.51	4	0	Color2 [A=255, R=169, G=169, B=169]	1	4		0.00431804	0.0349642	0.00818872	-0.00902276	-0.0813858	-0.322162	-0.0286548	0.187812	0.135663	0.273027
1.94704	0.011297	-0.360572	0.778856	150417996	NP_060697.4	UBA6	55236	ubiquitin-like modifier-activating enzyme 6 [Homo sapiens]	0	212.276	40	39	70	38	1	1052	117.9	6.14	279.01	39	1	Color2 [A=255, R=169, G=169, B=169]	1	4		0.0611741	-0.0998557	0.0372203	0.165951	0.00321284	0.165647	0.109737	-0.255663	-0.35157	-0.475944
1.94693	0.0112997	-0.302567	0.810808	66363697	NP_001018119.1	PIR	8544	pirin [Homo sapiens];gi|4505823	0	20.206	16	5	6	5	1	290	32.1	6.92	21.43	5	0	Color2 [A=255, R=169, G=169, B=169]	1	4		-0.00898443	0.0657407	0.0705486	0.420967	0.423705	-0.25597	0.380064	-0.382692	-0.173307	-0.224398
1.94563	0.0113336	0.220867	1.16543	951233290	NP_001303991.1	WDR77	79084	methylosome protein 50 isoform 1 [Homo sapiens]	0	41.228	27	9	13	9	1	354	38	5.12	62.47	9	0	Color2 [A=255, R=169, G=169, B=169]	1	4		-0.0121737	-0.0493567	-0.00808654	-0.104284	0.0446694	0.0226186	-0.0786288	0.249592	0.241579	0.101811
1.94407	0.0113744	0.33844	1.26439	11968051	NP_071938.1	CIAO3	64428	cytosolic Fe-S cluster assembly factor NARFL isoform 1 [Homo sapiens]	0	14.887	11	4	4	4	1	476	53	7.23	13.43	4	0	Color2 [A=255, R=169, G=169, B=169]	1	4		-0.11473	-0.188676	-0.124001	-0.0862608	0.057736	-0.402587	0.086081	0.0741518	0.188219	0.325542
1.93947	0.0114955	-0.238276	0.847758	40316915	NP_064601.3	RNPEP	6051	aminopeptidase B isoform a [Homo sapiens]	0	165.78	50	29	53	29	1	650	72.5	5.74	257.04	29	0	Color2 [A=255, R=169, G=169, B=169]	1	4		0.0828301	0.165804	0.00558617	-0.0543598	0.0749115	0.174368	-0.11456	-0.1942	-0.165626	-0.100781
1.93832	0.0115262	0.424584	1.34219	23397429	NP_006351.2	EIF3M	10480	eukaryotic translation initiation factor 3 subunit M isoform 1 [Homo sapiens]	0	122.416	41	14	40	14	1	374	42.5	5.63	181.58	14	0	Color2 [A=255, R=169, G=169, B=169]	1	4		-0.163802	-0.346724	-0.0441806	-0.0329499	0.0774472	-0.0270028	0.0123081	0.201946	0.317019	0.20008
1.93762	0.0115446	0.331814	1.2586	22325377	NP_003822.2	RIOK3	8780	serine/threonine-protein kinase RIO3 isoform 1 [Homo sapiens]	0.05	1.876	1	1	1	1	1	519	59.1	5.76	3.16	1	0	Color2 [A=255, R=169, G=169, B=169]	1	4		0.0939029	0.007433	-0.067564	-0.0941094	-0.0302683	-0.316422	-0.125586	0.299539	0.270045	0.459631
1.93475	0.0116212	0.568621	1.48311	41327741	NP_055112.2	ETHE1	23474	persulfide dioxygenase ETHE1, mitochondrial isoform 1 [Homo sapiens]	0	27.282	31	6	7	6	1	254	27.9	6.83	31.02	6	0	Color2 [A=255, R=169, G=169, B=169]	1	4		0.206244	-0.0414325	0.0549101	-0.363976	-0.321379	-0.612965	-0.399243	0.551525	0.519046	0.855015
1.93311	0.0116651	0.366275	1.28902	111494248	NP_001036143.1	RHOC	389	rho-related GTP-binding protein RhoC precursor [Homo sapiens];gi|28395033	0	93.64	61	12	56	4	1	193	22	6.58	238.24	12	1	Color2 [A=255, R=169, G=169, B=169]	1	4		-0.130118	-0.181841	-0.0473469	-0.0240848	0.169493	-0.249038	0.00344156	0.207207	0.143679	0.388635
1.93187	0.0116986	0.179289	1.13233	7019503	NP_037520.1	PREB	10113	prolactin regulatory element-binding protein isoform 1 [Homo sapiens]	0	41.66	26	8	11	8	1	417	45.4	7.88	58.09	8	0	Color2 [A=255, R=169, G=169, B=169]	1	4		-0.147336	-0.175119	-0.0863959	-0.03993	0.0419627	-0.138353	0.175676	0.105393	0.0097538	0.0138701
1.931	0.011722	0.181866	1.13435	223555989	NP_057094.2	ZC2HC1A	51101	zinc finger C2HC domain-containing protein 1A isoform 1 [Homo sapiens]	0	35.656	31	10	12	10	1	325	35.1	9.82	42.97	10	0	Color2 [A=255, R=169, G=169, B=169]	1	4		0.00736952	-0.0185291	-0.0756499	-0.0345647	-0.0948262	0.116428	-0.0667421	0.168659	0.201129	0.0889989
1.92901	0.0117758	-0.312181	0.805423	767956697	XP_011516701.1	FNBP1	23048	formin-binding protein 1 isoform X1 [Homo sapiens]	0	60.074	26	16	21	16	1	650	75.1	6.11	69.43	16	0	Color2 [A=255, R=169, G=169, B=169]	1	4		0.0155534	0.14207	-0.0825892	0.219019	0.0109144	0.167964	0.0177139	-0.229984	-0.321044	-0.310482
1.92698	0.0118311	-0.529401	0.692842	4502673	NP_001768.1	CD47	961	leukocyte surface antigen CD47 isoform 1 precursor [Homo sapiens]	0.002	8.606	6	2	5	2	1	323	35.2	7.21	15.86	2	0	Color2 [A=255, R=169, G=169, B=169]	1	4		0.0269521	0.310569	0.00629988	0.364278	-0.000437934	0.288898	0.139385	-0.343775	-0.555385	-0.345222
1.92569	0.0118661	-0.166777	0.890831	1034650163	XP_016866325.1	KIFC1	3833	kinesin-like protein KIFC1 isoform X1 [Homo sapiens]	0	83.145	37	20	23	20	1	674	74	9.13	95.89	20	0	Color2 [A=255, R=169, G=169, B=169]	1	4		0.131008	0.239209	0.14424	-0.0970408	-0.17561	-0.108511	-0.244934	0.0316571	-0.026637	0.00910794
1.92288	0.0119431	-0.613151	0.653767	767958764	XP_011517512.1	PTGES	9536	prostaglandin E synthase isoform X1 [Homo sapiens]	0.001	9.814	14	4	5	4	1	180	20.1	9.31	17.21	4	0	Color2 [A=255, R=169, G=169, B=169]	1	4		0.139319	-0.320218	-0.0869981	0.921094	0.986466	1.20025	0.99066	-0.701332	-0.624336	-0.781683
1.92253	0.0119529	-0.295572	0.814749	1034659948	XP_016868810.1	ANK1	286	ankyrin-1 isoform X8 [Homo sapiens]	0	129.89	19	29	36	29	1	1940	212.4	6.2	138.46	29	0	Color2 [A=255, R=169, G=169, B=169]	1	4		0.0550383	-0.123729	0.00659814	0.0537214	0.099322	0.0469664	0.10546	-0.362427	-0.233459	-0.352922
1.91712	0.0121025	0.432885	1.34993	40548332	NP_954981.1	CCDC137	339230	coiled-coil domain-containing protein 137 [Homo sapiens]	0.001	11.509	15	4	4	4	1	289	33.2	10.93	13.28	4	0	Color2 [A=255, R=169, G=169, B=169]	1	4		-0.107695	-0.118337	-0.181063	-0.0494229	0.0228165	-0.257291	0.038853	0.180878	0.221501	0.489181
1.91676	0.0121127	-0.258927	0.835709	155030192	NP_001093896.1	RAP1GDS1	5910	rap1 GTPase-GDP dissociation stimulator 1 isoform 1 [Homo sapiens]	0	108.172	39	19	34	18	1	608	66.3	5.31	154.86	19	1	Color2 [A=255, R=169, G=169, B=169]	1	4		-0.074366	0.0540312	0.0583847	0.291116	0.137658	-0.0224393	0.125573	-0.310349	-0.171339	-0.257043
1.91593	0.0121359	-0.370432	0.773551	5803013	NP_006808.1	ERP29	10961	endoplasmic reticulum resident protein 29 isoform 1 precursor [Homo sapiens]	0	149.957	67	18	89	18	1	261	29	7.31	366.88	18	0	Color2 [A=255, R=169, G=169, B=169]	1	4		0.02223	0.17131	0.152368	0.0450901	-0.0772968	-0.0607638	0.0351342	-0.273022	-0.368274	-0.124092
1.91445	0.0121773	0.482477	1.39714	1059433492	NP_001317366.1	PTPN11	5781	tyrosine-protein phosphatase non-receptor type 11 isoform 3 [Homo sapiens]	0	126.869	56	30	46	30	1	597	68.4	7.3	180.44	30	0	Color2 [A=255, R=169, G=169, B=169]	1	4		-0.417237	-0.212821	-0.115766	0.0597679	-0.133079	-0.00203289	0.00815845	0.105463	0.327975	0.268168
1.91416	0.0121855	-0.800278	0.574238	31542650	NP_060520.2	MANSC1	54682	MANSC domain-containing protein 1 isoform 1 precursor [Homo sapiens]	0.01	4.291	3	1	1	1	1	431	46.8	6.54	4.79	1	0	Color2 [A=255, R=169, G=169, B=169]	1	4		0.445006	0.720026	0.618248	0.198296	-0.405986	-0.271287	-0.296681	-0.363531	-0.379389	0.125366
1.91349	0.0122042	-0.316609	0.802955	20070125	NP_000909.2	P4HB	5034	protein disulfide-isomerase precursor [Homo sapiens]	0	429.113	84	51	228	51	1	508	57.1	4.87	1030.95	51	0	Color2 [A=255, R=169, G=169, B=169]	1	4		0.149604	0.00814682	-0.0353359	0.0146171	-0.0287758	0.0922803	0.0384447	-0.183127	-0.310476	-0.333809
1.91266	0.0122275	0.597093	1.51267	31563378	NP_852133.1	EIF6	3692	eukaryotic translation initiation factor 6 isoform a [Homo sapiens];gi|392494084	0	75.99	46	7	22	7	1	245	26.6	4.68	111.6	7	0	Color2 [A=255, R=169, G=169, B=169]	1	4		-0.332592	-0.0162302	-0.148059	0.0372063	-0.190106	-0.257676	-0.000249998	0.378156	0.286859	0.629383
1.91017	0.0122977	-0.216414	0.860702	24638433	NP_056146.1	NCSTN	23385	nicastrin isoform 1 precursor [Homo sapiens]	0	45.405	19	11	16	11	1	709	78.4	5.99	65.65	11	0	Color2 [A=255, R=169, G=169, B=169]	1	4		0.0855858	0.0268994	0.0365744	0.0179493	0.00385774	0.12657	-0.11415	-0.151153	-0.0951188	-0.25391
1.90513	0.0124413	0.784411	1.72239	4502985	NP_001854.1	COX6B1	1340	cytochrome c oxidase subunit 6B1 [Homo sapiens]	0	38.501	76	7	20	7	1	86	10.2	7.05	92.66	7	0	Color2 [A=255, R=169, G=169, B=169]	1	4		-0.348759	-0.412383	0.0708429	-0.195801	-0.0311691	-0.401169	0.252366	0.446445	0.753911	0.462579
1.90413	0.0124701	0.281819	1.21573	767981198	XP_011535336.1	FANCM	57697	Fanconi anemia group M protein isoform X1 [Homo sapiens]	0.023	2.929	1	2	3	1	1	2053	232.7	6.14	6.67	2	0	Color2 [A=255, R=169, G=169, B=169]	1	4		0.0129419	-0.119987	-0.0700618	-0.0600349	0.122697	-0.168269	0.0191724	0.260908	0.288468	0.118975
1.90324	0.0124958	-0.563258	0.676772	189011546	NP_004306.3	ASAH1	427	acid ceramidase isoform b [Homo sapiens]	0	48.751	25	9	20	9	1	411	46.5	7.85	87.68	9	0	Color2 [A=255, R=169, G=169, B=169]	1	4		0.168535	-0.0481373	0.166058	0.0271734	0.132276	-0.139865	0.0313209	-0.669188	-0.439301	-0.29483
1.90001	0.0125889	0.452138	1.36807	7019465	NP_037462.1	NME7	29922	nucleoside diphosphate kinase 7 isoform a [Homo sapiens]	0	23.37	16	6	7	6	1	376	42.5	6.47	24.8	6	0	Color2 [A=255, R=169, G=169, B=169]	1	4		-0.293069	-0.0184464	-0.208607	-0.015354	-0.19653	-0.00789363	-0.0814197	0.213203	0.211185	0.411903
1.89927	0.0126104	-0.21881	0.859274	1034554801	XP_016855575.1	CENPF	1063	centromere protein F isoform X1 [Homo sapiens];gi|55770834	0	136.928	12	34	39	32	1	3114	357.3	5.1	136.82	34	1	Color2 [A=255, R=169, G=169, B=169]	1	4		0.196015	0.11005	0.113847	-0.0339085	-0.118795	0.0345239	0.0132605	-0.0664893	-0.0123396	-0.157691
1.89705	0.0126752	-0.480448	0.716755	530378063	XP_005263233.1	MSMO1	6307	methylsterol monooxygenase 1 isoform X1 [Homo sapiens];gi|5803157	0	20.442	8	3	4	3	1	293	35.2	7.23	18.97	3	0	Color2 [A=255, R=169, G=169, B=169]	1	4		-0.246119	0.0467751	-0.036798	0.201347	0.157002	0.0860204	0.271861	-0.555659	-0.682281	-0.439547
1.89214	0.0128193	-0.388215	0.764074	55749804	NP_079172.2	ERMP1	79956	endoplasmic reticulum metallopeptidase 1 [Homo sapiens]	0	49.534	12	10	14	10	1	904	100.2	7.52	55.57	10	0	Color2 [A=255, R=169, G=169, B=169]	1	4		0.121334	0.298765	0.386388	-0.028427	-0.0476444	-0.0020837	-0.0343243	-0.207833	-0.0985572	-0.0517692
1.89198	0.0128239	0.292472	1.22474	68303542	NP_001020114.1	ASL	435	argininosuccinate lyase isoform 1 [Homo sapiens];gi|31541964	0	22.652	15	6	6	6	1	464	51.6	6.48	24.1	6	0	Color2 [A=255, R=169, G=169, B=169]	1	4		-0.32634	-0.410668	-0.267508	-0.0129949	0.125908	0.246534	0.0417619	0.036423	-0.017265	-0.146258
1.89162	0.0128346	-0.585295	0.666513	115298674	NP_002499.2	NID1	4811	nidogen-1 precursor [Homo sapiens]	0	21.568	7	7	7	7	1	1247	136.3	5.29	26.37	7	0	Color2 [A=255, R=169, G=169, B=169]	1	4		0.23576	0.370621	0.0647475	0.103391	0.107223	-0.323166	-0.0507834	-0.466028	-0.465535	-0.153194
1.89148	0.0128387	-0.336484	0.791969	4826960	NP_005042.1	QARS	5859	glutamine--tRNA ligase isoform a [Homo sapiens]	0	283.448	57	47	99	47	1	775	87.7	7.15	413.84	47	0	Color2 [A=255, R=169, G=169, B=169]	1	4		0.0988351	0.152512	0.147781	0.0303033	-0.100486	0.157464	-0.0534425	-0.0866341	-0.175715	-0.347976
1.89044	0.0128696	0.216113	1.1616	61744477	NP_001012680.1	SLC3A2	6520	4F2 cell-surface antigen heavy chain isoform b [Homo sapiens]	0	186.027	42	25	68	25	1	631	68.1	5.05	291.53	25	0	Color2 [A=255, R=169, G=169, B=169]	1	4		-0.198039	-0.366261	-0.299006	0.538585	0.46977	0.60043	0.554488	-0.0758549	-0.0913268	-0.0477858
1.89036	0.0128717	0.0986195	1.07075	11141903	NP_068598.1	FASTKD5	60493	FAST kinase domain-containing protein 5, mitochondrial [Homo sapiens]	0	41.961	16	11	14	11	1	764	86.5	8.13	52.88	11	0	Color2 [A=255, R=169, G=169, B=169]	1	4		-0.12999	-0.0888921	-0.0532798	0.0311085	0.0630412	0.203092	-0.0817579	-0.00359366	0.00896985	0.0183202
1.88977	0.0128894	-0.343151	0.788318	1079280793	NP_001333369.1	ERCC6	2074	DNA excision repair protein ERCC-6 isoform 2 [Homo sapiens];gi|4557565	0.003	6.844	1	2	2	2	1	1493	168.3	8.09	6.26	2	0	Color2 [A=255, R=169, G=169, B=169]	1	4		0.330724	0.299678	0.117115	-0.0928151	0.0313987	-0.218332	-0.183243	-0.154404	-0.00664858	-0.120884
1.88964	0.0128933	-0.380835	0.767993	1004426878	NP_001307925.1	FABP3	2170	fatty acid-binding protein, heart isoform 1 [Homo sapiens]	0.035	2.223	7	1	1	1	1	144	16	6.95	3.57	1	0	Color2 [A=255, R=169, G=169, B=169]	1	4		-0.0169035	0.0940553	-0.0398544	0.213019	0.0497723	0.0399604	0.0479666	-0.492219	-0.391203	-0.221785
1.88845	0.0129285	0.550455	1.46455	50592994	NP_003320.2	TXN	7295	thioredoxin isoform 1 [Homo sapiens]	0	92.445	89	9	95	9	1	105	11.7	4.92	371.83	9	0	Color2 [A=255, R=169, G=169, B=169]	1	4		-0.318279	-0.00107925	-0.34753	0.100353	-0.159834	-0.0933905	-0.0157382	0.268754	0.256655	0.459068
1.88498	0.0130322	-0.229524	0.852916	530378491	XP_005263439.1	G3BP2	9908	ras GTPase-activating protein-binding protein 2 isoform X1 [Homo sapiens];gi|530378493	0	94.451	35	18	39	2	1	482	54.1	5.55	154.9	18	15	Color2 [A=255, R=169, G=169, B=169]	1	4		0.0872697	0.0903399	0.019224	0.194529	-0.146485	-0.203122	0.0266479	-0.186241	-0.234665	-0.0708323
1.88396	0.0130628	-0.189469	0.876928	530388141	XP_005273739.1	ASH2L	9070	set1/Ash2 histone methyltransferase complex subunit ASH2 isoform X1 [Homo sapiens]	0	75.41	31	20	22	20	1	634	69.2	5.69	78.36	20	0	Color2 [A=255, R=169, G=169, B=169]	1	4		0.055416	0.119645	0.119181	0.0224907	-0.0295872	-0.0723302	-0.112009	-0.078988	-0.164345	-0.0308333
1.8835	0.0130767	-0.226454	0.854733	1034593444	XP_016878374.1	CORO1A	11151	coronin-1A isoform X1 [Homo sapiens];gi|1034593446	0	17.922	13	7	8	6	1	463	50.9	7.05	23.11	7	0	Color2 [A=255, R=169, G=169, B=169]	1	4		0.0239012	-0.0241402	-0.140069	0.182143	0.292879	0.144954	0.120671	-0.232995	-0.28042	-0.306254
1.88094	0.013154	-0.363925	0.777048	148298764	NP_002121.4	HMGCS1	3157	hydroxymethylglutaryl-CoA synthase, cytoplasmic isoform 1 [Homo sapiens];gi|148298677	0	60.56	28	12	19	12	1	520	57.3	5.41	80.92	12	0	Color2 [A=255, R=169, G=169, B=169]	1	4		-0.19834	0.0346573	-0.0235061	0.219811	0.300139	0.363762	0.28692	-0.348617	-0.412651	-0.517694
1.88092	0.0131548	0.343961	1.26924	71979932	NP_003477.4	SLC7A5	8140	large neutral amino acids transporter small subunit 1 [Homo sapiens]	0	34.601	10	5	9	5	1	507	55	7.72	36.7	5	0	Color2 [A=255, R=169, G=169, B=169]	1	4		-0.489347	-0.398714	-0.508945	0.168507	0.166277	0.308643	0.352322	-0.153745	-0.229862	0.018485
1.88075	0.0131597	-0.376314	0.770404	190684692	NP_001122082.1	USP8	9101	ubiquitin carboxyl-terminal hydrolase 8 isoform a [Homo sapiens];gi|190684690	0	72.596	18	15	18	15	1	1118	127.4	8.51	81.07	15	0	Color2 [A=255, R=169, G=169, B=169]	1	4		0.222005	-0.0515796	0.167602	0.0942243	0.0541238	-0.105853	0.0346452	-0.221184	-0.250289	-0.319441
1.87918	0.0132074	-0.0817735	0.944895	51873036	NP_002532.2	OGDH	4967	2-oxoglutarate dehydrogenase, mitochondrial isoform 1 precursor [Homo sapiens]	0	177.929	42	34	50	34	1	1023	115.9	6.86	225.71	34	0	Color2 [A=255, R=169, G=169, B=169]	1	4		-0.0702636	-0.0497184	-0.0427156	-0.000595183	0.039557	0.0298456	0.0435712	-0.153129	-0.153678	-0.101211
1.87644	0.0132912	0.427564	1.34496	530386147	XP_005250519.1	PUS7	54517	pseudouridylate synthase 7 homolog isoform X1 [Homo sapiens];gi|1034656086	0	71.926	30	15	17	15	1	667	75.6	6.47	73.21	15	0	Color2 [A=255, R=169, G=169, B=169]	1	4		-0.0104213	-0.217938	-0.33546	0.0402375	-0.187207	-0.0979667	0.0418117	0.183325	0.234921	0.300625
1.87612	0.013301	-0.497412	0.708376	767926824	XP_011511158.1	MME	4311	neprilysin isoform X1 [Homo sapiens];gi|767926827	0	110.073	37	25	36	25	1	750	85.5	5.73	132.65	25	0	Color2 [A=255, R=169, G=169, B=169]	1	4		0.0598989	0.257655	0.124682	0.0252773	-0.0475641	0.0179692	-0.0330908	-0.445932	-0.457888	-0.146182
1.87377	0.0133731	-0.548134	0.683904	4507525	NP_003253.1	SEC62	7095	translocation protein SEC62 [Homo sapiens]	0	22.372	10	4	9	4	1	399	45.8	7.12	27.55	4	0	Color2 [A=255, R=169, G=169, B=169]	1	4		0.223779	0.289253	0.180366	0.115322	-0.0146768	-0.0876989	0.0248037	-0.163545	-0.221347	-0.56611
1.87376	0.0133734	0.825777	1.77249	74229019	NP_058197.2	OAS2	4939	2'-5'-oligoadenylate synthase 2 isoform 1 [Homo sapiens]	0.005	5.875	3	2	3	2	1	719	82.4	8.25	9.68	2	0	Color2 [A=255, R=169, G=169, B=169]	1	4		-0.547383	-0.242954	-0.776538	0.184484	-0.205271	0.0555901	-0.0518491	0.273542	0.113456	0.523459
1.87237	0.0134161	-0.330737	0.79513	190358517	NP_004209.2	RAB11B	9230	ras-related protein Rab-11B [Homo sapiens]	0	77.319	65	14	38	14	1	218	24.5	5.94	156.64	14	0	Color2 [A=255, R=169, G=169, B=169]	1	4		0.152372	-0.0281917	0.0418573	-0.0462689	0.0806497	0.0260188	0.0120966	-0.389328	-0.199606	-0.237239
1.87214	0.0134234	-0.679803	0.62425	1034632225	XP_016861535.1	ACAP2	23527	arf-GAP with coiled-coil, ANK repeat and PH domain-containing protein 2 isoform X1 [Homo sapiens]	0	30.78	12	9	9	9	1	848	96.1	6.96	30.69	9	0	Color2 [A=255, R=169, G=169, B=169]	1	4		0.364134	0.310596	0.257515	0.138967	0.00232144	-0.00187815	-0.0516808	-0.224418	-0.1982	-0.684548
1.87163	0.013439	-0.221821	0.857483	1034599443	XP_016880042.1	ACACA	31	acetyl-CoA carboxylase 1 isoform X1 [Homo sapiens]	0	282.406	28	61	91	61	1	2391	270.5	6.32	352.67	61	0	Color2 [A=255, R=169, G=169, B=169]	1	4		-0.0673902	0.0292218	-0.0667795	0.175643	0.17213	0.259433	0.113981	-0.26328	-0.32534	-0.18179
1.87162	0.0134394	0.379432	1.30083	24307899	NP_005693.1	ERAL1	26284	GTPase Era, mitochondrial isoform 1 [Homo sapiens]	0	31.882	22	8	9	8	1	437	48.3	8.84	39.08	8	0	Color2 [A=255, R=169, G=169, B=169]	1	4		-0.0966251	-0.129483	-0.297047	0.0578767	-0.0180848	-0.198697	0.0281253	0.187242	0.102504	0.325394
1.87097	0.0134596	0.309848	1.23958	9506437	NP_061817.1	MIS18A	54069	protein Mis18-alpha [Homo sapiens]	0.005	5.897	9	2	2	2	1	233	25.8	5.2	6.22	2	0	Color2 [A=255, R=169, G=169, B=169]	1	4		-0.105412	-0.0708937	-0.122687	-0.0802661	0.042028	0.00786906	-0.00180979	0.150334	0.127067	0.35315
1.86802	0.0135513	0.587006	1.50213	29294639	NP_002393.2	MEST	4232	mesoderm-specific transcript homolog protein isoform a [Homo sapiens]	0	33.5	26	6	13	6	1	335	38.8	9.74	63.03	6	0	Color2 [A=255, R=169, G=169, B=169]	1	4		-0.167237	0.116441	-0.00422578	-0.00727797	-0.285303	-0.0235534	-0.0614408	0.51075	0.409338	0.785909
1.86776	0.0135594	-0.307136	0.808244	149999611	NP_003125.3	SRP14	6727	signal recognition particle 14 kDa protein isoform 1 [Homo sapiens]	0	71.481	55	11	32	11	1	136	14.6	10.04	113.98	11	0	Color2 [A=255, R=169, G=169, B=169]	1	4		0.145327	0.1618	-0.0176741	0.0671548	0.0258751	-0.00132238	-0.0908515	-0.224221	-0.281121	-0.126614
1.85991	0.0138068	0.268874	1.20487	26051229	NP_006419.2	MRPL28	10573	39S ribosomal protein L28, mitochondrial [Homo sapiens];gi|767986859	0	60.007	68	14	23	14	1	256	30.1	8.29	94.48	14	0	Color2 [A=255, R=169, G=169, B=169]	1	4		-0.130525	-0.222491	-0.125298	-0.185832	-0.0428372	0.111374	0.0517914	0.158689	0.171676	-0.0020558
1.85826	0.0138593	-0.427322	0.743641	768021118	XP_011527938.1	SETD4	54093	SET domain-containing protein 4 isoform X1 [Homo sapiens];gi|768021124	0.017	3.231	3	2	4	1	1	440	50.4	8.22	4.86	2	0	Color2 [A=255, R=169, G=169, B=169]	1	4		0.353427	0.379235	0.259955	-0.0406443	0.014234	-0.363289	-0.109587	-0.144921	-0.232131	0.0877038
1.85793	0.0138699	-0.396253	0.759829	1444691833	NP_001341528.2	IVD	3712	isovaleryl-CoA dehydrogenase, mitochondrial isoform 5 [Homo sapiens]	0	25.635	16	8	8	8	1	452	49.3	8.28	27.28	8	0	Color2 [A=255, R=169, G=169, B=169]	1	4		0.0262394	0.0150873	0.103397	-0.063141	0.000277037	0.067306	0.0150577	-0.510519	-0.197585	-0.335933
1.85679	0.0139063	-0.271114	0.828679	1370482106	XP_024307962.1	TFIP11	24144	tuftelin-interacting protein 11 isoform X1 [Homo sapiens];gi|1370482108	0	32.593	13	10	11	10	1	837	96.8	5.67	35.46	10	0	Color2 [A=255, R=169, G=169, B=169]	1	4		0.0296057	0.0339642	-0.0114939	0.06343	0.00379822	0.042262	-0.120172	-0.310839	-0.322892	-0.127536
1.85614	0.013927	0.390922	1.31123	767927056	XP_011511252.1	FAIM	55179	fas apoptotic inhibitory molecule 1 isoform X1 [Homo sapiens]	0.001	8.917	14	3	4	3	1	233	26.3	5.29	11.99	3	0	Color2 [A=255, R=169, G=169, B=169]	1	4		-0.0968789	-0.124323	-0.0705653	-0.0368343	-0.0949377	0.00627745	0.0570497	0.109494	0.395061	0.376443
1.84999	0.0141257	-0.291121	0.817267	767980077	XP_011534876.1	SYNE2	23224	nesprin-2 isoform X1 [Homo sapiens];gi|767980079	0	57.521	3	20	21	18	1	6936	801.7	5.36	56.19	20	1	Color2 [A=255, R=169, G=169, B=169]	1	4		0.128291	0.242486	0.0365003	0.0405673	-0.0385276	0.0307761	0.00961389	-0.0845374	-0.207163	-0.174384
1.84589	0.0142597	0.0952176	1.06823	38016914	NP_056289.2	SAMHD1	25939	deoxynucleoside triphosphate triphosphohydrolase SAMHD1 isoform 1 [Homo sapiens]	0	187.08	59	35	58	35	1	626	72.2	7.14	234.18	35	0	Color2 [A=255, R=169, G=169, B=169]	1	4		-0.0599089	-0.131246	-0.121596	-0.0225892	0.0366517	0.0147067	0.0354705	-0.0187105	-0.00752465	-0.000862923
1.84467	0.0142997	0.251188	1.19019	13027640	NP_005754.2	AASS	10157	alpha-aminoadipic semialdehyde synthase, mitochondrial [Homo sapiens]	0	39.699	15	13	14	13	1	926	102.1	6.64	47.71	13	0	Color2 [A=255, R=169, G=169, B=169]	1	4		-0.000500642	0.155177	0.032675	-0.112146	0.00773821	-0.0507468	-0.122554	0.290446	0.387536	0.262934
1.84458	0.0143026	-1.57316	0.336072	336285440	NP_001229536.1	NCAM1	4684	neural cell adhesion molecule 1 isoform 5 precursor [Homo sapiens]	0	12.968	6	6	6	6	1	884	97.3	4.93	8.28	6	0	Color2 [A=255, R=169, G=169, B=169]	1	4		0.456194	-0.488576	0.514826	-0.360108	0.400198	0.267486	0.421648	-1.20147	-1.23254	-1.80302
1.84457	0.0143031	0.199557	1.14835	150417986	NP_006411.2	ARFGEF2	10564	brefeldin A-inhibited guanine nucleotide-exchange protein 2 [Homo sapiens]	0	70.044	11	18	24	8	1	1785	201.9	6.33	84.17	18	0	Color2 [A=255, R=169, G=169, B=169]	1	4		-0.246798	-0.123126	-0.0991542	-0.0507226	0.0240781	-0.144367	0.0552139	0.0379728	0.0203009	0.0713196
1.84279	0.014362	-0.250055	0.840864	1034634171	XP_016862206.1	ANO10	55129	anoctamin-10 isoform X1 [Homo sapiens];gi|1081691172	0	20.765	8	5	7	5	1	699	80.6	7.56	20.75	5	0	Color2 [A=255, R=169, G=169, B=169]	1	4		0.148365	0.187095	0.135344	0.0155229	-0.0432282	-0.202422	-0.0431851	-0.204819	-0.0665229	-0.00801884
1.83943	0.0144734	0.297927	1.22938	5032131	NP_005810.1	STX6	10228	syntaxin-6 isoform 1 [Homo sapiens]	0	27.355	31	6	7	5	1	255	29.2	4.93	25.76	6	1	Color2 [A=255, R=169, G=169, B=169]	1	4		-0.052124	-0.0159661	-0.0393298	0.0504039	-0.132848	-0.0692705	-0.000517245	0.177482	0.204995	0.403885
1.83908	0.0144852	0.164074	1.12045	5454158	NP_006286.1	VARS	7407	valine--tRNA ligase [Homo sapiens]	0	344.119	44	55	137	1	1	1264	140.4	7.59	594.07	55	58	Color2 [A=255, R=169, G=169, B=169]	1	4		-0.0623008	-0.0385802	0.0521186	0.00451212	-0.0718823	-0.113638	-0.104813	0.176755	0.111942	0.154763
1.83625	0.0145798	0.134613	1.0978	148529014	NP_001914.3	DDB1	1642	DNA damage-binding protein 1 [Homo sapiens]	0	304.891	46	49	111	49	1	1140	126.9	5.26	446.24	49	0	Color2 [A=255, R=169, G=169, B=169]	1	4		-0.100832	-0.0407989	-0.0561871	-0.026192	-0.00560754	-0.00432272	0.0190971	0.123032	0.0383532	0.0446354
1.83325	0.0146808	0.249741	1.18899	7657603	NP_055135.1	HEBP2	23593	heme-binding protein 2 isoform 2 [Homo sapiens]	0	62.416	54	10	18	10	1	205	22.9	4.63	69.52	10	0	Color2 [A=255, R=169, G=169, B=169]	1	4		0.106811	-0.0663549	0.0788469	-0.268931	-0.370768	-0.707583	-0.231312	0.290813	0.337953	0.239758
1.83228	0.0147136	-0.392084	0.762028	4503117	NP_000091.1	CSTB	1476	cystatin-B [Homo sapiens]	0	56.626	61	6	35	6	1	98	11.1	7.56	179.03	6	0	Color2 [A=255, R=169, G=169, B=169]	1	4		0.228019	-0.0418652	0.135714	0.00306097	0.0877924	-0.222267	0.0252239	-0.284645	-0.192858	-0.376883
1.83181	0.0147297	0.475623	1.39052	109948283	NP_055693.4	PUM3	9933	pumilio homolog 3 [Homo sapiens]	0	76.784	34	18	22	18	1	648	73.5	9.64	93.83	18	0	Color2 [A=255, R=169, G=169, B=169]	1	4		-0.323653	-0.194892	-0.467747	-0.00681497	-0.219718	0.0136645	0.0114426	0.157427	-0.00490321	0.288053
1.83053	0.0147731	0.164349	1.12066	256223453	NP_009135.4	DDX20	11218	probable ATP-dependent RNA helicase DDX20 [Homo sapiens]	0	68.301	24	16	18	16	1	824	92.2	6.95	75.56	16	0	Color2 [A=255, R=169, G=169, B=169]	1	4		-0.0567311	-0.0502741	-0.0908185	0.0169217	-0.125582	0.685327	-0.164214	0.0322908	0.0990347	0.163897
1.8291	0.0148217	-0.314918	0.803897	33469968	NP_005907.3	MCM7	4176	DNA replication licensing factor MCM7 isoform 1 [Homo sapiens]	0	354.495	73	51	114	51	1	719	81.3	6.46	514.56	51	0	Color2 [A=255, R=169, G=169, B=169]	1	4		0.0452374	0.0198113	0.0719129	-0.0169666	-0.00943973	0.0772022	-0.0466491	-0.225022	-0.166766	-0.416004
1.82867	0.0148364	-0.280956	0.823045	5729980	NP_006547.1	PMVK	10654	phosphomevalonate kinase isoform 1 [Homo sapiens]	0	74.884	69	13	26	13	1	192	22	5.73	112.19	13	0	Color2 [A=255, R=169, G=169, B=169]	1	4		0.0328552	0.179945	-0.000355188	0.115285	-0.0161559	0.0459478	0.0117203	-0.245103	-0.255537	-0.129784
1.82595	0.0149296	-0.300759	0.811825	38327625	NP_004068.2	CS	1431	citrate synthase, mitochondrial precursor [Homo sapiens]	0	158.762	45	22	84	22	1	466	51.7	8.32	325.92	22	0	Color2 [A=255, R=169, G=169, B=169]	1	4		0.13519	-0.0356157	0.17514	0.0106416	0.0134142	0.0136484	-0.0119128	-0.205889	-0.150394	-0.27128
1.82476	0.0149706	0.197131	1.14642	71037379	NP_002854.3	PYGL	5836	glycogen phosphorylase, liver form isoform 1 [Homo sapiens]	0	174.822	47	36	57	28	1	847	97.1	7.17	241.12	36	0	Color2 [A=255, R=169, G=169, B=169]	1	4		-0.224758	-0.113851	-0.211418	0.076848	0.0101598	0.0495526	0.0380398	-0.000973234	-0.0348506	0.0771896
1.81873	0.0151799	-0.414785	0.750131	767923172	XP_011531983.1	ITPR1	3708	inositol 1,4,5-trisphosphate receptor type 1 isoform X1 [Homo sapiens];gi|767923174	0	34.815	5	15	21	5	1	2759	313.9	6.04	54.22	15	0	Color2 [A=255, R=169, G=169, B=169]	1	4		0.0241979	0.332397	0.0381122	0.244386	-0.0137156	0.137186	0.0645402	-0.287377	-0.309345	-0.252927
1.81753	0.015222	-0.289347	0.818272	1079280806	NP_001333374.1	AHNAK	79026	neuroblast differentiation-associated protein AHNAK isoform 1 [Homo sapiens];gi|1079280804	0	3700.21	85	439	1422	437	1	5890	628.7	6.15	5775.56	439	2	Color2 [A=255, R=169, G=169, B=169]	1	4		0.0135196	0.134166	0.0467392	0.120395	-0.0343553	-0.0105568	0.0338602	-0.253042	-0.313577	-0.106997
1.81583	0.0152816	-0.220476	0.858282	289546503	NP_001166038.1	MYD88	4615	myeloid differentiation primary response protein MyD88 isoform 1 [Homo sapiens]	0	29.381	32	8	9	8	1	317	35.4	7.53	32.93	8	0	Color2 [A=255, R=169, G=169, B=169]	1	4		0.0443758	0.116493	0.0375317	0.108079	0.0452192	-0.00129759	-0.191542	-0.10345	-0.109309	-0.250269
1.81487	0.0153154	-0.400183	0.757762	578810656	XP_006714792.1	P4HA2	8974	prolyl 4-hydroxylase subunit alpha-2 isoform X2 [Homo sapiens];gi|578810658	0	160.324	56	27	60	27	1	533	60.6	5.71	245.08	27	0	Color2 [A=255, R=169, G=169, B=169]	1	4		0.201038	0.516717	0.398626	-0.0377847	-0.0766496	-0.126177	-0.0810731	-0.0979917	0.00763847	0.00618378
1.81449	0.0153288	0.37794	1.29949	767908935	XP_011507698.1	INTS7	25896	integrator complex subunit 7 isoform X1 [Homo sapiens]	0	16.883	6	5	5	5	1	998	111.1	8.15	19.65	5	0	Color2 [A=255, R=169, G=169, B=169]	1	4		-0.0242236	0.0515186	-0.21717	0.0142243	-0.210579	-0.046047	-0.0738077	0.229925	0.319597	0.394424
1.81287	0.015386	0.142508	1.10382	1034611507	XP_016858809.1	RBM45	129831	RNA-binding protein 45 isoform X1 [Homo sapiens];gi|1034611509	0.091	1.367	2	1	1	1	1	617	68.6	8.63	2.48	1	0	Color2 [A=255, R=169, G=169, B=169]	1	4		-0.109595	-0.00598	-0.0907486	-0.112652	0.021334	-0.186584	-0.0106925	0.0496126	0.0709957	0.100591
1.81188	0.0154211	0.0998312	1.07165	4506357	NP_003944.1	MPZL1	9019	myelin protein zero-like protein 1 isoform a precursor [Homo sapiens]	0	16.466	18	4	4	4	1	269	29.1	8.72	16.72	4	0	Color2 [A=255, R=169, G=169, B=169]	1	4		-0.0662849	0.00182771	-0.0764314	0.0269563	-0.1558	-0.174256	-0.0187479	0.052301	0.0503956	0.0559085
1.80917	0.0155176	-0.0827996	0.944224	156231355	NP_110386.2	NRBF2	29982	nuclear receptor-binding factor 2 isoform 1 [Homo sapiens]	0.001	11.46	13	4	4	4	1	287	32.4	5.87	15.05	4	0	Color2 [A=255, R=169, G=169, B=169]	1	4		0.0579364	0.0961447	0.063931	-0.0476216	-0.240376	-0.262041	-0.141407	-0.0402679	0.0172864	-0.00740502
1.8083	0.0155488	-0.381116	0.767844	89363047	NP_004929.2	DAPK1	1612	death-associated protein kinase 1 [Homo sapiens];gi|570359577	0	82.598	16	22	29	21	1	1430	159.9	6.83	100.35	22	1	Color2 [A=255, R=169, G=169, B=169]	1	4		-0.0450389	0.0416287	-0.0487979	0.543745	0.538341	0.390153	0.455062	-0.353678	-0.270886	-0.570991
1.80746	0.0155789	-0.282805	0.821991	609878250	NP_006496.4	PVR	5817	poliovirus receptor isoform alpha precursor [Homo sapiens]	0	17.892	10	4	6	4	1	417	45.3	6.52	22.68	4	0	Color2 [A=255, R=169, G=169, B=169]	1	4		0.1485	0.176756	0.17921	-0.0773199	-0.0723094	0.0259325	-0.143284	-0.216175	0.0177497	-0.145522
1.80472	0.0156778	0.439747	1.35637	503774379	NP_001265126.1	CDK5RAP3	80279	CDK5 regulatory subunit-associated protein 3 isoform c [Homo sapiens];gi|767996036	0	82.383	35	17	28	16	1	531	59.6	4.92	96.87	17	0	Color2 [A=255, R=169, G=169, B=169]	1	4		-0.033084	-0.0191343	-0.08873	-0.133273	0.0121538	-0.233534	0.0026813	0.581971	0.21191	0.384412
1.80419	0.0156968	0.528495	1.44242	530418916	XP_005261035.1	MX1	4599	interferon-induced GTP-binding protein Mx1 isoform X1 [Homo sapiens];gi|768020763	0	116.488	36	22	31	22	1	662	75.5	5.83	125.74	22	0	Color2 [A=255, R=169, G=169, B=169]	1	4		-0.606451	-0.234257	-0.570748	0.206724	-0.0866616	0.0384713	0.214157	0.0157938	-0.0103967	0.168633
1.80385	0.015709	0.542696	1.45669	7661862	NP_055449.1	PPM1F	9647	protein phosphatase 1F [Homo sapiens]	0	23.385	12	4	5	4	1	454	49.8	5.1	19.07	4	0	Color2 [A=255, R=169, G=169, B=169]	1	4		-0.483901	-0.259623	-0.57635	0.0608222	-0.0172779	0.293711	0.0273403	-0.0700935	0.115518	0.262788
1.80305	0.015738	-0.421368	0.746716	1239290990	NP_001287954.2	TJP1	7082	tight junction protein ZO-1 isoform c [Homo sapiens]	0	179.592	23	38	66	1	1	1861	208.2	7.25	253.05	38	30	Color2 [A=255, R=169, G=169, B=169]	1	4		-0.115341	0.0788758	0.155849	0.0168833	-0.00948569	0.00983323	0.0668527	-0.36128	-0.277868	-0.505571
1.80032	0.0158372	0.564293	1.47866	223633952	NP_001138671.1	C12orf75	387882	overexpressed in colon carcinoma 1 protein [Homo sapiens]	0.006	5.146	22	1	1	1	1	63	6.4	6.57	6.61	1	0	Color2 [A=255, R=169, G=169, B=169]	1	4		-0.163556	-0.294347	0.100021	-0.47838	-0.199389	-0.0241507	0.0299376	0.597196	0.332464	0.405337
1.80002	0.0158481	0.47613	1.39101	530380494	XP_005268476.1	NR3C1	2908	glucocorticoid receptor isoform X1 [Homo sapiens];gi|530380500	0	22.5	10	6	7	6	1	778	85.8	6.49	25.79	6	0	Color2 [A=255, R=169, G=169, B=169]	1	4		0.0750521	0.0693536	-0.0714097	-0.133962	-0.103846	-0.192579	-0.0447087	0.355443	0.433678	0.712264
1.79743	0.015943	-0.309192	0.807093	40795665	NP_003354.2	USP4	7375	ubiquitin carboxyl-terminal hydrolase 4 isoform a [Homo sapiens]	0	58.889	20	17	20	14	1	963	108.5	5.71	75.83	17	1	Color2 [A=255, R=169, G=169, B=169]	1	4		0.367062	0.14733	0.363103	-0.0195875	-0.0264356	-0.0109803	-0.14188	-0.056085	-0.0257512	0.0317535
1.7933	0.0160952	0.311386	1.2409	578811274	XP_006714996.1	COL23A1	91522	collagen alpha-1(XXIII) chain isoform X1 [Homo sapiens]	0.12	1.167	1	1	1	1	1	566	54.5	8.06	2.3	1	0	Color2 [A=255, R=169, G=169, B=169]	1	4		-0.279815	-0.0899987	-0.101166	-0.0252029	-0.047753	-0.00531588	0.333932	0.0989082	0.115033	0.249237
1.79108	0.0161779	0.504009	1.41815	40288286	NP_945192.1	NUDT1	4521	7,8-dihydro-8-oxoguanine triphosphatase isoform p22 [Homo sapiens];gi|40288278	0	47.242	42	9	12	9	1	179	20.3	5.02	54.46	9	0	Color2 [A=255, R=169, G=169, B=169]	1	4		0.00340399	-0.0153576	-0.260327	-0.0377693	-0.12321	-0.0927225	0.0802422	0.263756	0.391555	0.584436
1.78733	0.016318	-0.287569	0.819281	24497603	NP_036478.2	NUP62	23636	nuclear pore glycoprotein p62 [Homo sapiens];gi|24497609	0	87.476	25	12	21	12	1	522	53.2	5.31	115.85	12	0	Color2 [A=255, R=169, G=169, B=169]	1	4		0.0506574	0.190003	-0.0097556	0.0763741	-0.00542938	0.165781	0.015713	-0.177229	-0.161838	-0.292736
1.78469	0.0164175	0.300288	1.23139	5032041	NP_005605.1	RHEB	6009	GTP-binding protein Rheb [Homo sapiens]	0	69.963	57	14	32	14	1	184	20.5	5.92	121.96	14	0	Color2 [A=255, R=169, G=169, B=169]	1	4		-0.234191	-0.250057	-0.0905826	-0.13071	-0.0544609	0.0843697	0.0626355	0.208349	0.102656	0.0150299
1.78403	0.0164426	0.229105	1.17211	4503513	NP_003748.1	EIF3I	8668	eukaryotic translation initiation factor 3 subunit I [Homo sapiens]	0	124.631	63	17	45	17	1	325	36.5	5.64	192.82	17	0	Color2 [A=255, R=169, G=169, B=169]	1	4		-0.148084	0.0144137	-0.157892	-0.0546256	-0.0687378	-0.148055	0.0335368	0.126108	0.111042	0.158603
1.78134	0.0165448	-0.27211	0.828107	33356547	NP_004517.2	MCM2	4171	DNA replication licensing factor MCM2 [Homo sapiens]	0	368.32	59	49	137	49	1	904	101.8	5.52	589.72	49	0	Color2 [A=255, R=169, G=169, B=169]	1	4		0.111097	0.00664077	0.166636	-0.0918847	0.0428687	-0.0336399	0.0509083	-0.091421	-0.17595	-0.264586
1.77888	0.0166386	-0.402299	0.756652	530376205	XP_005248091.1	TMEM128	85013	transmembrane protein 128 isoform X1 [Homo sapiens];gi|662033879	0.017	3.222	17	1	1	1	1	165	18.8	6.76	3.94	1	0	Color2 [A=255, R=169, G=169, B=169]	1	4		0.389918	0.281318	0.316828	-0.00983474	-0.131403	-0.0209239	-0.255977	-0.257073	-0.0301198	0.0683604
1.77813	0.0166676	-1.77839	0.291508	16579888	NP_000498.2	FBP1	2203	fructose-1,6-bisphosphatase 1 [Homo sapiens];gi|189083692	0	39.872	30	9	12	8	1	338	36.8	6.99	49.07	9	1	Color2 [A=255, R=169, G=169, B=169]	1	4		0.71039	-0.39126	0.701309	-0.315069	0.307976	0.330302	0.246883	-1.11634	-1.24442	-1.95398
1.77781	0.0166799	0.345432	1.27053	62234461	NP_060566.2	NLE1	54475	notchless protein homolog 1 isoform a [Homo sapiens]	0	32.644	23	8	8	8	1	485	53.3	7.34	35.22	8	0	Color2 [A=255, R=169, G=169, B=169]	1	4		-0.273424	-0.122972	-0.325258	0.127008	-0.0183695	-0.0785843	0.0284019	0.0474203	0.230112	0.0371077
1.77776	0.0166817	0.314156	1.24328	578821249	XP_006718549.1	EHBP1L1	254102	EH domain-binding protein 1-like protein 1 isoform X1 [Homo sapiens]	0	34.871	8	8	9	7	1	1535	163	4.87	36.88	8	0	Color2 [A=255, R=169, G=169, B=169]	1	4		-0.190531	-0.0173008	0.0309407	0.234402	-0.294002	-0.269211	-0.172092	0.192381	0.335181	0.238013
1.77763	0.0166867	-0.318845	0.801712	1215897606	NP_001340436.1	INTS10	55174	integrator complex subunit 10 isoform c [Homo sapiens]	0.001	11.229	4	3	6	3	1	736	85.1	7.33	17.8	3	0	Color2 [A=255, R=169, G=169, B=169]	1	4		0.309158	0.189846	0.0731957	-0.0591931	0.247785	-0.180974	-0.0118227	-0.210921	-0.0669135	-0.1065
1.77426	0.0168168	0.23892	1.18011	1370459660	XP_024304354.1	WDR74	54663	WD repeat-containing protein 74 isoform X2 [Homo sapiens]	0	35.236	21	9	11	9	1	424	47	8.56	43.55	9	0	Color2 [A=255, R=169, G=169, B=169]	1	4		-0.00665722	-0.064125	-0.145072	0.00157639	0.0534798	-0.426886	-0.149316	0.140259	0.105459	0.255187
1.77269	0.0168775	0.202355	1.15057	4503123	NP_001892.1	CTGF	1490	connective tissue growth factor precursor [Homo sapiens]	0.011	3.851	5	2	2	2	1	349	38	7.94	2.88	2	0	Color2 [A=255, R=169, G=169, B=169]	1	4		-0.00124113	0.000561414	-0.13114	-0.216147	-0.346244	0.0692952	-0.362996	0.169229	0.198818	0.107197
1.77134	0.0169301	-0.417229	0.748861	4758412	NP_004472.1	GALNT2	2590	polypeptide N-acetylgalactosaminyltransferase 2 precursor [Homo sapiens]	0	152.524	42	24	50	24	1	571	64.7	8.35	210.09	24	0	Color2 [A=255, R=169, G=169, B=169]	1	4		-0.0021339	0.211602	0.063972	0.20291	-0.0473774	0.510924	0.131637	-0.157396	-0.427455	-0.393397
1.77067	0.0169562	-0.568971	0.674097	7662358	NP_055751.1	ENPP4	22875	bis(5'-adenosyl)-triphosphatase ENPP4 precursor [Homo sapiens]	0	21.845	9	5	7	5	1	453	51.6	6.15	27.37	5	0	Color2 [A=255, R=169, G=169, B=169]	1	4		0.300971	0.546275	0.292387	-0.0539261	-0.121443	0.0229797	-0.177215	-0.317417	-0.296451	0.0465883
1.77026	0.0169724	0.178269	1.13153	4826686	NP_004930.1	DDX1	1653	ATP-dependent RNA helicase DDX1 [Homo sapiens]	0	180.286	49	32	63	32	1	740	82.4	7.23	253.19	32	0	Color2 [A=255, R=169, G=169, B=169]	1	4		-0.0349179	-0.0140069	0.0224852	-0.0641485	-0.00818444	0.171785	-0.0190844	0.211069	0.0853911	0.211908
1.76671	0.0171117	0.129717	1.09408	54124343	NP_001005751.1	WASHC2A	387680	WASH complex subunit 2A isoform 1 [Homo sapiens]	0	200.964	37	36	53	36	1	1341	147.1	4.81	233.7	36	0	Color2 [A=255, R=169, G=169, B=169]	1	4		-0.0517323	-0.0664786	-0.0552483	-0.0173761	-0.130294	0.195297	-0.00334128	0.0871617	0.119359	0.00917168
1.76482	0.0171862	0.10576	1.07606	4503523	NP_003744.1	EIF3D	8664	eukaryotic translation initiation factor 3 subunit D [Homo sapiens]	0	195.356	54	26	66	26	1	548	63.9	6.05	292.81	26	0	Color2 [A=255, R=169, G=169, B=169]	1	4		-0.028956	-0.0680518	-0.10348	-0.0241128	0.00240678	-0.0407471	0.0361693	0.00682273	0.059012	0.0509583
1.76109	0.0173343	-0.32481	0.798404	7657339	NP_055299.1	MOCS3	27304	adenylyltransferase and sulfurtransferase MOCS3 [Homo sapiens]	0	25.671	19	6	6	6	1	460	49.6	6.21	31.64	6	0	Color2 [A=255, R=169, G=169, B=169]	1	4		0.0257501	0.224553	0.200945	-0.187728	-0.139537	0.0334047	0.0311121	-0.282771	-0.112798	-0.127611
1.76046	0.0173595	-0.338161	0.791049	1034562767	XP_016858110.1	KCNAB2	8514	voltage-gated potassium channel subunit beta-2 isoform X5 [Homo sapiens]	0.079	1.473	1	1	2	1	1	435	48.4	8.82	4.97	1	0	Color2 [A=255, R=169, G=169, B=169]	1	4		0.0344726	-0.0164965	0.0301281	0.0502285	0.0635261	0.451668	-0.00972565	-0.223425	-0.491092	-0.251861
1.76004	0.0173763	0.410285	1.32895	6912546	NP_036479.1	FBXO9	26268	F-box only protein 9 isoform 1 [Homo sapiens]	0.044	1.973	2	1	2	1	1	447	52.3	6.15	5.6	1	0	Color2 [A=255, R=169, G=169, B=169]	1	4		0.123319	-0.0225909	0.0362638	-0.0773047	-0.00491788	-0.200509	-0.188701	0.294475	0.446865	0.626508
1.75848	0.0174387	-0.850306	0.554667	4757876	NP_004326.1	BST2	684	bone marrow stromal antigen 2 precursor [Homo sapiens]	0	23.155	19	4	8	4	1	180	19.8	5.6	28.99	4	0	Color2 [A=255, R=169, G=169, B=169]	1	4		0.195397	0.323653	0.307419	0.0502396	-0.115718	-0.0398953	0.0450447	-0.477625	-0.262664	-0.98416
1.75639	0.0175232	0.314012	1.24316	189491763	NP_000095.2	CYP1B1	1545	cytochrome P450 1B1 [Homo sapiens]	0	12.764	9	4	4	4	1	543	60.8	8.98	16.03	4	0	Color2 [A=255, R=169, G=169, B=169]	1	4		-0.0386386	0.00693416	-0.0883015	0.150683	-0.0297472	-0.205196	-0.105749	0.242279	0.161765	0.417985
1.75638	0.0175237	0.56913	1.48363	13124881	NP_074036.1	CBFB	865	core-binding factor subunit beta isoform 1 [Homo sapiens]	0	30.704	40	7	12	1	1	187	22	5.58	51.11	7	0	Color2 [A=255, R=169, G=169, B=169]	1	4		-0.352523	-0.210129	-0.0964073	-0.0137745	0.0976694	-0.355515	-0.00700904	0.218593	0.229021	0.600717
1.7562	0.0175307	-0.339347	0.790399	31543615	NP_004744.2	DHRS3	9249	short-chain dehydrogenase/reductase 3 isoform 1 [Homo sapiens]	0.001	10.494	6	2	3	2	1	302	33.5	8.84	10.94	2	0	Color2 [A=255, R=169, G=169, B=169]	1	4		0.15767	0.322598	0.110831	0.0747825	-0.207181	-0.0719179	-0.190758	-0.25566	-0.112021	-0.059261
1.75318	0.0176531	0.376086	1.29782	530387140	XP_005250117.1	CUL1	8454	cullin-1 isoform X1 [Homo sapiens];gi|767948880	0	101.744	39	26	32	26	1	776	89.6	8	112.34	26	0	Color2 [A=255, R=169, G=169, B=169]	1	4		-0.263187	-0.0974177	-0.20534	0.147617	-0.0950403	0.14616	-0.0504863	0.1659	0.0547547	0.341658
1.7521	0.0176968	-0.396429	0.759736	283837866	NP_001164626.1	PET100	100131801	protein PET100 homolog, mitochondrial [Homo sapiens]	0.03	2.427	23	1	1	1	1	73	9.1	6.77	2.72	1	0	Color2 [A=255, R=169, G=169, B=169]	1	4		0.145325	0.057871	0.0227569	-0.0134388	0.08725	-0.161771	0.154442	-0.49051	-0.311629	-0.161195
1.74899	0.0178243	-0.215242	0.861402	160420317	NP_001104026.1	FLNA	2316	filamin-A isoform 2 [Homo sapiens]	0	1765.55	72	177	859	157	1	2647	280.6	6.06	4149.83	177	21	Color2 [A=255, R=169, G=169, B=169]	1	4		0.137444	0.128044	0.158156	-0.0150298	0.00454453	-0.0479043	0.00577718	-0.0109306	-0.0280916	-0.18306
1.74805	0.0178628	-2.41905	0.18698	19311006	NP_112211.1	PPP1R14C	81706	protein phosphatase 1 regulatory subunit 14C [Homo sapiens]	0.001	10.809	23	2	3	2	1	165	17.8	5.16	11.44	2	0	Color2 [A=255, R=169, G=169, B=169]	1	4		-0.290733	NaN	0.296463	-3.59732	0.791186	1.2506	0.993905	-2.56178	-2.27058	NaN
1.74527	0.0179773	-0.406125	0.754648	4505487	NP_002529.1	OCLN	100506658	occludin isoform a [Homo sapiens];gi|327478414	0	12.938	8	3	3	3	1	522	59.1	6.09	14.45	3	0	Color2 [A=255, R=169, G=169, B=169]	1	4		0.235932	0.298199	0.404554	0.00287835	-0.169881	-0.222754	-0.0242111	-0.257037	-0.0863295	0.0636768
1.7446	0.0180053	-0.297015	0.813935	63252886	NP_000908.2	P4HA1	5033	prolyl 4-hydroxylase subunit alpha-1 isoform 1 precursor [Homo sapiens]	0	220.071	67	40	65	3	1	534	60.9	6.01	255.81	40	35	Color2 [A=255, R=169, G=169, B=169]	1	4		0.167316	0.277979	0.0763198	-0.0098666	-0.0400524	-0.0208914	-0.0890529	-0.0642195	-0.222426	-0.0827843
1.74375	0.0180406	0.13751	1.10001	40254866	NP_054762.2	CHMP2B	25978	charged multivesicular body protein 2b isoform 1 [Homo sapiens]	0	25.943	31	8	10	7	1	213	23.9	8.76	28.95	8	1	Color2 [A=255, R=169, G=169, B=169]	1	4		0.0104588	0.12976	0.0517221	-0.151382	-0.167748	-0.29492	-0.269081	0.189213	0.210748	0.204511
1.74299	0.0180722	0.186689	1.13815	21265080	NP_054880.2	MRPL18	29074	39S ribosomal protein L18, mitochondrial isoform 1 [Homo sapiens]	0.001	9.193	18	3	3	3	1	180	20.6	9.54	8.31	3	0	Color2 [A=255, R=169, G=169, B=169]	1	4		-0.133266	-0.0680727	-0.186304	0.00978847	-0.00731868	-0.510036	0.0523211	0.122969	0.00811997	0.0413368
1.74164	0.0181285	-0.454681	0.729671	1370508422	XP_024302273.1	RGL2	5863	ral guanine nucleotide dissociation stimulator-like 2 isoform X1 [Homo sapiens]	0.01	4.089	2	1	1	1	1	816	87.4	6.51	5.46	1	0	Color2 [A=255, R=169, G=169, B=169]	1	4		0.00637436	0.245796	0.1964	0.0975543	0.00821385	0.120697	-0.290497	-0.335836	-0.447663	-0.131974
1.74127	0.018144	-0.219896	0.858627	203098753	NP_003468.2	PDHX	8050	pyruvate dehydrogenase protein X component, mitochondrial isoform 1 precursor [Homo sapiens]	0	46.857	27	13	16	13	1	501	54.1	8.66	60.34	13	0	Color2 [A=255, R=169, G=169, B=169]	1	4		0.0197271	0.0275448	0.034068	-0.00648376	0.0063545	-0.0997142	0.0393336	-0.298534	-0.175905	-0.103909
1.73601	0.018365	0.337382	1.26346	5453956	NP_006237.1	PPP2R5E	5529	serine/threonine-protein phosphatase 2A 56 kDa regulatory subunit epsilon isoform isoform a [Homo sapiens];gi|532164716	0	23.764	13	6	8	4	1	467	54.7	6.95	28.65	6	1	Color2 [A=255, R=169, G=169, B=169]	1	4		-0.117245	-0.0867356	-0.129602	0.183185	-0.124014	0.10335	-0.0573789	0.272072	0.0582635	0.348228
1.73513	0.0184021	-0.471902	0.721013	1034671183	XP_016870579.1	TPM2	7169	tropomyosin beta chain isoform X2 [Homo sapiens];gi|669033277	0	428.512	88	53	247	6	1	284	33	4.69	834.15	53	0	Color2 [A=255, R=169, G=169, B=169]	1	4		0.292194	0.214977	0.226443	-0.0161015	-0.00836753	-1.05292	-0.138395	-0.306526	0.00915425	-0.384723
1.7346	0.0184246	-0.409313	0.752982	1034590085	XP_016877512.1	CYFIP1	23191	cytoplasmic FMR1-interacting protein 1 isoform X1 [Homo sapiens]	0	240.636	34	43	73	21	1	1420	163.1	7.08	294.16	43	22	Color2 [A=255, R=169, G=169, B=169]	1	4		0.109957	-0.0452206	0.166538	0.0984093	0.103524	-0.0610489	0.0284921	-0.313849	-0.193853	-0.488962
1.73459	0.0184251	0.231757	1.17426	14717407	NP_005633.2	TAF7	6879	transcription initiation factor TFIID subunit 7 [Homo sapiens]	0	18.291	16	5	5	5	1	349	40.2	5.2	21.28	5	0	Color2 [A=255, R=169, G=169, B=169]	1	4		-0.052609	0.122146	0.0829498	-0.0749081	-0.063466	-0.29295	-0.15765	0.237283	0.336338	0.274137
1.73442	0.0184324	-0.303019	0.810555	209969812	NP_001129663.1	KANK2	25959	KN motif and ankyrin repeat domain-containing protein 2 isoform 2 [Homo sapiens];gi|1043392462	0	76.478	20	16	21	16	1	851	91.1	5.63	84.65	16	0	Color2 [A=255, R=169, G=169, B=169]	1	4		0.00696805	0.0605665	0.14617	0.0894896	0.0193477	-0.0793116	0.0451377	-0.172693	-0.155898	-0.36676
1.73375	0.0184607	0.369676	1.29206	11545863	NP_071415.1	MCCC2	64087	methylcrotonoyl-CoA carboxylase beta chain, mitochondrial isoform 1 precursor [Homo sapiens]	0	104.499	40	18	28	18	1	563	61.3	7.68	129.04	18	0	Color2 [A=255, R=169, G=169, B=169]	1	4		-0.241387	-0.167915	-0.0752854	-0.0414293	0.0400445	-0.369626	0.0206879	0.201145	0.356009	0.0672881
1.73238	0.018519	-0.238076	0.847875	578801381	XP_006711555.1	GPR89A	653519	Golgi pH regulator A isoform X1 [Homo sapiens];gi|1174821544	0	38.649	17	6	10	6	1	455	52.9	9.28	48.69	6	0	Color2 [A=255, R=169, G=169, B=169]	1	4		0.0515847	0.144329	0.193918	-0.177969	-0.0320793	0.465894	-0.0199129	-0.181147	-0.119958	-0.0232924
1.73084	0.018585	-0.218646	0.859372	320118922	NP_001188505.1	PLSCR3	57048	phospholipid scramblase 3 [Homo sapiens];gi|31543417	0	19.482	13	3	6	3	1	295	31.6	6.65	25.39	3	0	Color2 [A=255, R=169, G=169, B=169]	1	4		0.159128	0.160621	0.133871	-0.0258064	-0.0164708	-0.00470968	-0.0633195	-0.16599	-0.0656635	0.0293361
1.72992	0.0186244	-0.343871	0.787924	4504477	NP_002141.1	HPD	3242	4-hydroxyphenylpyruvate dioxygenase isoform 1 [Homo sapiens]	0.002	8.715	8	2	2	2	1	393	44.9	7.01	10.09	2	0	Color2 [A=255, R=169, G=169, B=169]	1	4		-0.109624	0.0913792	-0.0878192	0.444321	0.363065	0.331145	0.390424	-0.435497	-0.449316	-0.252864
1.72966	0.0186353	0.314259	1.24337	55953087	NP_036473.2	GTPBP4	23560	nucleolar GTP-binding protein 1 [Homo sapiens]	0	131.086	53	31	45	31	1	634	73.9	9.5	175.53	31	0	Color2 [A=255, R=169, G=169, B=169]	1	4		-0.194198	-0.149894	-0.358239	0.015201	0.0438757	-0.105249	-0.000234861	0.0526665	0.00673577	0.181044
1.72963	0.0186366	0.201084	1.14956	1370524974	XP_024308216.1	MAP7D3	79649	MAP7 domain-containing protein 3 isoform X1 [Homo sapiens];gi|147903302	0	72.96	25	19	23	17	1	876	98.4	9.32	76.51	19	1	Color2 [A=255, R=169, G=169, B=169]	1	4		-0.227554	-0.113072	-0.154707	-0.00439172	-0.0915217	0.103756	-0.0166514	0.0803789	0.072402	-0.0448634
1.72794	0.0187092	-0.580749	0.668617	50845388	NP_001002858.1	ANXA2	302	annexin A2 isoform 1 [Homo sapiens]	0	343.444	80	38	431	38	1	357	40.4	8.37	1680.7	38	0	Color2 [A=255, R=169, G=169, B=169]	1	4		0.222198	0.525473	0.0350734	0.119321	0.00535368	0.038933	-0.0623811	-0.358564	-0.382991	-0.217947
1.72529	0.0188238	-0.444288	0.734947	1034645090	XP_016865008.1	RPL26L1	51121	60S ribosomal protein L26-like 1 isoform X1 [Homo sapiens];gi|767938408	0	61.062	59	15	42	3	1	145	17.2	10.55	100.53	15	0	Color2 [A=255, R=169, G=169, B=169]	1	4		0.238837	0.179574	0.120835	-0.163155	0.0982443	-0.318258	0.0503838	-0.406667	-0.0451188	-0.341833
1.72504	0.0188347	-0.134896	0.910736	4503571	NP_001419.1	ENO1	2023	alpha-enolase isoform 1 [Homo sapiens]	0	590.403	83	42	1202	13	1	434	47.1	7.39	5959.77	42	33	Color2 [A=255, R=169, G=169, B=169]	1	4		0.0306548	0.107924	0.0821053	0.0754684	-0.00803181	-0.0209806	-0.0121946	-0.0959326	-0.00794197	-0.0801282
1.72199	0.0189675	0.156597	1.11465	27886561	NP_775188.1	NFATC3	4775	nuclear factor of activated T-cells, cytoplasmic 3 isoform 1 [Homo sapiens]	0.013	3.724	1	1	1	1	1	1075	115.5	6.37	2.7	1	0	Color2 [A=255, R=169, G=169, B=169]	1	4		-0.115479	-0.0312906	-0.0570633	-0.169196	0.00914246	0.139387	-0.0871719	0.0771634	0.0386047	0.150189
1.72001	0.0190543	0.159742	1.11709	156415994	NP_057121.2	UTP11	51118	probable U3 small nucleolar RNA-associated protein 11 [Homo sapiens]	0	40.175	41	11	11	11	1	253	30.4	10.15	46.07	11	0	Color2 [A=255, R=169, G=169, B=169]	1	4		-0.0651444	-0.192837	-0.165542	0.124685	0.10974	-0.0773004	0.132752	-0.00133253	0.00673783	0.0502964
1.71929	0.0190856	0.388959	1.30945	12408677	NP_002614.2	PFDN4	5203	prefoldin subunit 4 [Homo sapiens]	0	49.512	39	6	17	6	1	134	15.3	4.53	71.73	6	0	Color2 [A=255, R=169, G=169, B=169]	1	4		-0.0676192	0.185594	-0.0969545	0.0576894	-0.173262	-0.178817	-0.0889358	0.366209	0.329519	0.492169
1.71819	0.0191342	0.224726	1.16856	321400146	NP_001189488.1	CHURC1-FNTB	100529261	CHURC1-FNTB protein isoform 1 [Homo sapiens]	0.001	10.236	10	3	3	3	1	498	56	6.24	10.93	3	0	Color2 [A=255, R=169, G=169, B=169]	1	4		-0.122556	-0.018039	-0.0818501	0.0202974	-0.120963	-0.00830439	-0.219384	0.0786779	0.124482	0.248574
1.7176	0.0191602	0.167484	1.1231	24308013	NP_055975.1	PMPCA	23203	mitochondrial-processing peptidase subunit alpha isoform 1 precursor [Homo sapiens]	0	88.655	32	15	27	15	1	525	58.2	6.92	111.41	15	0	Color2 [A=255, R=169, G=169, B=169]	1	4		-0.0693871	-0.0817757	-0.0716777	0.00945534	-0.0230714	-0.0941208	0.0740116	0.0318615	0.0693529	0.178398
1.71586	0.0192371	0.497014	1.41129	1034588505	XP_016877246.1	MTA1	9112	metastasis-associated protein MTA1 isoform X11 [Homo sapiens]	0	71.87	27	17	20	10	1	743	83.6	9.36	81.09	17	3	Color2 [A=255, R=169, G=169, B=169]	1	4		-0.457579	-0.370862	-0.174213	-0.197221	0.115019	0.0833545	-0.0806853	0.0904593	0.361857	0.0360718
1.71546	0.0192548	-0.203715	0.868312	55770840	NP_776297.2	CLCN3	1182	H(+)/Cl(-) exchange transporter 3 isoform e [Homo sapiens]	0.009	4.522	2	2	2	2	1	866	96.7	6.07	4.27	2	0	Color2 [A=255, R=169, G=169, B=169]	1	4		-0.0710768	0.0948573	-0.0226015	0.0922476	0.0819404	0.259815	0.0662653	-0.174334	-0.245261	-0.190371
1.71348	0.019343	0.187395	1.13871	109698599	NP_001035927.1	TRAPPC5	126003	trafficking protein particle complex subunit 5 [Homo sapiens];gi|109698597	0	15.493	16	3	5	3	1	188	20.8	9.66	15.96	3	0	Color2 [A=255, R=169, G=169, B=169]	1	4		-0.136638	-0.114095	-0.105051	-0.0278099	0.100632	0.152207	0.00718061	-0.0277838	0.107573	0.126611
1.71268	0.0193786	0.100568	1.0722	41281453	NP_055535.2	SLK	9748	STE20-like serine/threonine-protein kinase isoform 1 [Homo sapiens]	0	118.74	27	33	42	31	1	1235	142.6	5.15	138.74	33	2	Color2 [A=255, R=169, G=169, B=169]	1	4		0.0426	0.00774847	0.0194725	-0.120362	-0.125592	-0.24206	-0.0778985	0.123186	0.166654	0.0816859
1.71125	0.0194423	0.526228	1.44016	530378898	XP_005248399.1	SLC1A3	6507	excitatory amino acid transporter 1 isoform X1 [Homo sapiens];gi|1370503650	0	12.828	4	2	3	1	1	542	59.5	8.41	9.96	2	0	Color2 [A=255, R=169, G=169, B=169]	1	4		-0.267161	-0.247755	-0.409221	0.140212	-0.165349	0.0119409	-0.00594909	0.0303223	0.157473	0.466752
1.7056	0.019697	0.391932	1.31215	45267832	NP_055744.2	FASTKD2	22868	FAST kinase domain-containing protein 2, mitochondrial [Homo sapiens];gi|209969832	0	29.347	9	6	8	6	1	710	81.4	8.05	31.94	6	0	Color2 [A=255, R=169, G=169, B=169]	1	4		-0.210001	0.0700851	-0.0964095	-0.0142324	-0.012224	-0.205549	-0.0539082	0.210703	0.295105	0.433661
1.70498	0.0197252	0.226401	1.16991	14150147	NP_115725.1	NUDT16L1	84309	tudor-interacting repair regulator protein isoform 1 [Homo sapiens]	0	36.234	46	10	13	9	1	211	23.3	8.91	49.73	10	1	Color2 [A=255, R=169, G=169, B=169]	1	4		-0.1442	-0.0798254	-0.0856907	-0.0106324	0.0973821	-0.0201057	-0.0361359	0.120085	0.0267934	0.222609
1.70348	0.0197933	-0.627957	0.647092	38016911	NP_004090.4	STOM	2040	erythrocyte band 7 integral membrane protein isoform a [Homo sapiens]	0	63.471	47	11	24	11	1	288	31.7	7.88	93.87	11	0	Color2 [A=255, R=169, G=169, B=169]	1	4		0.333457	0.694282	0.460032	-0.0524792	-0.0669843	0.0667583	-0.0933633	-0.0290114	0.022003	-0.389092
1.70308	0.0198115	-0.334979	0.792796	4503729	NP_002005.1	FKBP4	2288	peptidyl-prolyl cis-trans isomerase FKBP4 [Homo sapiens]	0	386.827	80	48	212	48	1	459	51.8	5.43	923.88	48	0	Color2 [A=255, R=169, G=169, B=169]	1	4		0.0117432	0.18146	0.025156	0.119216	0.0082472	0.0476665	0.0051561	-0.31047	-0.352891	-0.123216
1.70151	0.0198834	-0.194444	0.87391	530372318	XP_005265126.1	GOLGA4	2803	golgin subfamily A member 4 isoform X1 [Homo sapiens]	0	124.083	15	36	41	34	1	2285	266.7	5.39	144.83	36	1	Color2 [A=255, R=169, G=169, B=169]	1	4		0.227005	0.0828161	0.0745003	-0.0546815	-0.00103261	-0.145345	0.0113498	-0.0619057	-0.0424303	-0.0946741
1.70047	0.0199311	0.20652	1.1539	18104971	NP_536316.1	PTP4A2	8073	protein tyrosine phosphatase type IVA 2 isoform 1 [Homo sapiens]	0	16.045	25	4	5	4	1	167	19.1	8.37	15.92	4	0	Color2 [A=255, R=169, G=169, B=169]	1	4		-0.160627	-0.236579	-0.175052	0.117362	0.0489514	-0.060588	0.0862963	0.113729	-0.0496436	-0.0167826
1.70039	0.0199347	0.304969	1.23539	1098385820	NP_001333746.1	TPMT	7172	thiopurine S-methyltransferase isoform 1 [Homo sapiens];gi|4507653	0	25.088	31	10	12	10	1	245	28.2	6.23	33.14	10	0	Color2 [A=255, R=169, G=169, B=169]	1	4		0.0728249	0.123944	-0.012211	-0.121723	-0.142321	-0.0604185	-0.168862	0.370451	0.241659	0.487354
1.69805	0.0200425	-2.21589	0.215254	41393057	NP_055742.2	CNKSR2	22866	connector enhancer of kinase suppressor of ras 2 isoform 1 [Homo sapiens]	0.028	2.549	1	2	3	2	1	1034	117.5	6.79	7.85	2	0	Color2 [A=255, R=169, G=169, B=169]	1	4		1.02443	-0.582139	0.572591	0.160856	0.277308	-0.0444673	0.0493718	-1.48804	-1.57204	-2.5727
1.69804	0.0200429	-0.324842	0.798386	190014588	NP_001121689.1	PSIP1	11168	PC4 and SFRS1-interacting protein isoform 2 [Homo sapiens];gi|19923653	0	217.159	52	34	89	32	1	530	60.1	9.13	321.68	34	2	Color2 [A=255, R=169, G=169, B=169]	1	4		0.225016	0.0777744	0.20788	-0.0343069	0.0115828	0.00377403	-0.0344699	-0.132039	-0.0405617	-0.291256
1.69682	0.0200991	0.731721	1.66062	7706186	NP_057723.1	TNFRSF12A	51330	tumor necrosis factor receptor superfamily member 12A precursor [Homo sapiens]	0.01	4.154	8	1	1	1	1	129	13.9	8.95	2.63	1	0	Color2 [A=255, R=169, G=169, B=169]	1	4		-0.348873	0.0333254	-0.152053	-0.0888042	-0.236861	0.113625	-0.0859464	0.371332	0.461656	0.894575
1.69497	0.020185	0.599651	1.51535	4826742	NP_005101.1	GFPT2	9945	glutamine--fructose-6-phosphate aminotransferase [isomerizing] 2 [Homo sapiens]	0	60.846	19	11	20	6	1	682	76.9	7.37	90.74	11	0	Color2 [A=255, R=169, G=169, B=169]	1	4		-0.406339	-0.0668276	-0.402514	0.102482	0.0119863	-0.0831999	-0.00172653	0.114675	0.297918	0.51068
1.6923	0.0203096	0.590496	1.50576	5901970	NP_008826.1	HNMT	3176	histamine N-methyltransferase isoform 1 [Homo sapiens]	0.001	9.561	14	3	4	3	1	292	33.3	5.34	13.27	3	0	Color2 [A=255, R=169, G=169, B=169]	1	4		-0.0338459	0.122616	0.00486646	-0.0045814	-0.0221375	-0.0365164	-0.292551	0.405418	0.546855	0.912852
1.69103	0.020369	0.339637	1.26544	9506611	NP_061940.1	GNL3L	54552	guanine nucleotide-binding protein-like 3-like protein [Homo sapiens];gi|296317324	0	50.493	23	12	15	11	1	582	65.5	8.44	56.12	12	0	Color2 [A=255, R=169, G=169, B=169]	1	4		-0.216745	-0.0352491	-0.238921	-0.0179007	-0.0781568	0.670618	-0.0349997	0.262262	0.0500366	0.215698
1.68742	0.0205393	0.194152	1.14405	40254947	NP_066979.2	TMX4	56255	thioredoxin-related transmembrane protein 4 precursor [Homo sapiens]	0	35.992	15	6	9	6	1	349	38.9	4.37	40.35	6	0	Color2 [A=255, R=169, G=169, B=169]	1	4		-0.00828355	-0.0257574	0.107265	-0.0584165	-0.0292605	-0.000558794	-0.0674102	0.223443	0.161854	0.270382
1.68711	0.0205535	0.290416	1.22299	94538370	NP_055192.1	DNAJC2	27000	dnaJ homolog subfamily C member 2 isoform 1 [Homo sapiens]	0	97.05	35	24	31	24	1	621	72	8.7	119.69	24	0	Color2 [A=255, R=169, G=169, B=169]	1	4		0.0212308	-0.132558	-0.0590963	-0.0611791	0.0778033	0.00108291	-0.0573976	0.293255	0.302491	0.10508
1.68695	0.0205613	-0.224708	0.855768	7019323	NP_037470.1	ALG5	29880	dolichyl-phosphate beta-glucosyltransferase isoform 1 [Homo sapiens]	0	50.377	35	9	14	9	1	324	36.9	9.28	61.23	9	0	Color2 [A=255, R=169, G=169, B=169]	1	4		-0.0554854	0.0338777	-0.022659	0.246149	0.115793	0.215405	0.152072	-0.130338	-0.29472	-0.293331
1.68622	0.0205959	0.12252	1.08863	530391065	XP_005252020.1	HNRNPK	3190	heterogeneous nuclear ribonucleoprotein K isoform X3 [Homo sapiens];gi|530391069	0	288.25	65	33	247	3	1	440	48.5	5.54	910.4	33	38	Color2 [A=255, R=169, G=169, B=169]	1	4		-0.058236	-0.0549264	-0.0369893	0.0339694	-0.0494825	0.0708493	-0.0355157	0.0367664	0.0436369	0.137005
1.6813	0.0208305	-0.415785	0.749612	767978896	XP_011519397.1	UGGT2	55757	UDP-glucose:glycoprotein glucosyltransferase 2 isoform X2 [Homo sapiens]	0	40.982	9	14	15	11	1	1563	179.8	7.36	50.84	14	1	Color2 [A=255, R=169, G=169, B=169]	1	4		0.0543408	0.297254	-0.0286816	0.10754	0.0638868	0.111803	-0.0227824	-0.328733	-0.392044	-0.203664
1.68012	0.020887	-0.165393	0.891685	11386135	NP_000700.1	BCKDHA	593	2-oxoisovalerate dehydrogenase subunit alpha, mitochondrial isoform 1 precursor [Homo sapiens]	0	43.71	27	10	15	10	1	445	50.4	8.27	57.16	10	0	Color2 [A=255, R=169, G=169, B=169]	1	4		0.0863949	0.0770848	0.0125771	-0.0124129	-0.0140827	0.123559	0.0664249	-0.0872142	-0.0524035	-0.180505
1.6787	0.0209558	0.603995	1.51992	767947646	XP_011514444.1	IFRD1	3475	interferon-related developmental regulator 1 isoform X1 [Homo sapiens]	0.008	4.721	4	1	1	1	1	456	50.9	7.55	5.61	1	0	Color2 [A=255, R=169, G=169, B=169]	1	4		-0.325323	0.0235615	-0.248144	-0.196119	-0.0352561	-0.0274829	0.033162	0.252265	0.34563	0.664184
1.6784	0.0209701	0.24991	1.18913	1206655258	NP_001339425.1	ASNS	440	asparagine synthetase [glutamine-hydrolyzing] isoform a [Homo sapiens];gi|168229250	0	120.191	43	23	50	23	1	561	64.3	6.86	185.06	23	0	Color2 [A=255, R=169, G=169, B=169]	1	4		-0.165698	-0.0355661	-0.169094	-0.0615372	-0.120733	0.0283364	0.0190475	0.2108	0.0332012	0.13537
1.67802	0.0209884	-0.249594	0.841133	24308201	NP_065392.1	APMAP	57136	adipocyte plasma membrane-associated protein [Homo sapiens]	0	148.786	52	21	49	21	1	416	46.5	6.16	214.31	21	0	Color2 [A=255, R=169, G=169, B=169]	1	4		0.095483	0.259198	0.0419975	0.0993672	-0.0627365	0.116855	-0.0341382	-0.0830016	-0.139149	-0.129953
1.67608	0.0210824	0.210947	1.15745	12758125	NP_056139.1	RRP8	23378	ribosomal RNA-processing protein 8 [Homo sapiens]	0	22.897	12	5	6	5	1	456	50.7	9.42	26.55	5	0	Color2 [A=255, R=169, G=169, B=169]	1	4		-0.153776	-0.0358846	-0.0561178	-0.0340438	0.0320195	-0.0340404	0.0133948	0.0529744	0.12817	0.205918
1.67597	0.0210875	-0.310262	0.806495	4503269	NP_000779.1	DCK	1633	deoxycytidine kinase [Homo sapiens]	0	47.735	40	8	15	8	1	260	30.5	5.21	72.01	8	0	Color2 [A=255, R=169, G=169, B=169]	1	4		0.167266	0.358006	0.0959275	0.0706168	-0.0784183	0.00863122	-0.0303966	-0.0411531	-0.131789	-0.136644
1.67458	0.0211552	-0.248242	0.841921	21687127	NP_660308.1	CCDC127	133957	coiled-coil domain-containing protein 127 [Homo sapiens]	0.003	7.268	7	2	2	2	1	260	30.8	9.2	6.57	2	0	Color2 [A=255, R=169, G=169, B=169]	1	4		0.0387688	0.103862	0.0806222	0.140369	-0.0123981	-0.488176	0.0764126	-0.111409	-0.106941	-0.303125
1.67352	0.0212069	0.15881	1.11637	530364883	XP_005245303.1	UCHL5	51377	ubiquitin carboxyl-terminal hydrolase isozyme L5 isoform X5 [Homo sapiens]	0	114.604	53	18	38	18	1	393	44.2	6.38	152.95	18	0	Color2 [A=255, R=169, G=169, B=169]	1	4		0.0130534	-0.131775	-0.0748251	-0.00180385	0.0117321	-0.112797	-0.00146888	0.0829926	0.086977	0.112914
1.66866	0.0214459	-0.192808	0.874901	56682962	NP_005597.3	LGMN	5641	legumain isoform 1 preproprotein [Homo sapiens];gi|56682964	0	15.841	7	3	6	3	1	433	49.4	6.55	23.38	3	0	Color2 [A=255, R=169, G=169, B=169]	1	4		-0.0277891	-0.0378926	0.0016616	0.159454	0.224893	0.355194	0.0678513	-0.252364	-0.277355	-0.112726
1.66657	0.0215491	-0.241147	0.846072	320202988	NP_001189342.1	AKR1A1	10327	alcohol dehydrogenase [NADP(+)] [Homo sapiens];gi|320202986	0	117.219	56	20	44	19	1	325	36.6	6.79	183.74	20	0	Color2 [A=255, R=169, G=169, B=169]	1	4		0.0686466	0.18786	0.0864468	-0.0368816	0.0105235	-0.0271768	-0.1518	-0.105496	-0.22988	-0.045112
1.66555	0.0216001	-0.35147	0.783785	347659013	NP_001231630.1	ZFP36L1	677	mRNA decay activator protein ZFP36L1 isoform 2 [Homo sapiens]	0.006	5.544	9	3	4	3	1	407	43.8	9.41	10.32	3	0	Color2 [A=255, R=169, G=169, B=169]	1	4		0.153161	0.427664	0.141241	-0.054313	0.0275527	0.522082	-0.0953916	-0.0796324	-0.0999374	-0.152775
1.66537	0.0216087	0.42566	1.34319	1034573717	XP_016873239.1	ARRB1	408	beta-arrestin-1 isoform X1 [Homo sapiens]	0.001	10.934	8	2	2	2	1	473	53	7.33	10.83	2	0	Color2 [A=255, R=169, G=169, B=169]	1	4		-0.276462	-0.0901913	-0.24506	-0.0502194	0.12547	-0.160244	0.169971	0.33169	0.0198126	0.313763
1.66512	0.0216212	-0.51903	0.697841	38093659	NP_938023.1	TMEM173	340061	stimulator of interferon genes protein isoform 1 [Homo sapiens]	0.114	1.204	2	1	1	1	1	379	42.2	7.05	2.49	1	0	Color2 [A=255, R=169, G=169, B=169]	1	4		0.157391	0.245227	0.40308	-0.147158	-0.239442	0.131315	-0.411193	-0.305294	-0.429565	-0.0165344
1.66395	0.0216795	0.262452	1.19952	1370470539	XP_024306445.1	CLUH	23277	clustered mitochondria protein homolog isoform X3 [Homo sapiens]	0	141.126	25	31	47	31	1	1348	150.4	6.11	180.63	31	0	Color2 [A=255, R=169, G=169, B=169]	1	4		-0.294578	-0.201168	-0.0612462	0.278935	-0.0321198	-0.0248237	0.287249	0.0294943	0.101606	0.0992619
1.66391	0.0216814	-0.897387	0.536858	21361120	NP_001290.2	CNN1	1264	calponin-1 isoform 1 [Homo sapiens]	0	73.388	42	12	24	10	1	297	33.2	9.07	90.65	12	0	Color2 [A=255, R=169, G=169, B=169]	1	4		0.770622	0.947129	0.760089	-0.530525	-0.123447	-0.188057	-0.530528	0.122586	0.207842	-0.544749
1.6615	0.0218021	0.232285	1.17469	338968885	NP_001229804.1	ELP2	55250	elongator complex protein 2 isoform 1 [Homo sapiens]	0	43.222	14	11	15	11	1	891	99.9	6.42	59.77	11	0	Color2 [A=255, R=169, G=169, B=169]	1	4		-0.0913206	-0.0726701	-0.0969099	-0.033359	0.0070324	0.122949	-0.0946575	0.0938888	0.0709542	0.271112
1.6598	0.0218878	-0.260431	0.834838	1370484965	XP_024309484.1	FNDC3B	64778	fibronectin type III domain-containing protein 3B isoform X1 [Homo sapiens];gi|1370484967	0	110.246	22	20	30	20	1	1204	132.8	5.95	129.22	20	0	Color2 [A=255, R=169, G=169, B=169]	1	4		0.149047	-0.0135649	0.110994	-0.233489	0.0500848	0.0501022	-0.0029508	-0.0927639	-0.169983	-0.272071
1.65928	0.0219138	-0.181973	0.881497	190014623	NP_055768.3	DIS3	22894	exosome complex exonuclease RRP44 isoform a [Homo sapiens]	0	136.287	32	28	46	28	1	958	108.9	7.14	192.64	28	0	Color2 [A=255, R=169, G=169, B=169]	1	4		0.0569833	-0.0996088	0.00456476	0.210809	0.141655	0.338153	0.15494	-0.160474	-0.195721	-0.227784
1.65928	0.0219139	-0.233875	0.850348	767926862	XP_011511172.1	PAK2	5062	serine/threonine-protein kinase PAK 2 isoform X1 [Homo sapiens];gi|1034633572	0	175.977	52	22	57	22	1	524	58	5.96	253.51	22	0	Color2 [A=255, R=169, G=169, B=169]	1	4		0.231371	0.155303	0.187358	-0.0506058	-0.0373699	-0.310857	-0.0946507	-0.101234	0.078056	-0.104414
1.65612	0.0220738	0.378353	1.29986	14149675	NP_056050.1	CSTF2T	23283	cleavage stimulation factor subunit 2 tau variant [Homo sapiens]	0	59.847	28	12	17	3	1	616	64.4	7.25	70.09	12	0	Color2 [A=255, R=169, G=169, B=169]	1	4		-0.210016	-0.126421	0.133361	0.0943991	-0.267579	-0.464792	-0.114806	0.28626	0.321328	0.324395
1.65572	0.0220944	0.267125	1.20341	5453593	NP_006357.1	CAP2	10486	adenylyl cyclase-associated protein 2 isoform 1 [Homo sapiens]	0	120.515	51	22	42	20	1	477	52.8	6.37	169.85	22	0	Color2 [A=255, R=169, G=169, B=169]	1	4		-0.0336272	0.143498	0.0428777	-0.0548229	-0.0661004	-0.134914	0.00322245	0.38959	0.2153	0.349233
1.65511	0.0221254	-0.18892	0.877262	5453559	NP_006347.1	ATP5PD	10476	ATP synthase subunit d, mitochondrial isoform a [Homo sapiens]	0	113.599	86	16	54	16	1	161	18.5	5.3	233.66	16	0	Color2 [A=255, R=169, G=169, B=169]	1	4		0.143037	-0.0143386	0.0927412	-0.111691	0.0352064	-0.00749241	0.0135961	-0.0746357	-0.11463	-0.156053
1.65503	0.0221292	-0.298155	0.813292	767972772	XP_011536034.1	CDK2	1017	cyclin-dependent kinase 2 isoform X1 [Homo sapiens]	0	81.218	49	14	30	12	1	346	39.2	8.62	115.96	14	0	Color2 [A=255, R=169, G=169, B=169]	1	4		-0.000448773	0.183346	0.112579	-0.00439983	-0.125352	0.0868649	-0.211356	-0.250185	-0.272957	-0.0758451
1.65502	0.0221299	-0.310727	0.806236	21361462	NP_055416.2	EHD2	30846	EH domain-containing protein 2 [Homo sapiens]	0	229.205	69	37	83	31	1	543	61.1	6.46	368.14	37	4	Color2 [A=255, R=169, G=169, B=169]	1	4		0.213768	-0.0490561	0.129321	0.13819	0.0894718	-0.0145538	0.020569	-0.192967	-0.283142	-0.162038
1.65471	0.0221455	-0.698245	0.616322	7705431	NP_057017.1	TMA7	51372	translation machinery-associated protein 7 isoform 1 [Homo sapiens]	0	48.641	59	9	27	8	1	64	7.1	9.99	54.69	9	1	Color2 [A=255, R=169, G=169, B=169]	1	4		0.532045	0.253401	0.341218	-0.108266	0.0777878	-0.119503	0.0945613	-0.14115	-0.156666	-0.670253
1.65444	0.0221597	0.409286	1.32803	196259805	NP_001124508.1	ZCCHC9	84240	zinc finger CCHC domain-containing protein 9 [Homo sapiens];gi|196259803	0.04	2.07	5	1	1	1	1	271	30.5	9.17	2.96	1	0	Color2 [A=255, R=169, G=169, B=169]	1	4		-0.303466	-0.128888	-0.0443499	-0.165449	-0.190978	0.414876	0.0989644	0.0849107	0.344994	0.321249
1.64784	0.0224988	-0.453201	0.73042	56549131	NP_001008528.1	MXRA7	439921	matrix-remodeling-associated protein 7 isoform 1 precursor [Homo sapiens]	0	33.504	39	5	11	2	1	204	21.5	4.26	53.26	5	0	Color2 [A=255, R=169, G=169, B=169]	1	4		0.0483482	0.321258	0.32338	0.0430088	-0.285909	-0.174045	-0.0165576	-0.350522	-0.257222	-0.0588725
1.64711	0.0225365	-0.320182	0.800969	4503609	NP_001976.1	ETFB	2109	electron transfer flavoprotein subunit beta isoform 1 [Homo sapiens]	0	101.689	69	20	49	20	1	255	27.8	8.1	177.33	20	0	Color2 [A=255, R=169, G=169, B=169]	1	4		-0.0515935	0.208036	0.0115494	0.101143	0.0284039	0.0287721	0.127739	-0.289967	-0.320243	-0.182343
1.64673	0.0225564	0.294556	1.22651	4759050	NP_004577.1	RPS6KA3	6197	ribosomal protein S6 kinase alpha-3 [Homo sapiens]	0	87.632	32	22	33	13	1	740	83.7	6.89	120.94	22	0	Color2 [A=255, R=169, G=169, B=169]	1	4		-0.252379	-0.203817	-0.191278	0.189675	-0.0884294	0.386645	0.070958	-0.0344194	0.0387204	0.231894
1.64671	0.0225573	-0.208795	0.86526	4507521	NP_001055.1	TKT	7086	transketolase isoform 1 [Homo sapiens];gi|205277463	0	466.014	70	42	252	42	1	623	67.8	7.66	1289.59	42	0	Color2 [A=255, R=169, G=169, B=169]	1	4		0.185788	0.131895	0.0291817	0.0135498	-0.0332598	0.00699766	-0.146299	-0.0844917	-0.157924	-0.0371043
1.64654	0.0225662	-0.231047	0.852017	938148809	NP_001303249.1	PLOD1	5351	procollagen-lysine,2-oxoglutarate 5-dioxygenase 1 isoform 1 precursor [Homo sapiens]	0	265.064	46	32	123	31	1	774	88.2	7.11	552.5	32	1	Color2 [A=255, R=169, G=169, B=169]	1	4		0.114374	0.0962065	0.128377	-0.0269059	0.000592874	-0.26509	-0.021096	-0.21466	-0.140707	0.0011843
1.64637	0.022575	0.299254	1.23051	1160351514	NP_001336371.1	NEIL2	252969	endonuclease 8-like 2 isoform a [Homo sapiens];gi|209364526	0.003	6.978	7	2	2	2	1	332	36.8	6.79	8.05	2	0	Color2 [A=255, R=169, G=169, B=169]	1	4		-0.280782	-0.229004	-0.0452275	-0.18847	0.0546366	0.142004	-0.0462803	0.160402	0.152038	0.0303075
1.64459	0.0226678	0.234583	1.17657	10880989	NP_067075.1	RAB18	22931	ras-related protein Rab-18 isoform 1 [Homo sapiens]	0	77.782	73	13	25	13	1	206	23	5.24	94.42	13	0	Color2 [A=255, R=169, G=169, B=169]	1	4		-0.0679122	-0.026651	-0.0445957	0.00705739	-0.00284999	-0.289556	0.0102143	0.168808	0.0883617	0.307421
1.64453	0.0226709	0.310283	1.23995	28610147	NP_002175.2	IL6ST	3572	interleukin-6 receptor subunit beta isoform 1 precursor [Homo sapiens]	0.003	7.28	2	2	2	2	1	918	103.5	5.95	8.09	2	0	Color2 [A=255, R=169, G=169, B=169]	1	4		0.0481423	0.0667467	0.0137638	-0.0744927	-0.0756811	-0.130243	-0.0655735	0.203833	0.358663	0.497005
1.64375	0.0227119	0.2333	1.17552	9558733	NP_037425.1	TRA2A	29896	transformer-2 protein homolog alpha isoform 1 [Homo sapiens]	0	49.166	30	11	19	9	1	282	32.7	11.27	65.57	11	2	Color2 [A=255, R=169, G=169, B=169]	1	4		-0.271748	-0.0915938	-0.152864	0.0246052	-0.133625	0.241548	0.0100997	0.0613003	-0.00355496	0.125949
1.64372	0.0227131	-0.190808	0.876115	530379403	XP_005248611.1	ERBIN	55914	erbin isoform X1 [Homo sapiens];gi|1034645447	0	145.905	28	34	47	34	1	1460	163.3	5.67	183.83	34	0	Color2 [A=255, R=169, G=169, B=169]	1	4		0.050858	0.0496575	0.0109504	0.317927	0.256411	-0.102957	0.282931	-0.0794797	-0.129293	-0.252186
1.63954	0.0229331	0.25947	1.19704	5031741	NP_005871.1	DNAJA2	10294	dnaJ homolog subfamily A member 2 [Homo sapiens]	0	107.612	48	17	32	17	1	412	45.7	6.48	135.76	17	0	Color2 [A=255, R=169, G=169, B=169]	1	4		-0.200989	-0.0819209	-0.262858	0.0350199	0.019836	0.107129	-0.108404	0.112352	-0.019186	0.139476
1.63746	0.023043	-0.343818	0.787953	42794752	NP_004448.2	ACSL3	2181	long-chain-fatty-acid--CoA ligase 3 [Homo sapiens];gi|1237938110	0	194.201	45	30	58	26	1	720	80.4	8.38	242.96	30	0	Color2 [A=255, R=169, G=169, B=169]	1	4		0.0424267	0.167855	0.00994272	0.18703	0.0748232	0.0712429	-0.0104584	-0.106291	-0.33193	-0.373008
1.63671	0.0230831	0.30828	1.23823	530401316	XP_005253946.1	OAS3	4940	2'-5'-oligoadenylate synthase 3 isoform X1 [Homo sapiens]	0	72.988	19	22	30	22	1	1089	121.4	8.44	98.72	22	0	Color2 [A=255, R=169, G=169, B=169]	1	4		-0.441141	-0.236178	-0.448803	0.202612	0.119531	0.167523	0.0605907	-0.0476687	-0.16263	0.00901428
1.63275	0.0232945	0.27314	1.20843	4502419	NP_000704.1	BLVRB	645	flavin reductase (NADPH) [Homo sapiens]	0	24.957	27	4	9	4	1	206	22.1	7.65	35.88	4	0	Color2 [A=255, R=169, G=169, B=169]	1	4		-0.0961568	-0.313866	-0.289217	0.180181	-0.0279042	-0.494558	0.147782	0.0365134	0.0992847	-0.0156188
1.63181	0.0233446	0.385559	1.30637	48255926	NP_001001503.1	NDUFV3	4731	NADH dehydrogenase [ubiquinone] flavoprotein 3, mitochondrial isoform b precursor [Homo sapiens]	0.001	9.533	19	2	2	2	1	108	11.9	9.7	11.12	2	0	Color2 [A=255, R=169, G=169, B=169]	1	4		-0.180402	-0.29118	-0.0408679	-0.191168	0.162543	-0.0527688	0.123623	0.0560645	0.312673	0.27549
1.63139	0.0233674	0.302095	1.23293	153267418	NP_665860.2	EDARADD	128178	ectodysplasin-A receptor-associated adapter protein isoform A [Homo sapiens]	0.001	12.013	8	1	2	1	1	215	24.8	5.4	12.58	1	0	Color2 [A=255, R=169, G=169, B=169]	1	4		-0.319828	-0.232899	-0.313038	0.225666	0.0554552	0.304664	-0.0471621	0.0725793	-0.144569	0.112508
1.63093	0.023392	0.2647	1.20139	24308039	NP_056138.1	UFL1	23376	E3 UFM1-protein ligase 1 [Homo sapiens]	0	88.634	29	23	28	22	1	794	89.5	6.79	113.64	23	1	Color2 [A=255, R=169, G=169, B=169]	1	4		0.0572949	0.153105	-0.0533339	-0.0625067	-0.0913955	-0.0391474	-0.0456254	0.247889	0.304317	0.398959
1.62945	0.0234718	-0.122531	0.918575	30725877	NP_851320.1	GPR180	160897	integral membrane protein GPR180 precursor [Homo sapiens]	0	16.809	6	2	4	2	1	440	49.4	7.39	17.84	2	0	Color2 [A=255, R=169, G=169, B=169]	1	4		-0.0279336	0.0513127	-0.0432065	0.135375	-0.00547702	0.203752	0.246417	-0.164233	-0.104886	-0.118301
1.62905	0.0234935	-0.298013	0.813372	5031777	NP_005521.1	IDH3A	3419	isocitrate dehydrogenase [NAD] subunit alpha, mitochondrial precursor [Homo sapiens]	0	53.221	34	12	21	12	1	366	39.6	6.92	70.05	12	0	Color2 [A=255, R=169, G=169, B=169]	1	4		-0.105323	0.0369034	-0.0259522	0.0724238	0.182872	0.0818512	0.0903653	-0.454381	-0.331739	-0.20229
1.6288	0.0235069	-0.151232	0.900481	4826952	NP_005038.1	PSMD5	5711	26S proteasome non-ATPase regulatory subunit 5 isoform 1 [Homo sapiens]	0	143.872	59	24	52	24	1	504	56.2	5.48	250.1	24	0	Color2 [A=255, R=169, G=169, B=169]	1	4		0.0874235	-0.0177949	0.0685784	0.00101847	-0.00435127	-0.0498219	-0.0208541	-0.0900344	-0.158368	-0.067086
1.62764	0.0235698	-0.144232	0.904861	47132595	NP_998776.1	SLC25A3	5250	phosphate carrier protein, mitochondrial isoform b precursor [Homo sapiens];gi|4505775	0	130.969	47	20	71	20	1	361	39.9	9.36	226.42	20	0	Color2 [A=255, R=169, G=169, B=169]	1	4		0.092259	-0.0271727	0.0138822	0.00702196	0.0371979	0.000852438	-0.0122947	-0.15603	-0.0865933	-0.111104
1.62737	0.0235846	0.174353	1.12846	4758516	NP_004485.1	HDGF	3068	hepatoma-derived growth factor isoform a [Homo sapiens]	0	140.779	73	20	58	18	1	240	26.8	4.73	241.67	20	0	Color2 [A=255, R=169, G=169, B=169]	1	4		-0.0499095	-0.0131937	-0.00566115	-0.0399638	-0.163011	-0.449871	0.106169	0.0904484	0.243939	0.119908
1.62541	0.0236911	-0.170179	0.888732	7657033	NP_055410.1	NT5C	30833	5'(3')-deoxyribonucleotidase, cytosolic type isoform 1 [Homo sapiens]	0	26.977	45	6	7	6	1	201	23.4	6.64	29.44	6	0	Color2 [A=255, R=169, G=169, B=169]	1	4		0.0859374	0.206361	0.108599	-0.14844	-0.158981	0.0530219	-0.266881	-0.0747165	-0.0585279	0.0236036
1.62517	0.0237045	0.349208	1.27386	1034661896	XP_016869434.1	CPNE3	8895	copine-3 isoform X1 [Homo sapiens];gi|1370513115	0	123.317	45	22	45	21	1	537	60.1	5.85	175.76	22	1	Color2 [A=255, R=169, G=169, B=169]	1	4		-0.272049	-0.0514062	-0.261496	0.082431	-0.229172	-0.317482	0.0361854	0.188043	0.0250185	0.249612
1.62504	0.0237118	0.372617	1.2947	21362088	NP_073607.2	GINS3	64785	DNA replication complex GINS protein PSF3 isoform b [Homo sapiens]	0	45.016	47	11	14	11	1	216	24.5	5.34	53.65	11	0	Color2 [A=255, R=169, G=169, B=169]	1	4		-0.0255131	-0.22855	-0.149173	-0.0726956	0.0233532	0.0827278	-0.0133393	0.315241	0.0653165	0.334057
1.62418	0.0237588	0.347803	1.27262	294459996	NP_443167.4	NT5C3B	115024	7-methylguanosine phosphate-specific 5'-nucleotidase [Homo sapiens]	0.146	1.083	3	1	1	1	1	300	34.4	6.38	1.71	1	0	Color2 [A=255, R=169, G=169, B=169]	1	4		-0.420439	-0.310437	-0.619552	0.496418	0.30301	0.458639	0.417454	-0.175418	-0.0803144	-0.051287
1.62407	0.0237647	-0.351758	0.783629	29725607	NP_061141.2	UNC45A	55898	protein unc-45 homolog A isoform 2 [Homo sapiens];gi|1021312150	0	174.329	38	34	59	33	1	944	103	6.07	224.97	34	0	Color2 [A=255, R=169, G=169, B=169]	1	4		0.0128317	0.300077	0.18631	-0.017355	-0.0809023	0.10749	-0.0421893	-0.27043	-0.198266	-0.08736
1.62287	0.0238304	-0.260168	0.834991	112734870	NP_065939.2	KIAA1522	57648	uncharacterized protein KIAA1522 isoform 1 [Homo sapiens]	0	17.688	7	4	5	4	1	1094	113	10.02	23.24	4	0	Color2 [A=255, R=169, G=169, B=169]	1	4		0.147362	0.153055	-0.0170176	0.0814462	0.122225	-0.103823	-0.160149	-0.193485	-0.230663	-0.0729569
1.6206	0.023955	-0.376334	0.770393	1370469088	XP_024306176.1	SULT1A1	6817	sulfotransferase 1A1 isoform X2 [Homo sapiens]	0	28.411	24	9	13	4	1	387	44.2	8.54	44.9	9	3	Color2 [A=255, R=169, G=169, B=169]	1	4		0.301402	0.166794	0.178383	-0.0145665	-0.0118831	-0.0644674	-0.10058	-0.338932	-0.138771	-0.00472073
1.62058	0.0239562	-0.173961	0.886406	49619228	NP_116100.2	MAFG	4097	transcription factor MafG [Homo sapiens];gi|4505073	0.001	9.727	15	2	2	2	1	162	17.8	10.04	9.16	2	0	Color2 [A=255, R=169, G=169, B=169]	1	4		0.0403994	0.0627478	0.0882127	-0.108037	-0.0140642	0.198498	-0.397778	-0.202578	-0.0479211	-0.080024
1.62031	0.0239714	0.268232	1.20433	530367611	XP_005264383.1	MPV17	4358	protein Mpv17 isoform X1 [Homo sapiens];gi|4505241	0.001	10.066	18	2	2	2	1	176	19.7	9.47	12.08	2	0	Color2 [A=255, R=169, G=169, B=169]	1	4		-0.0943046	-0.22458	0.0136317	-0.134491	0.0263934	0.287814	-0.0915739	0.190385	0.205014	0.104043
1.61803	0.0240976	-0.326473	0.797484	1072314160	NP_001333154.1	WDR48	57599	WD repeat-containing protein 48 isoform 4 [Homo sapiens]	0	39.99	16	8	11	8	1	715	80.3	7.17	44.56	8	0	Color2 [A=255, R=169, G=169, B=169]	1	4		-0.0505698	0.230595	0.101247	0.14137	0.0567948	0.0605919	-0.14562	-0.195385	-0.320092	-0.182669
1.61765	0.0241187	-0.277593	0.824966	4507835	NP_000364.1	UMPS	7372	uridine 5'-monophosphate synthase [Homo sapiens]	0	144.124	46	26	44	26	1	480	52.2	7.24	171.79	26	0	Color2 [A=255, R=169, G=169, B=169]	1	4		0.108655	0.310273	0.052032	-0.0209647	-0.00538743	-0.0234357	-0.122698	-0.130503	-0.116424	-0.114893
1.61497	0.024268	-0.214451	0.861874	162417971	NP_055567.2	SPCS2	9789	signal peptidase complex subunit 2 [Homo sapiens]	0	68.961	63	15	25	14	1	226	25	8.47	99.64	15	0	Color2 [A=255, R=169, G=169, B=169]	1	4		0.0189082	0.121653	-0.071218	0.0472925	0.00759177	0.157622	0.0933273	-0.187291	-0.235282	-0.151437
1.61255	0.0244035	0.107559	1.0774	14150171	NP_115737.1	THOC3	84321	THO complex subunit 3 [Homo sapiens]	0	21.083	13	5	10	5	1	351	38.7	6.09	28.63	5	0	Color2 [A=255, R=169, G=169, B=169]	1	4		-0.181163	-0.0962016	-0.090325	-0.0313847	0.098257	0.0636586	0.0654329	-0.0193447	0.00129101	-0.026959
1.60957	0.0245714	-0.343602	0.788071	194018478	NP_653173.1	TBC1D2B	23102	TBC1 domain family member 2B isoform a [Homo sapiens]	0.099	1.287	1	1	1	1	1	963	109.8	6.16	2.01	1	0	Color2 [A=255, R=169, G=169, B=169]	1	4		0.226956	0.0317954	0.136667	-0.026604	-0.029489	0.202203	0.00597245	-0.15284	-0.112711	-0.369836
1.60763	0.0246812	-0.249679	0.841083	48255966	NP_006750.3	UGP2	7360	UTP--glucose-1-phosphate uridylyltransferase isoform a [Homo sapiens]	0	168.478	57	30	61	30	1	508	56.9	8.15	270.79	30	0	Color2 [A=255, R=169, G=169, B=169]	1	4		0.0357093	0.0160957	0.0113363	0.00562952	0.118839	0.00467379	-0.0319443	-0.366661	-0.186597	-0.132639
1.60373	0.0249042	-0.368593	0.774537	219842262	NP_001137359.1	COPS2	9318	COP9 signalosome complex subunit 2 isoform 2 [Homo sapiens]	0	91.785	47	21	31	21	1	450	52.4	5.47	122.05	21	0	Color2 [A=255, R=169, G=169, B=169]	1	4		0.149681	-0.0630479	0.119513	-0.164819	0.0399257	0.346222	0.0585738	-0.2763	-0.17162	-0.451714
1.60306	0.0249428	-0.157405	0.896636	119395729	NP_000299.2	CTSA	5476	lysosomal protective protein isoform a precursor [Homo sapiens]	0	53.847	23	9	22	9	1	498	56.2	6.61	84.51	9	0	Color2 [A=255, R=169, G=169, B=169]	1	4		0.167313	0.0890492	0.100393	-0.0676111	-0.0826698	-0.1658	-0.229839	-0.0842985	0.0364973	-0.0676586
1.60174	0.0250187	-0.370397	0.773569	54607124	NP_037418.3	RBM15B	29890	putative RNA-binding protein 15B [Homo sapiens]	0	13.997	7	6	7	4	1	890	97.1	9.85	20.19	6	0	Color2 [A=255, R=169, G=169, B=169]	1	4		0.0907324	0.307808	0.115806	-0.181004	-0.0674305	0.143786	-0.106326	-0.280248	-0.279307	-0.0372902
1.59946	0.02515	-0.38867	0.763834	578827056	XP_006720622.1	NUSAP1	51203	nucleolar and spindle-associated protein 1 isoform X1 [Homo sapiens]	0	43.631	26	11	14	11	1	447	50	9.95	48.42	11	0	Color2 [A=255, R=169, G=169, B=169]	1	4		0.134781	0.369396	0.134129	0.0166589	-0.113001	-0.0486376	-0.0896706	-0.219962	-0.285695	-0.0220458
1.59724	0.0252792	-0.166834	0.890795	1034578906	XP_016874610.1	CORO1C	23603	coronin-1C isoform X2 [Homo sapiens];gi|157412328	0	254.697	49	38	129	36	1	527	58.9	7.75	515.24	38	1	Color2 [A=255, R=169, G=169, B=169]	1	4		0.120402	-0.00361254	0.059171	-0.0305765	-0.0222724	-0.136387	0.0156361	-0.0468567	-0.153569	-0.124116
1.5963	0.0253335	0.305147	1.23554	7661592	NP_054753.1	ASF1A	25842	histone chaperone ASF1A [Homo sapiens]	0	28.641	30	4	7	3	1	204	23	4.41	35.56	4	1	Color2 [A=255, R=169, G=169, B=169]	1	4		0.0736733	-0.0788146	0.0887591	-0.0798652	-0.0539469	-0.297665	-0.0698642	0.194313	0.396654	0.408091
1.59477	0.0254234	-0.265439	0.831946	188035924	NP_001173.2	ALDH7A1	501	alpha-aminoadipic semialdehyde dehydrogenase isoform 1 precursor [Homo sapiens]	0	201.542	54	26	65	26	1	539	58.5	7.99	284.38	26	0	Color2 [A=255, R=169, G=169, B=169]	1	4		0.133099	0.142224	0.142495	-0.0286325	0.00140888	-0.00187815	0.0656746	-0.0873268	-0.0178165	-0.273355
1.59464	0.0254307	0.166005	1.12195	47419936	NP_003128.3	SRPK1	6732	SRSF protein kinase 1 [Homo sapiens]	0	57.044	24	15	17	10	1	655	74.3	6.16	68.56	15	5	Color2 [A=255, R=169, G=169, B=169]	1	4		0.0221111	0.0806895	-0.0290544	-0.0645263	-0.0330696	0.000205677	-0.120597	0.140939	0.170961	0.259861
1.58895	0.0257662	-0.444006	0.735091	767931419	XP_011530052.1	RUFY3	22902	protein RUFY3 isoform X1 [Homo sapiens]	0.001	11.02	5	4	5	2	1	680	76	6.15	15.64	4	0	Color2 [A=255, R=169, G=169, B=169]	1	4		0.270303	0.395268	0.0722986	0.121312	0.0743573	-0.0368944	-0.0540881	-0.0689144	-0.36416	-0.161074
1.5882	0.0258108	-1.53208	0.345779	1034590293	XP_016877566.1	GREM1	26585	gremlin-1 isoform X1 [Homo sapiens]	0.001	10.348	12	2	2	2	1	221	24.6	9.52	7.96	2	0	Color2 [A=255, R=169, G=169, B=169]	1	4		0.0180645	-0.231897	0.217141	0.0471594	0.157207	0.342606	0.0141112	-1.4169	-0.86157	-2.31446
1.588	0.0258225	0.636546	1.5546	1370477439	XP_024308593.1	BAZ2B	29994	bromodomain adjacent to zinc finger domain protein 2B isoform X1 [Homo sapiens];gi|1370477441	0.084	1.425	1	1	1	1	1	2259	250.1	6.37	2.73	1	0	Color2 [A=255, R=169, G=169, B=169]	1	4		0.146649	-0.0912807	-0.222652	-0.337837	0.0662047	-0.835745	-0.235847	0.388911	0.479501	0.873942
1.58648	0.0259129	-0.390035	0.763111	1034638212	XP_016863161.1	LSM6	11157	U6 snRNA-associated Sm-like protein LSm6 isoform X1 [Homo sapiens];gi|1034638214	0	20.577	49	6	10	6	1	80	9.1	9.58	28.95	6	0	Color2 [A=255, R=169, G=169, B=169]	1	4		0.145987	0.294406	0.0263176	0.0981945	0.0143231	-0.016444	-0.0906388	-0.197795	-0.391239	-0.114358
1.58628	0.0259253	0.532383	1.44632	768020214	XP_011527753.1	COL6A2	1292	collagen alpha-2(VI) chain isoform X1 [Homo sapiens];gi|115527062	0.002	8.525	2	2	3	2	1	1019	108.5	6.21	10.78	2	0	Color2 [A=255, R=169, G=169, B=169]	1	4		-0.257404	-0.197363	-0.318671	-0.0133399	-0.0137569	-0.0173346	0.0599438	0.0409412	0.228297	0.554472
1.58624	0.0259273	0.296027	1.22776	19263340	NP_597700.1	GPT2	84706	alanine aminotransferase 2 isoform 1 [Homo sapiens]	0.001	11.392	10	4	4	4	1	523	57.9	7.71	14.88	4	0	Color2 [A=255, R=169, G=169, B=169]	1	4		-0.31434	-0.168398	-0.404092	0.0917922	0.0417395	0.0920467	-0.0604706	0.10236	-0.0419814	-0.0591286
1.58426	0.0260459	-0.14862	0.902113	1393428383	NP_001350632.1	GSTZ1	2954	maleylacetoacetate isomerase isoform 4 [Homo sapiens]	0.007	4.791	11	2	2	2	1	217	24.2	7.18	6.42	2	0	Color2 [A=255, R=169, G=169, B=169]	1	4		0.0180832	-0.0183479	-0.00704481	-0.0190751	0.0562203	0.0835837	-0.172859	-0.23038	-0.133739	-0.0890522
1.58392	0.0260664	-0.40866	0.753322	19923881	NP_612208.1	GNPDA2	132789	glucosamine-6-phosphate isomerase 2 isoform 1 [Homo sapiens]	0	56.203	34	8	15	4	1	276	31.1	6.95	71.44	8	0	Color2 [A=255, R=169, G=169, B=169]	1	4		0.0375511	0.181008	0.210209	0.0991325	-0.0111566	-0.0682206	-0.0659675	-0.310694	-0.422281	-0.0642378
1.5839	0.0260673	-0.762775	0.589362	20127446	NP_002204.2	ITGB5	3693	integrin beta-5 isoform a precursor [Homo sapiens]	0.001	10.66	6	5	5	5	1	799	88	6.06	12.99	5	0	Color2 [A=255, R=169, G=169, B=169]	1	4		0.0913644	-0.101517	0.233905	0.107412	0.123166	-0.0723246	0.0958036	-0.483799	-0.495387	-1.08538
1.58372	0.0260784	-0.130035	0.91381	1034612003	XP_016858941.1	SGO2	151246	shugoshin 2 isoform X1 [Homo sapiens];gi|1034612005	0.033	2.297	1	2	2	1	1	1295	148.2	7.88	4.01	2	0	Color2 [A=255, R=169, G=169, B=169]	1	4		0.069665	0.115351	0.0375989	-0.0209545	0.00283441	-0.183203	-0.0522593	-0.116245	-0.0257819	-0.0254617
1.58342	0.0260967	-0.095111	0.9362	255759952	NP_001157281.1	WDR81	124997	WD repeat-containing protein 81 isoform 1 [Homo sapiens]	0.003	7.007	1	2	2	2	1	1941	211.6	5.58	6.34	2	0	Color2 [A=255, R=169, G=169, B=169]	1	4		0.0618165	0.0615086	-0.0167236	0.00132074	0.013488	-0.0131316	-0.0845829	-0.0444389	-0.0750436	-0.0592491
1.58122	0.0262291	0.390367	1.31073	38569473	NP_004536.2	NDUFB1	4707	NADH dehydrogenase [ubiquinone] 1 beta subcomplex subunit 1 [Homo sapiens]	0.002	8.365	10	1	3	1	1	105	11.9	8.73	14.1	1	0	Color2 [A=255, R=169, G=169, B=169]	1	4		-0.0441978	-0.0565286	-0.319156	-0.232505	-0.233229	0.528148	0.039397	0.355608	0.119382	0.276229
1.57911	0.0263566	0.135495	1.09847	4557541	NP_000104.1	TOR1A	1861	torsin-1A precursor [Homo sapiens]	0	26.334	19	5	8	5	1	332	37.8	6.99	34.23	5	0	Color2 [A=255, R=169, G=169, B=169]	1	4		-0.0152154	-0.00845549	-0.0914299	-0.0447928	-0.0222514	0.0545459	-0.0779695	0.0593385	0.0777193	0.154325
1.57714	0.0264766	0.321227	1.24939	22325372	NP_680545.1	RPP25L	138716	ribonuclease P protein subunit p25-like protein [Homo sapiens];gi|22325370	0.001	10.777	26	3	3	3	1	163	17.6	10.3	14.54	3	0	Color2 [A=255, R=169, G=169, B=169]	1	4		0.0197972	-0.26711	-0.163558	-0.187978	0.00670873	-0.785987	0.0334104	0.117532	0.260357	0.174921
1.57569	0.0265652	0.345108	1.27025	767929330	XP_011511846.1	AFAP1	60312	actin filament-associated protein 1 isoform X1 [Homo sapiens];gi|197382472	0	32.04	9	7	9	7	1	814	89.7	8.57	31.03	7	0	Color2 [A=255, R=169, G=169, B=169]	1	4		0.0817479	-0.0513747	-0.0655618	-0.320571	0.0287654	-0.300154	-0.207575	0.407149	0.156115	0.436871
1.57447	0.0266399	0.232248	1.17466	195963398	NP_001124384.1	SUGT1	10910	protein SGT1 homolog isoform B [Homo sapiens]	0	156.418	58	23	50	23	1	365	41	5.16	216.16	23	0	Color2 [A=255, R=169, G=169, B=169]	1	4		-0.300627	-0.0861177	-0.147952	0.0762516	-0.0160808	-0.396582	0.187964	0.0250784	0.0373504	0.0996197
1.57	0.0269155	0.128699	1.09331	7657058	NP_055054.1	EIF2B2	8892	translation initiation factor eIF-2B subunit beta [Homo sapiens]	0	23.516	20	8	11	8	1	351	39	6.16	37.4	8	0	Color2 [A=255, R=169, G=169, B=169]	1	4		-0.0396697	-0.000797446	0.0140791	-0.0925001	-0.17294	0.0246007	-0.0539778	0.0701432	0.10435	0.185215
1.56929	0.0269596	-0.547524	0.684193	332164775	NP_001193725.1	PKM	5315	pyruvate kinase PKM isoform c [Homo sapiens]	0	650.267	69	51	700	3	1	605	65.9	7.87	3412.23	51	0	Color2 [A=255, R=169, G=169, B=169]	1	4		0.322439	0.735078	0.510259	-0.0978716	0.00567372	-0.160877	-0.349848	0.00354794	-0.223369	0.145025
1.56862	0.0270008	0.47398	1.38894	767951784	XP_011515831.1	LYN	4067	tyrosine-protein kinase Lyn isoform X1 [Homo sapiens]	0	38.307	13	8	15	6	1	682	76.6	9.17	54.9	8	0	Color2 [A=255, R=169, G=169, B=169]	1	4		-0.387842	-0.107826	-0.429643	-0.049603	-0.147557	0.0187919	0.0745296	0.12048	0.0275105	0.348639
1.56626	0.0271484	0.166113	1.12203	1034671235	XP_016870597.1	VAV2	7410	guanine nucleotide exchange factor VAV2 isoform X1 [Homo sapiens]	0	83.24	31	21	26	21	1	896	103	7.09	97.6	21	0	Color2 [A=255, R=169, G=169, B=169]	1	4		-0.215375	-0.135096	-0.19764	-0.0105205	-0.0160208	0.0218224	0.0352854	0.0640832	-0.0788285	-0.0350254
1.56567	0.0271851	-0.676463	0.625698	5901956	NP_009016.1	FSTL1	11167	follistatin-related protein 1 precursor [Homo sapiens]	0	77.504	54	18	25	18	1	308	35	5.52	99.9	18	0	Color2 [A=255, R=169, G=169, B=169]	1	4		0.595518	0.265998	0.390505	-0.0978901	-0.0288417	0.0584017	0.0101248	0.00478384	-0.194664	-0.587487
1.56452	0.027257	-0.234375	0.850053	1237938063	NP_001341838.1	PSPC1	55269	paraspeckle component 1 isoform 1 [Homo sapiens];gi|109240550	0	95.833	47	22	35	20	1	523	58.7	6.67	142.89	22	0	Color2 [A=255, R=169, G=169, B=169]	1	4		0.175806	-0.0486048	0.0618822	0.125198	0.266014	-0.336587	0.216315	-0.152002	-0.14391	-0.21813
1.56435	0.0272677	0.43729	1.35406	24308089	NP_056372.1	CHD5	26038	chromodomain-helicase-DNA-binding protein 5 [Homo sapiens]	0	83.943	11	18	26	2	1	1954	222.9	6.15	99.45	18	0	Color2 [A=255, R=169, G=169, B=169]	1	4		-0.141025	-0.0352437	-0.115087	-0.0179061	-0.449058	0.289585	-0.0301795	0.159987	0.281183	0.579343
1.56289	0.0273594	-0.277064	0.825269	5803102	NP_006782.1	MORF4L1	10933	mortality factor 4-like protein 1 isoform 1 [Homo sapiens]	0	42.15	33	9	16	9	1	323	37.2	9.19	57.08	9	0	Color2 [A=255, R=169, G=169, B=169]	1	4		0.234662	0.0910989	0.196206	0.187096	-0.000988465	-0.0805307	-0.0414059	0.0102103	-0.09035	-0.229085
1.56269	0.027372	-0.814923	0.568439	47419930	NP_001888.2	CSPG4	1464	chondroitin sulfate proteoglycan 4 precursor [Homo sapiens]	0	22.561	3	4	6	4	1	2322	250.4	5.47	29.76	4	0	Color2 [A=255, R=169, G=169, B=169]	1	4		0.236119	0.175248	0.283159	0.10183	-0.051231	-0.0466691	0.0514458	-0.362179	-0.329217	-1.05885
1.55994	0.0275458	-0.494325	0.709894	578827087	XP_006720633.1	PKM	5315	pyruvate kinase PKM isoform X1 [Homo sapiens]	0	716.335	75	53	848	5	1	605	65.8	7.99	4369.79	53	61	Color2 [A=255, R=169, G=169, B=169]	1	4		0.132973	-0.0569641	0.157027	0.153858	0.006947	0.209069	0.00336332	-0.265769	-0.31043	-0.67374
1.55874	0.0276225	0.511094	1.42513	567757607	NP_001274522.1	CLIC1	1192	chloride intracellular channel protein 1 [Homo sapiens];gi|14251209	0	172.034	73	18	88	18	1	241	26.9	5.17	474.52	18	0	Color2 [A=255, R=169, G=169, B=169]	1	4		0.0295757	-0.118662	0.120323	-0.0359291	-0.144304	-0.00727598	-0.0103554	0.753464	0.521411	0.289641
1.5585	0.0276373	-0.193211	0.874657	18765709	NP_057616.2	INPP5K	51763	inositol polyphosphate 5-phosphatase K isoform 1 [Homo sapiens]	0	15.151	8	3	4	3	1	448	51.1	6.54	15.95	3	0	Color2 [A=255, R=169, G=169, B=169]	1	4		0.0486508	0.0893318	0.0491675	0.00669075	-0.0453133	-0.0456944	-0.00313693	-0.193863	-0.178334	-0.0202877
1.55844	0.0276411	-0.2368	0.848625	17978477	NP_068375.3	VPS11	55823	vacuolar protein sorting-associated protein 11 homolog isoform 1 [Homo sapiens]	0	34.042	11	10	11	10	1	941	107.7	7.05	37.08	10	0	Color2 [A=255, R=169, G=169, B=169]	1	4		0.0731438	0.21768	0.0567629	0.00338409	-0.0165734	-0.0937005	-0.0460467	-0.196386	-0.133854	-0.0325742
1.55841	0.0276431	0.381548	1.30274	116734704	NP_892017.2	IRF2BP2	359948	interferon regulatory factor 2-binding protein 2 isoform A [Homo sapiens]	0	39.685	28	10	12	9	1	587	61	8.69	54.9	10	1	Color2 [A=255, R=169, G=169, B=169]	1	4		-0.230848	-0.29222	-0.3604	0.0485524	0.156448	-0.0441793	-0.00513438	0.296935	0.0115634	-0.0473239
1.55711	0.0277262	0.34907	1.27374	7706387	NP_057218.1	CPQ	10404	carboxypeptidase Q preproprotein [Homo sapiens]	0.01	4.202	4	2	2	2	1	472	51.9	6.18	5.15	2	0	Color2 [A=255, R=169, G=169, B=169]	1	4		0.048786	-0.0524225	0.0130981	-0.0551316	-0.0817719	0.180152	-0.0963329	0.215691	0.296645	0.544336
1.55473	0.0278788	-0.371043	0.773223	530377465	XP_005262942.1	ELMOD2	255520	ELMO domain-containing protein 2 isoform X1 [Homo sapiens]	0	17.676	19	5	5	5	1	305	36.4	8.34	17.96	5	0	Color2 [A=255, R=169, G=169, B=169]	1	4		0.0336861	0.307864	0.0383149	0.140324	-0.0389747	-0.00208077	0.038664	-0.349973	-0.248498	-0.134793
1.55449	0.027894	0.532042	1.44597	1093953582	NP_001333694.1	MYO18A	399687	unconventional myosin-XVIIIa isoform c [Homo sapiens]	0	130.308	18	32	38	31	1	2058	233.1	6.1	139.68	32	0	Color2 [A=255, R=169, G=169, B=169]	1	4		-0.344815	0.0308931	-0.375772	0.107482	-0.0731267	-0.059415	-0.065729	0.283118	0.160005	0.46331
1.55072	0.0281375	0.532038	1.44597	113205075	NP_001037850.1	TMEM237	65062	transmembrane protein 237 isoform a [Homo sapiens]	0.003	8.021	8	2	2	2	1	408	45.5	6.47	5	2	0	Color2 [A=255, R=169, G=169, B=169]	1	4		-0.0286005	-0.18301	-0.154788	0.0547234	-0.00125852	-0.192737	0.0115747	0.25587	0.262472	0.711373
1.5494	0.0282226	0.284545	1.21803	164419743	NP_001104792.1	DDX54	79039	ATP-dependent RNA helicase DDX54 isoform 1 [Homo sapiens]	0	47.576	16	15	20	13	1	882	98.6	10.02	65.16	15	2	Color2 [A=255, R=169, G=169, B=169]	1	4		-0.303437	-0.0796663	-0.250266	-0.180088	0.0209804	-0.00249392	0.00861925	0.0660235	0.16525	-0.0110065
1.54926	0.0282318	-0.289925	0.817945	530378475	XP_005263431.1	LRBA	987	lipopolysaccharide-responsive and beige-like anchor protein isoform X3 [Homo sapiens];gi|1034641946	0	111.079	12	30	32	30	1	2857	318.2	5.57	118.24	30	0	Color2 [A=255, R=169, G=169, B=169]	1	4		0.0195286	0.219766	-0.0402425	0.173399	0.0415017	0.362783	0.012658	-0.165817	-0.287837	-0.217067
1.54633	0.0284231	0.238448	1.17972	1034568335	XP_016871767.1	NFKB2	4791	nuclear factor NF-kappa-B p100 subunit isoform X1 [Homo sapiens]	0	35.195	12	12	13	11	1	1081	115.8	7.42	45.07	12	0	Color2 [A=255, R=169, G=169, B=169]	1	4		-0.197312	-0.079144	-0.27763	-0.0247859	-0.00153559	0.00364795	-0.200931	0.0131535	0.0112465	0.136856
1.54462	0.028535	0.313483	1.2427	571330776	NP_001275727.1	MCRIP1	348262	mapk-regulated corepressor-interacting protein 1 isoform 1 [Homo sapiens];gi|767997406	0	28.873	47	4	9	4	1	118	12.9	9.63	38.17	4	0	Color2 [A=255, R=169, G=169, B=169]	1	4		0.0986299	-0.102919	0.144565	-0.141236	-0.216766	-0.850048	-0.144335	0.338557	0.278525	0.463644
1.54436	0.0285521	-0.160777	0.894543	50345984	NP_001001937.1	ATP5F1A	498	ATP synthase subunit alpha, mitochondrial isoform a precursor [Homo sapiens];gi|4757810	0	328.437	68	45	216	44	1	553	59.7	9.13	870.67	45	0	Color2 [A=255, R=169, G=169, B=169]	1	4		0.0479599	0.0331694	0.0641959	-0.00730675	-0.0349372	-0.0333196	0.105423	-0.130596	-0.0231016	-0.183307
1.54409	0.0285699	0.283566	1.2172	4757732	NP_004199.1	AIFM1	9131	apoptosis-inducing factor 1, mitochondrial isoform AIF precursor [Homo sapiens]	0	127.92	37	19	45	19	1	613	66.9	8.95	197.53	19	0	Color2 [A=255, R=169, G=169, B=169]	1	4		-0.222227	-0.177652	-0.132206	0.0506533	-0.0815765	-0.0876838	0.0993693	0.123172	0.236479	-0.041037
1.54408	0.028571	0.282478	1.21628	1034640083	XP_011530324.2	HERC5	51191	E3 ISG15--protein ligase HERC5 isoform X1 [Homo sapiens]	0.017	3.29	1	2	2	2	1	1100	124.6	8.46	5.97	2	0	Color2 [A=255, R=169, G=169, B=169]	1	4		-0.194457	-0.248702	-0.35983	-0.0450316	0.0912144	0.197301	0.0242185	-0.119571	0.0559293	0.108087
1.54294	0.0286457	0.528919	1.44285	530384855	XP_005249846.1	TMEM106B	54664	transmembrane protein 106B isoform X1 [Homo sapiens];gi|197116389	0.029	2.485	3	1	1	1	1	274	31.1	6.99	2.61	1	0	Color2 [A=255, R=169, G=169, B=169]	1	4		0.0429472	-0.434682	-0.353119	-0.0476286	-0.139509	-0.11926	0.219643	0.382169	0.273531	0.186204
1.54251	0.0286738	0.573846	1.48849	31542980	NP_001540.2	IFIT3	3437	interferon-induced protein with tetratricopeptide repeats 3 isoform a [Homo sapiens];gi|72534658	0	12.695	8	3	4	3	1	490	56	5.2	13.55	3	0	Color2 [A=255, R=169, G=169, B=169]	1	4		-0.260663	0.0335902	-0.154739	0.000672639	-0.178203	-0.0317909	-0.146569	0.237324	0.369035	0.733367
1.54067	0.0287957	0.424576	1.34218	11095441	NP_005580.1	ALDH6A1	4329	methylmalonate-semialdehyde dehydrogenase [acylating], mitochondrial isoform 1 precursor [Homo sapiens]	0	20.616	13	5	5	5	1	535	57.8	8.5	22.85	5	0	Color2 [A=255, R=169, G=169, B=169]	1	4		-0.224783	-0.0525658	-0.157961	-0.233639	-0.0113475	0.428944	0.0215441	0.381877	0.410014	0.0465282
1.53981	0.0288526	0.23886	1.18006	530420276	XP_005261752.1	RANGAP1	5905	ran GTPase-activating protein 1 isoform X1 [Homo sapiens]	0	232.602	55	34	76	34	1	642	69.5	4.81	342.2	34	0	Color2 [A=255, R=169, G=169, B=169]	1	4		-0.220319	-0.197416	-0.0670569	-0.0523444	-0.0600248	0.0386833	0.0313322	0.17393	0.0677358	-0.00987785
1.53848	0.0289414	0.203398	1.15141	4502735	NP_000066.1	CDK4	1019	cyclin-dependent kinase 4 [Homo sapiens]	0	96.525	52	14	38	13	1	303	33.7	7.01	169.36	14	0	Color2 [A=255, R=169, G=169, B=169]	1	4		-0.142161	-0.104716	-0.208447	0.00989182	-0.0372601	0.0569014	0.241373	-0.0484189	0.0718777	0.131411
1.53833	0.0289516	0.226927	1.17034	153792086	NP_001093112.1	CMTR2	55783	cap-specific mRNA (nucleoside-2'-O-)-methyltransferase 2 [Homo sapiens];gi|153791865	0.009	4.435	1	1	1	1	1	770	88.1	7.01	3.8	1	0	Color2 [A=255, R=169, G=169, B=169]	1	4		-0.0406749	-0.0125524	-0.0660517	-0.0469627	0.105913	-0.0458798	-0.0039794	0.144583	0.0997953	0.317124
1.53821	0.0289596	0.405976	1.32498	33946297	NP_892021.1	ZNF326	284695	DBIRD complex subunit ZNF326 isoform 1 [Homo sapiens]	0	52.104	18	11	19	11	1	582	65.6	5.15	78.15	11	0	Color2 [A=255, R=169, G=169, B=169]	1	4		-0.251139	-0.154186	-0.041096	-0.0594728	0.0289704	-0.0290285	0.119947	0.264735	0.436009	0.0707628
1.5355	0.0291407	-0.246438	0.842975	88853069	NP_000629.3	VTN	7448	vitronectin precursor [Homo sapiens]	0.001	10.463	5	2	3	2	1	478	54.3	5.8	12.2	2	0	Color2 [A=255, R=169, G=169, B=169]	1	4		0.0290595	0.100282	-0.035568	-0.0153021	-0.00255672	0.149394	-0.0967592	-0.253936	-0.299238	-0.092365
1.53444	0.029212	-0.296225	0.81438	13236587	NP_077310.1	TMEM43	79188	transmembrane protein 43 [Homo sapiens]	0	126.854	52	20	34	20	1	400	44.8	8.13	176.54	20	0	Color2 [A=255, R=169, G=169, B=169]	1	4		0.220788	0.163621	0.27034	-0.0160808	-0.112204	-0.262595	-0.0716433	-0.00575387	0.0164183	-0.244591
1.53434	0.0292185	-0.522058	0.696378	167830475	NP_005919.2	MFGE8	4240	lactadherin isoform a preproprotein [Homo sapiens]	0	26.188	22	6	6	6	1	387	43.1	8.15	26.84	6	0	Color2 [A=255, R=169, G=169, B=169]	1	4		0.227522	-0.0505095	0.0637221	0.0152711	0.154438	-0.225312	0.149863	-0.661034	-0.467647	-0.196759
1.53208	0.0293712	-0.26773	0.830626	33469917	NP_877423.1	MCM4	4173	DNA replication licensing factor MCM4 [Homo sapiens];gi|33469919	0	321.487	56	47	116	46	1	863	96.5	6.74	508.23	47	1	Color2 [A=255, R=169, G=169, B=169]	1	4		0.0762815	0.234198	-0.000218262	-0.0165553	-0.00985785	0.165838	-0.169002	-0.16758	-0.234838	-0.0905086
1.53017	0.0295004	0.296769	1.22839	530404911	XP_005268261.1	ELMSAN1	91748	ELM2 and SANT domain-containing protein 1 isoform X1 [Homo sapiens];gi|530404913	0.001	9.275	3	3	3	3	1	1099	120.7	9.29	8.64	3	0	Color2 [A=255, R=169, G=169, B=169]	1	4		-0.299369	-0.0097737	-0.108261	0.0191485	-0.15132	-0.201167	-0.00681014	0.170329	0.198539	0.104034
1.52937	0.0295546	0.470779	1.38586	7657257	NP_055580.1	TOMM20	9804	mitochondrial import receptor subunit TOM20 homolog [Homo sapiens]	0	16.284	39	6	8	6	1	145	16.3	8.6	21.4	6	0	Color2 [A=255, R=169, G=169, B=169]	1	4		-0.576895	-0.346208	-0.127338	-0.298666	-0.148738	0.361286	0.163776	0.144783	0.206441	0.0106737
1.52729	0.0296966	-0.406674	0.754361	530399005	XP_005253361.1	FGD4	121512	FYVE, RhoGEF and PH domain-containing protein 4 isoform X1 [Homo sapiens]	0.002	8.602	4	3	3	3	1	930	103.7	7.5	11	3	0	Color2 [A=255, R=169, G=169, B=169]	1	4		0.274692	0.37806	0.208163	-0.0829929	-0.0263386	0.0262235	-0.11392	-0.257716	-0.20468	0.103291
1.52523	0.0298383	0.360145	1.28355	222144309	NP_006414.2	RABAC1	10567	prenylated Rab acceptor protein 1 [Homo sapiens]	0.006	5.437	8	1	1	1	1	185	20.6	7.34	4.99	1	0	Color2 [A=255, R=169, G=169, B=169]	1	4		-0.252912	-0.0244369	-0.311685	0.0823378	0.00232144	-0.301122	-0.16977	0.0563119	0.154578	0.28051
1.52514	0.0298441	0.546476	1.46051	339882741	NP_001229971.1	HLA-C	3107	HLA class I histocompatibility antigen, Cw-1 alpha chain precursor [Homo sapiens]	0	83.17	38	12	27	1	1	366	40.7	5.87	119.91	12	5	Color2 [A=255, R=169, G=169, B=169]	1	4		-0.345657	-0.00440509	-0.23743	0.222661	-0.120263	-0.0221919	-0.310639	0.106853	0.388144	0.556939
1.52489	0.0298614	0.382995	1.30405	39932589	NP_277050.2	ARHGAP18	93663	rho GTPase-activating protein 18 [Homo sapiens]	0	102.447	44	23	31	23	1	663	74.9	6.44	126.89	23	0	Color2 [A=255, R=169, G=169, B=169]	1	4		-0.0471749	0.342708	0.06918	-0.118487	-0.178706	-0.0336294	-0.0714256	0.498913	0.523566	0.491219
1.52354	0.0299546	-0.235763	0.849236	578819430	XP_006717900.1	ABLIM1	3983	actin-binding LIM protein 1 isoform X4 [Homo sapiens]	0	15.06	6	4	4	4	1	788	89.1	8.46	14.6	4	0	Color2 [A=255, R=169, G=169, B=169]	1	4		0.203781	0.17175	0.0365352	0.0199268	-0.0876391	-0.0701937	0.00957904	-0.146497	0.00116849	-0.149895
1.52284	0.0300028	0.176052	1.12979	4503827	NP_001457.1	FZD2	2535	frizzled-2 precursor [Homo sapiens]	0.019	3.105	3	2	2	2	1	565	63.5	8.1	4.49	2	0	Color2 [A=255, R=169, G=169, B=169]	1	4		-0.0401488	-0.0697029	-0.103684	-0.0724952	0.0794822	0.047281	-0.0149702	0.0295218	0.199838	0.0852609
1.52144	0.0300994	-0.154883	0.898205	4503977	NP_003934.1	STBD1	8987	starch-binding domain-containing protein 1 [Homo sapiens]	0.003	7.62	11	4	4	4	1	358	39	5.73	8.42	4	0	Color2 [A=255, R=169, G=169, B=169]	1	4		0.0404442	-0.0044383	-0.0347487	0.0594339	-0.01411	-0.242368	0.0384565	-0.181563	-0.209106	-0.0727218
1.52124	0.0301136	-0.246478	0.842952	578798320	XP_006710391.1	LRRC42	115353	leucine-rich repeat-containing protein 42 isoform X1 [Homo sapiens];gi|578798318	0.005	5.985	4	2	2	2	1	428	48.5	7.46	5.54	2	0	Color2 [A=255, R=169, G=169, B=169]	1	4		0.0687227	0.182027	-0.0518857	0.122132	0.0402819	0.186257	-0.0406536	-0.133488	-0.242038	-0.165044
1.52088	0.0301387	-0.268784	0.830019	4507605	NP_001243.1	CD70	970	CD70 antigen isoform 1 [Homo sapiens]	0	19.635	20	3	6	3	1	193	21.1	8.53	26.49	3	0	Color2 [A=255, R=169, G=169, B=169]	1	4		-0.0873218	0.0909908	-0.118539	0.0694886	0.272301	0.0872093	0.112714	-0.309408	-0.390804	-0.22101
1.51982	0.0302123	-0.32275	0.799544	1034641087	XP_016864078.1	NELFA	7469	negative elongation factor A isoform X1 [Homo sapiens]	0	46.616	24	10	13	10	1	567	61.7	9.26	53.33	10	0	Color2 [A=255, R=169, G=169, B=169]	1	4		0.212808	0.033812	0.167626	-0.0281288	0.00181757	0.0822621	-0.0391005	-0.0872764	-0.11895	-0.347778
1.51973	0.0302182	-0.237049	0.848479	1370462066	XP_024304777.1	ERGIC2	51290	endoplasmic reticulum-Golgi intermediate compartment protein 2 isoform X1 [Homo sapiens];gi|50959176	0	13.473	11	3	4	3	1	377	42.5	6.77	21.28	3	0	Color2 [A=255, R=169, G=169, B=169]	1	4		0.1285	0.111324	0.0588879	-0.0635345	0.0817347	-0.0229571	-0.102521	-0.274337	-0.0836235	-0.0544756
1.51933	0.0302458	-0.135538	0.91033	4757900	NP_004334.1	CALR	811	calreticulin precursor [Homo sapiens]	0	371.827	81	34	247	34	1	417	48.1	4.44	1127.27	34	0	Color2 [A=255, R=169, G=169, B=169]	1	4		0.0223289	0.100241	0.104845	0.0982411	0.00134651	-0.212167	0.00897805	-0.050457	-0.0107032	-0.11804
1.51909	0.0302632	-0.290844	0.817424	7706645	NP_057231.1	PPME1	51400	protein phosphatase methylesterase 1 isoform a [Homo sapiens]	0	148.585	60	21	53	21	1	386	42.3	5.97	201.74	21	0	Color2 [A=255, R=169, G=169, B=169]	1	4		0.0884423	-0.00476852	-0.123481	0.00829679	0.101613	0.161314	-0.0119367	-0.249123	-0.431202	-0.232014
1.51889	0.0302766	-0.560687	0.677979	5453704	NP_006398.1	ARL6IP5	10550	PRA1 family protein 3 [Homo sapiens]	0	46.744	31	7	27	6	1	188	21.6	9.77	117.21	7	1	Color2 [A=255, R=169, G=169, B=169]	1	4		0.461995	0.0155294	0.493327	-0.33051	0.164506	-0.0429833	0.161627	-0.238633	-0.110555	-0.362022
1.51854	0.0303011	0.294087	1.22611	1370471809	XP_024306619.1	ELAC2	60528	zinc phosphodiesterase ELAC protein 2 isoform X2 [Homo sapiens]	0	171.113	49	31	48	31	1	853	95.1	7.88	225.91	31	0	Color2 [A=255, R=169, G=169, B=169]	1	4		-0.330008	-0.0986845	-0.329606	0.132244	-0.0239349	0.023909	0.0518331	0.114676	-0.0419722	0.0512577
1.51787	0.030348	0.18607	1.13766	1143076973	NP_001335116.1	DDX27	55661	probable ATP-dependent RNA helicase DDX27 isoform 1 [Homo sapiens]	0	114.888	34	29	40	29	1	827	93.2	9.22	135.39	29	0	Color2 [A=255, R=169, G=169, B=169]	1	4		-0.142808	-0.0592854	-0.157329	-0.0545813	0.0667475	-0.118472	0.0334941	0.111423	0.116439	-0.0290745
1.51573	0.0304976	-0.345268	0.787161	8923243	NP_060204.1	PALMD	54873	palmdelphin [Homo sapiens]	0.003	7.457	3	2	2	2	1	551	62.7	5.44	7.36	2	0	Color2 [A=255, R=169, G=169, B=169]	1	4		0.0276415	-0.0278887	-0.0126032	0.156707	0.153635	0.131259	0.203232	-0.389136	-0.153006	-0.506513
1.51434	0.0305958	-0.519862	0.697439	4759000	NP_004274.1	RAB3D	9545	ras-related protein Rab-3D [Homo sapiens]	0	34.701	36	8	22	2	1	219	24.3	4.93	77.19	8	0	Color2 [A=255, R=169, G=169, B=169]	1	4		-0.228902	0.22955	-0.0545225	0.274662	0.0893653	0.228023	0.10307	-0.646593	-0.597857	-0.369009
1.51418	0.0306073	-0.372972	0.77219	1034665087	XP_016870159.1	APBA1	320	amyloid-beta A4 precursor protein-binding family A member 1 isoform X1 [Homo sapiens];gi|767957276	0.088	1.389	1	1	2	1	1	837	92.8	4.93	5.08	1	0	Color2 [A=255, R=169, G=169, B=169]	1	4		0.169549	0.128614	-0.00442726	0.0901552	-0.306374	-0.114867	0.137475	-0.428849	-0.311594	-0.0847364
1.51393	0.0306246	-0.206171	0.866835	186928835	NP_071751.3	P3H1	64175	prolyl 3-hydroxylase 1 isoform 1 precursor [Homo sapiens]	0	112.329	33	22	39	20	1	736	83.3	5.14	157.39	22	0	Color2 [A=255, R=169, G=169, B=169]	1	4		0.10599	0.131948	0.0393175	0.0904943	-0.0117326	-0.00308419	-0.0769145	-0.101733	-0.217192	-0.0223321
1.51261	0.0307178	-0.306293	0.808717	149999606	NP_006293.2	MOGS	7841	mannosyl-oligosaccharide glucosidase isoform 1 [Homo sapiens]	0	91.362	32	19	25	19	1	837	91.9	8.9	109.32	19	0	Color2 [A=255, R=169, G=169, B=169]	1	4		0.396625	0.323127	0.258344	-0.0319954	0.00567646	-0.0381599	-0.115239	-0.0660026	-0.0638061	0.189025
1.51149	0.030797	-0.134193	0.911179	134133240	NP_115527.3	PCBD2	84105	pterin-4-alpha-carbinolamine dehydratase 2 [Homo sapiens]	0.004	6.321	13	2	3	1	1	130	14.4	9.11	9.1	2	0	Color2 [A=255, R=169, G=169, B=169]	1	4		0.0728285	0.00226856	-0.0252808	-0.0767932	0.0114515	0.26994	-0.00118459	-0.169048	-0.114362	-0.0693531
1.50809	0.0310391	-0.285281	0.820582	1370477994	XP_024308739.1	DNAJC10	54431	dnaJ homolog subfamily C member 10 isoform X1 [Homo sapiens];gi|24308127	0	87.783	27	21	30	21	1	793	91	7.18	99.6	21	0	Color2 [A=255, R=169, G=169, B=169]	1	4		0.035877	0.140679	0.151599	0.0875243	-0.00945323	0.250785	-0.0415099	-0.134939	-0.06366	-0.32909
1.5079	0.0310525	0.542679	1.45668	767952016	XP_011515928.1	MTFR1	9650	mitochondrial fission regulator 1 isoform X1 [Homo sapiens];gi|767952018	0.006	5.055	4	1	1	1	1	371	41.9	9.66	4.83	1	0	Color2 [A=255, R=169, G=169, B=169]	1	4		-0.313373	-0.0541607	-0.295176	0.000491271	0.0922448	-0.191455	-0.0770568	0.196438	0.160021	0.60887
1.50743	0.0310864	-0.281511	0.822729	4505581	NP_003681.1	PRKRA	8575	interferon-inducible double-stranded RNA-dependent protein kinase activator A isoform 1 [Homo sapiens]	0	38.084	30	8	14	7	1	313	34.4	8.41	49.9	8	0	Color2 [A=255, R=169, G=169, B=169]	1	4		0.195976	0.127785	0.130025	-0.015293	-0.0227841	-0.0120333	-0.123332	-0.119643	0.00862814	-0.279733
1.50509	0.0312541	0.376237	1.29795	767944776	XP_011513391.1	IGF2BP3	10643	insulin-like growth factor 2 mRNA-binding protein 3 isoform X1 [Homo sapiens]	0	169.717	53	29	63	23	1	584	64.2	8.94	277.73	29	7	Color2 [A=255, R=169, G=169, B=169]	1	4		-0.192586	-0.33317	-0.202647	-0.263954	0.0405678	0.146027	-0.0312845	0.263251	0.214521	-0.0774649
1.5047	0.0312827	0.193279	1.14336	995970200	NP_001307156.1	NMD3	51068	60S ribosomal export protein NMD3 isoform 1 [Homo sapiens]	0	70.515	32	18	22	18	1	529	60.1	6.62	83.22	18	0	Color2 [A=255, R=169, G=169, B=169]	1	4		0.00549589	-0.170901	-0.0881161	-0.0943755	0.0655249	0.0165846	-0.0840265	0.154096	0.0506094	0.12161
1.5046	0.0312898	-0.67315	0.627136	19923206	NP_002056.2	GLUL	2752	glutamine synthetase [Homo sapiens];gi|74271837	0	34.192	24	9	14	9	1	373	42	6.89	51.84	9	0	Color2 [A=255, R=169, G=169, B=169]	1	4		0.567062	-0.0194334	0.46428	-0.0336535	0.160035	-0.264077	0.054851	-0.259807	-0.212477	-0.535259
1.50408	0.0313271	-0.865477	0.548865	237649049	NP_808210.2	SNRPD2	6633	small nuclear ribonucleoprotein Sm D2 isoform 2 [Homo sapiens]	0	53.066	69	10	23	1	1	108	12.4	9.89	90.4	10	0	Color2 [A=255, R=169, G=169, B=169]	1	4		0.154514	-0.45909	0.0851187	0.267648	0.0622909	-0.0504678	0.275284	-0.987536	-1.22694	-0.601407
1.50162	0.031505	-0.456674	0.728664	1391723820	NP_001350540.1	SLC44A2	57153	choline transporter-like protein 2 isoform 3 [Homo sapiens]	0	33.557	12	7	11	7	1	711	80.7	8.21	48.74	7	0	Color2 [A=255, R=169, G=169, B=169]	1	4		0.342641	0.544971	0.293147	0.0535879	-0.154848	-0.0890691	-0.177476	-0.136312	-0.220307	0.167356
1.5009	0.0315573	-0.386645	0.764906	530376877	XP_005265844.1	CLOCK	9575	circadian locomoter output cycles protein kaput isoform X1 [Homo sapiens];gi|767930770	0.008	4.744	2	2	2	2	1	846	95.2	7.01	6.98	2	0	Color2 [A=255, R=169, G=169, B=169]	1	4		-0.0528197	0.330436	0.0362638	0.0901092	0.00416748	0.234433	0.0289102	-0.249124	-0.338238	-0.258692
1.49853	0.0317302	0.303014	1.23372	296923763	NP_001171904.1	PACSIN3	29763	protein kinase C and casein kinase substrate in neurons protein 3 [Homo sapiens];gi|296923797	0	48.88	26	10	12	10	1	424	48.5	6.18	46.58	10	0	Color2 [A=255, R=169, G=169, B=169]	1	4		0.0307141	-0.248385	-0.0160723	-0.153626	-0.0042244	0.0322356	-0.0559005	0.153739	0.271187	0.250372
1.49528	0.0319685	-0.268287	0.830305	115583685	NP_003042.3	SLC16A1	6566	monocarboxylate transporter 1 [Homo sapiens];gi|262073007	0	75.428	13	10	21	10	1	500	53.9	8.66	94.22	10	0	Color2 [A=255, R=169, G=169, B=169]	1	4		-0.146802	-0.0534596	0.0665626	0.289812	0.27231	0.303656	0.368161	-0.201996	-0.362212	-0.374351
1.4951	0.0319815	0.100534	1.07217	767908287	XP_011507442.1	FAM129A	116496	protein Niban isoform X1 [Homo sapiens]	0	127.74	33	27	41	27	1	987	110.3	4.94	175.57	27	0	Color2 [A=255, R=169, G=169, B=169]	1	4		0.00524847	0.0896165	0.0568161	-0.146431	-0.24395	-0.223507	-0.258998	0.188914	0.137193	0.127176
1.49495	0.031993	0.250267	1.18943	4507215	NP_003127.1	SRP54	6729	signal recognition particle 54 kDa protein isoform 1 [Homo sapiens];gi|767981381	0	146.573	48	21	44	21	1	504	55.7	8.75	194.83	21	0	Color2 [A=255, R=169, G=169, B=169]	1	4		-0.220449	-0.0435182	-0.195018	0.0889942	-0.188207	0.0169541	-0.0290661	0.0536265	0.0328537	0.205336
1.49469	0.0320115	0.0867856	1.062	34932414	NP_031389.3	NONO	4841	non-POU domain-containing octamer-binding protein isoform 1 [Homo sapiens];gi|224028246	0	301.088	70	39	190	35	1	471	54.2	8.95	683.64	39	2	Color2 [A=255, R=169, G=169, B=169]	1	4		-0.0631332	-0.0629989	-0.0666252	-0.0542151	-0.0814617	0.0907823	0.0427236	0.0684582	0.0236809	-0.0245395
1.49315	0.0321258	0.140188	1.10205	578826098	XP_006720310.1	VRK1	7443	serine/threonine-protein kinase VRK1 isoform X2 [Homo sapiens]	0	26.521	21	9	10	9	1	420	48	8.65	28.56	9	0	Color2 [A=255, R=169, G=169, B=169]	1	4		-0.0543058	-0.10968	-0.123414	-0.0339482	-0.00832973	0.211313	0.0132998	0.071246	0.0925155	-0.0305954
1.49287	0.0321463	0.571703	1.48628	530367362	XP_005264262.1	EFEMP1	2202	EGF-containing fibulin-like extracellular matrix protein 1 isoform X1 [Homo sapiens]	0	20.201	12	5	5	5	1	543	59.3	7.74	20.2	5	0	Color2 [A=255, R=169, G=169, B=169]	1	4		0.0766654	-0.314263	0.228889	-0.249876	-0.184508	-0.250165	-0.0464441	0.543377	0.457715	0.70531
1.49221	0.0321954	-0.161149	0.894312	14149777	NP_115500.1	HDHD2	84064	haloacid dehalogenase-like hydrolase domain-containing protein 2 isoform 1 [Homo sapiens];gi|767999390	0	25.137	34	7	11	7	1	259	28.5	6.24	44.5	7	0	Color2 [A=255, R=169, G=169, B=169]	1	4		0.233598	0.0831389	0.108407	-0.033266	-0.116795	-0.0238537	-0.0561868	-0.00570371	0.00316273	-0.0557626
1.49178	0.0322272	0.265157	1.20177	4507491	NP_003240.1	THOP1	7064	thimet oligopeptidase [Homo sapiens]	0	118.193	42	29	49	29	1	689	78.8	6.05	173.88	29	0	Color2 [A=255, R=169, G=169, B=169]	1	4		-0.176035	-0.0353934	-0.252808	0.128249	-0.0666966	0.0189004	-0.028607	0.138235	0.00941792	0.183581
1.48939	0.0324047	-0.264042	0.832752	31415882	NP_852480.1	EXOSC8	11340	exosome complex component RRP43 [Homo sapiens]	0	63.376	44	11	16	11	1	276	30	5.3	84.26	11	0	Color2 [A=255, R=169, G=169, B=169]	1	4		0.0248522	-0.0250914	0.0517914	0.143303	0.00559011	0.255035	-0.111807	-0.155239	-0.181287	-0.404048
1.48933	0.0324095	0.476849	1.3917	578812798	XP_006715563.1	COQ3	51805	ubiquinone biosynthesis O-methyltransferase, mitochondrial isoform X1 [Homo sapiens]	0.001	8.836	6	2	2	2	1	410	45.7	7.62	9.21	2	0	Color2 [A=255, R=169, G=169, B=169]	1	4		-0.345313	-0.0301506	-0.161337	0.0454632	-0.240329	-0.637619	0.0136946	0.190496	0.172055	0.531194
1.48825	0.0324898	-0.331241	0.794853	530406711	XP_005254853.1	KIF23	9493	kinesin-like protein KIF23 isoform X1 [Homo sapiens]	0	75.985	25	22	30	22	1	974	111.6	8.5	114.99	22	0	Color2 [A=255, R=169, G=169, B=169]	1	4		0.153104	-0.000249138	0.171453	0.0284059	0.123093	-0.245509	-0.0165965	-0.252815	-0.0588634	-0.357736
1.48793	0.0325142	-0.234519	0.849969	325910836	NP_001191819.1	ISY1-RAB43	100534599	ISY1-RAB43 protein [Homo sapiens]	0	45.352	31	11	13	11	1	331	37.5	5.78	51.28	11	0	Color2 [A=255, R=169, G=169, B=169]	1	4		0.0342672	0.202599	0.0985769	-0.0539271	-0.00781867	0.165091	-0.120286	-0.157834	-0.193727	-0.0165516
1.48618	0.0326451	-0.53754	0.688945	56549137	NP_001008273.1	TAGLN3	29114	transgelin-3 [Homo sapiens];gi|56549139	0	37.456	18	3	18	1	1	199	22.5	7.33	70.55	3	0	Color2 [A=255, R=169, G=169, B=169]	1	4		0.324895	-0.0301192	0.3433	-0.154367	0.101074	-0.497974	0.236919	-0.519641	-0.334505	-0.120397
1.4861	0.032651	0.406269	1.32525	664806037	NP_001287758.1	CIRBP	1153	cold-inducible RNA-binding protein isoform 3 [Homo sapiens]	0	22.211	15	3	6	3	1	297	31.9	9.61	32.34	3	0	Color2 [A=255, R=169, G=169, B=169]	1	4		-0.307551	0.0363517	-0.0375472	0.00850522	-0.172736	-0.150928	-0.0301151	0.235796	0.227954	0.44631
1.48327	0.032865	-0.393389	0.761339	325296984	NP_001191676.1	RFC1	5981	replication factor C subunit 1 isoform 2 [Homo sapiens]	0	123.842	26	25	30	25	1	1148	128.2	9.36	130.77	25	0	Color2 [A=255, R=169, G=169, B=169]	1	4		0.142055	-0.0462726	0.107125	0.0555486	0.0238317	0.165752	-0.0143561	-0.185147	-0.253081	-0.539032
1.48285	0.0328966	-0.163178	0.893056	46309463	NP_775788.2	VKORC1L1	154807	vitamin K epoxide reductase complex subunit 1-like protein 1 isoform 1 [Homo sapiens]	0	16.779	20	4	8	4	1	176	19.8	9.13	23.73	4	0	Color2 [A=255, R=169, G=169, B=169]	1	4		0.130372	-0.0287022	0.0252783	-0.0243796	0.209796	-0.112487	0.0972191	-0.15457	-0.124111	-0.083904
1.48086	0.0330475	0.158906	1.11644	289177074	NP_001165948.1	RRM2B	50484	ribonucleoside-diphosphate reductase subunit M2 B isoform 2 [Homo sapiens]	0	28.591	18	9	10	3	1	423	48.8	7.99	31.15	9	0	Color2 [A=255, R=169, G=169, B=169]	1	4		-0.163255	-0.00448565	-0.0795638	0.131634	-0.0710846	-0.022109	-0.146932	0.0404173	0.106176	0.0828189
1.48085	0.0330484	0.280687	1.21477	768021804	XP_011528068.1	RUNX1	861	runt-related transcription factor 1 isoform X1 [Homo sapiens];gi|19923198	0.004	6.666	7	3	3	3	1	480	51.8	8.69	9.05	3	0	Color2 [A=255, R=169, G=169, B=169]	1	4		-0.107573	0.006167	-0.262978	-0.00815806	-0.0184478	-0.267124	-0.0210074	0.103741	0.136115	0.237821
1.48041	0.0330815	0.104	1.07475	530374992	XP_005247693.1	HMCES	56941	embryonic stem cell-specific 5-hydroxymethylcytosine-binding protein isoform X1 [Homo sapiens];gi|1034634608	0	36.176	34	11	12	11	1	354	40.5	8.15	41.84	11	0	Color2 [A=255, R=169, G=169, B=169]	1	4		-0.0449671	0.0447223	0.000550583	0.00797614	-0.0647614	-0.257648	-0.0786318	0.0710097	0.102003	0.139292
1.4787	0.0332125	0.257993	1.19581	17402893	NP_478059.1	PSAT1	29968	phosphoserine aminotransferase isoform 1 [Homo sapiens]	0	190.824	67	28	77	27	1	370	40.4	7.66	325.76	28	0	Color2 [A=255, R=169, G=169, B=169]	1	4		-0.211609	-0.0353036	-0.111866	0.0719361	-0.0451742	-0.113799	0.0187892	0.0724053	0.0789915	0.263805
1.47741	0.0333111	-0.822762	0.565358	4505835	NP_000288.1	PKD2	5311	polycystin-2 [Homo sapiens]	0.009	4.455	1	1	1	1	1	968	109.6	5.69	4.01	1	0	Color2 [A=255, R=169, G=169, B=169]	1	4		0.88147	0.0747829	0.293754	-0.0397363	0.320135	0.00914092	-0.417076	-0.560776	-0.418074	-0.239429
1.4767	0.0333653	0.259966	1.19745	47086907	NP_060309.2	LPCAT2	54947	lysophosphatidylcholine acyltransferase 2 [Homo sapiens]	0	35.643	22	9	10	9	1	544	60.2	6.55	40.51	9	0	Color2 [A=255, R=169, G=169, B=169]	1	4		-0.166632	-0.214739	-0.152189	0.0776548	0.0386275	-0.156736	0.0479132	0.00250791	0.00293087	0.240899
1.47572	0.0334409	0.193258	1.14334	91199540	NP_000099.2	DLD	1738	dihydrolipoyl dehydrogenase, mitochondrial isoform 1 precursor [Homo sapiens]	0	132.732	42	20	51	20	1	509	54.1	7.85	203.46	20	0	Color2 [A=255, R=169, G=169, B=169]	1	4		-0.0118291	-0.188014	-0.0152552	-0.0496264	0.0230142	-0.398722	0.0832703	0.152148	0.0918403	0.120688
1.47438	0.0335446	0.277684	1.21225	4503529	NP_001407.1	EIF4A1	1973	eukaryotic initiation factor 4A-I isoform 1 [Homo sapiens]	0	355.997	84	34	227	16	1	406	46.1	5.48	981.47	34	21	Color2 [A=255, R=169, G=169, B=169]	1	4		-0.293828	-0.0567775	-0.193167	0.0479431	-0.117857	0.185989	-0.0839091	0.0385394	0.0465549	0.204185
1.47427	0.0335531	0.343825	1.26912	6005956	NP_009171.1	DUSP12	11266	dual specificity protein phosphatase 12 [Homo sapiens]	0	30.099	21	6	12	6	1	340	37.7	6.84	53.34	6	0	Color2 [A=255, R=169, G=169, B=169]	1	4		-0.070153	-0.135026	-0.410669	-0.13358	-0.0864509	0.0817469	0.144449	0.194308	0.102881	0.118437
1.47384	0.0335861	-0.342259	0.788805	1018443291	NP_001309933.1	PCBD1	5092	pterin-4-alpha-carbinolamine dehydratase isoform 2 [Homo sapiens]	0	29.038	51	7	13	6	1	104	12	8.22	49.3	7	1	Color2 [A=255, R=169, G=169, B=169]	1	4		0.270453	0.0835503	-0.00522646	-0.0382039	0.0699899	-0.0101908	0.0162686	-0.345044	-0.232476	-0.100481
1.47241	0.0336971	-0.390332	0.762954	578827503	XP_006720788.1	SNAP23	8773	synaptosomal-associated protein 23 isoform X2 [Homo sapiens]	0	63.932	50	13	21	13	1	222	24.6	4.96	83.92	13	0	Color2 [A=255, R=169, G=169, B=169]	1	4		0.0490216	0.145223	0.314662	-0.106613	0.00787471	-0.00745291	0.137537	-0.13147	-0.119419	-0.411199
1.47176	0.033747	0.221032	1.16557	4759034	NP_004721.1	ETF1	2107	eukaryotic peptide chain release factor subunit 1 isoform 1 [Homo sapiens]	0	128.681	43	18	46	18	1	437	49	5.71	198.68	18	0	Color2 [A=255, R=169, G=169, B=169]	1	4		-0.104297	-0.155662	-0.0934159	0.134361	0.00744053	-0.257641	0.036956	0.0918169	-0.00659338	0.224497
1.47123	0.0337887	-0.459555	0.727211	1034578275	XP_016874389.1	DGKA	1606	diacylglycerol kinase alpha isoform X1 [Homo sapiens]	0	38.184	13	9	13	9	1	891	100.7	7.9	51.25	9	0	Color2 [A=255, R=169, G=169, B=169]	1	4		0.234161	0.379352	0.180353	-0.00612585	-0.0463151	-0.271871	-0.0148596	-0.392635	-0.247915	0.0557521
1.47038	0.0338549	0.256588	1.19465	122937337	NP_001073941.1	FITM2	128486	fat storage-inducing transmembrane protein 2 [Homo sapiens]	0.008	4.749	5	1	1	1	1	262	29.8	8.65	4.44	1	0	Color2 [A=255, R=169, G=169, B=169]	1	4		-0.206589	-0.0298503	-0.116401	-0.0423649	0.0077146	0.107351	-0.11294	0.110823	0.0469874	0.259113
1.46987	0.0338949	-0.281265	0.822869	308193361	NP_001184042.1	IQCJ-SCHIP1	100505385	IQCJ-SCHIP1 readthrough transcript protein isoform 1 [Homo sapiens]	0.006	5.028	3	2	2	2	1	563	62.2	5.21	3.44	2	0	Color2 [A=255, R=169, G=169, B=169]	1	4		0.0931819	0.0562711	0.0899916	-0.0824472	-0.0817156	0.144764	-0.211647	-0.235285	-0.334057	-0.0350076
1.4697	0.0339077	-1.16303	0.446574	767970114	XP_011541108.1	IL18	3606	interleukin-18 isoform X2 [Homo sapiens];gi|4504653	0.001	10.589	26	4	4	4	1	193	22.3	4.67	11.37	4	0	Color2 [A=255, R=169, G=169, B=169]	1	4		0.43406	0.262683	0.270801	0.123371	0.0329929	-0.1898	-0.0233342	-0.415834	-0.54335	-1.56236
1.46682	0.0341337	0.0838791	1.05986	355390313	NP_874365.3	SCRIB	23513	protein scribble homolog isoform a [Homo sapiens]	0	142.24	22	29	41	27	1	1655	177.6	5.1	175.83	29	2	Color2 [A=255, R=169, G=169, B=169]	1	4		-0.040608	-0.121334	-0.0981908	0.128009	0.0141256	0.224775	0.0769698	-0.0149068	-0.0133575	0.0197692
1.46652	0.0341572	0.0955568	1.06848	1034607646	XP_016882212.1	EPN1	29924	epsin-1 isoform X5 [Homo sapiens];gi|1034607648	0	45.468	21	10	16	9	1	636	66.6	4.92	59	10	1	Color2 [A=255, R=169, G=169, B=169]	1	4		-0.0561241	-0.0267143	0.0403861	-0.167046	-0.2115	0.176953	-0.106399	0.0901707	0.0616187	0.0924288
1.46609	0.0341907	0.490281	1.40472	300193045	NP_001177874.1	TRAF1	7185	TNF receptor-associated factor 1 isoform a [Homo sapiens];gi|5032193	0.024	2.828	2	1	1	1	1	416	46.1	6.11	2.95	1	0	Color2 [A=255, R=169, G=169, B=169]	1	4		-0.0973701	0.194082	-0.0691005	-0.137036	-0.0942179	0.0886044	-0.191366	0.378475	0.371818	0.74816
1.46483	0.0342899	-0.368285	0.774703	530403268	XP_005267472.1	ACIN1	22985	apoptotic chromatin condensation inducer in the nucleus isoform X1 [Homo sapiens]	0	177.581	28	36	62	1	1	1340	151.7	6.43	216.41	36	0	Color2 [A=255, R=169, G=169, B=169]	1	4		0.182075	0.491607	0.25229	-0.104377	-0.0643293	0.337985	-0.165876	0.0598082	-0.0577193	-0.180971
1.4648	0.0342923	-0.289027	0.818454	54607053	NP_006827.1	GCN1	10985	eIF-2-alpha kinase activator GCN1 [Homo sapiens]	0	771.863	54	145	271	145	1	2671	292.5	7.43	1113.03	145	0	Color2 [A=255, R=169, G=169, B=169]	1	4		-0.00869805	0.188832	0.00837887	0.220476	0.0653149	0.0378298	0.0371369	-0.105426	-0.333824	-0.239317
1.46357	0.03439	0.500188	1.4144	58331216	NP_065202.2	ABO	28	histo-blood group ABO system transferase [Homo sapiens]	0.107	1.226	6	1	1	1	1	354	40.9	8.98	2.2	1	0	Color2 [A=255, R=169, G=169, B=169]	1	4		-0.229073	0.252228	-0.152503	-0.61993	-0.163265	0.0825142	-0.0816335	0.41799	0.562817	0.390411
1.46342	0.0344016	0.170506	1.12545	39780571	NP_060586.2	MSTO1	55154	protein misato homolog 1 isoform a [Homo sapiens]	0	44.253	24	11	16	11	1	570	61.8	6.11	68.91	11	0	Color2 [A=255, R=169, G=169, B=169]	1	4		-0.0351597	-0.0306368	-0.102116	-0.0224592	0.0829264	-0.144153	-0.0643047	0.0792994	0.0531752	0.211132
1.46122	0.0345765	0.274936	1.20994	10047140	NP_064528.1	PNO1	56902	RNA-binding protein PNO1 isoform 1 [Homo sapiens]	0	66.26	54	13	21	13	1	252	27.9	9.73	80.02	13	0	Color2 [A=255, R=169, G=169, B=169]	1	4		-0.122568	-0.132022	-0.263905	0.100236	0.0157126	0.00575166	-0.0893855	-0.000762256	0.0602525	0.246822
1.46014	0.0346623	0.34599	1.27102	530381086	XP_005265987.1	UIMC1	51720	BRCA1-A complex subunit RAP80 isoform X1 [Homo sapiens];gi|578811128	0.001	8.943	6	3	3	3	1	719	79.7	5.45	10.28	3	0	Color2 [A=255, R=169, G=169, B=169]	1	4		-0.140819	-0.0583917	-0.0370141	-0.118966	0.0354953	0.15825	-0.129968	0.438937	0.287156	0.0756512
1.45952	0.0347121	0.408836	1.32761	1034574226	XP_016873409.1	CYB5R2	51700	NADH-cytochrome b5 reductase 2 isoform X1 [Homo sapiens];gi|767966078	0.003	7.071	8	2	2	2	1	336	37.9	9.42	5.73	2	0	Color2 [A=255, R=169, G=169, B=169]	1	4		-0.005167	0.208191	0.0668916	-0.693001	-0.688968	-0.756288	-0.751577	0.331587	0.448347	0.716489
1.45684	0.0349267	-0.390273	0.762985	426214088	NP_001258766.1	RCN2	5955	reticulocalbin-2 isoform b precursor [Homo sapiens]	0	126.316	50	17	36	17	1	335	39.1	4.45	195.9	17	0	Color2 [A=255, R=169, G=169, B=169]	1	4		0.087932	0.0970191	0.375262	0.0769312	-0.161556	-0.16614	0.126929	-0.0597722	-0.210329	-0.340506
1.45649	0.0349554	0.437034	1.35382	8922794	NP_060755.1	IMP3	55272	U3 small nucleolar ribonucleoprotein protein IMP3 [Homo sapiens]	0	14.031	20	4	5	4	1	184	21.8	9.5	15.99	4	0	Color2 [A=255, R=169, G=169, B=169]	1	4		-0.443181	-0.164845	-0.327454	0.0634691	-0.152969	0.0420437	0.017643	-0.00279622	0.0267443	0.351673
1.45558	0.0350284	0.342069	1.26757	4759068	NP_004580.1	SCO1	6341	protein SCO1 homolog, mitochondrial [Homo sapiens]	0.003	7.876	14	3	4	3	1	301	33.8	8.88	9.34	3	0	Color2 [A=255, R=169, G=169, B=169]	1	4		-0.23452	-0.032112	-0.250544	-0.0277322	-0.235538	-0.0027789	0.140422	0.302297	0.0155539	0.19118
1.45215	0.0353059	0.263749	1.20059	112293287	NP_055105.2	TDRD7	23424	tudor domain-containing protein 7 isoform 1 [Homo sapiens]	0	30.42	7	6	10	6	1	1098	123.5	7.21	36.65	6	0	Color2 [A=255, R=169, G=169, B=169]	1	4		-0.0360446	-0.303933	-0.144237	-0.00784677	0.0146398	-0.28022	-0.00442096	0.116811	0.150166	0.0400559
1.45159	0.0353519	0.27101	1.20665	156071459	NP_001143.2	SLC25A5	292	ADP/ATP translocase 2 [Homo sapiens]	0	170.311	60	26	128	9	1	298	32.8	9.69	491	26	0	Color2 [A=255, R=169, G=169, B=169]	1	4		-0.236696	-0.0517924	0.0312987	-0.0296572	0.00334531	0.114279	-0.210886	0.241764	0.193771	0.120306
1.45071	0.0354236	-1.41156	0.375905	4885371	NP_005309.1	H1F0	3005	histone H1.0 [Homo sapiens]	0.001	9.469	14	3	6	3	1	194	20.9	10.84	17.36	3	0	Color2 [A=255, R=169, G=169, B=169]	1	4		0.101482	0.496879	0.651267	-0.170819	0.460343	-0.0835373	0.418753	-0.819084	-0.369359	-1.7966
1.45051	0.03544	0.210885	1.1574	20270371	NP_620164.1	CMBL	134147	carboxymethylenebutenolidase homolog [Homo sapiens]	0	13.564	16	5	6	5	1	245	28	7.18	18.79	5	0	Color2 [A=255, R=169, G=169, B=169]	1	4		-0.117143	-0.214347	-0.342741	0.0627338	0.0519772	0.20439	0.0186654	-0.00383308	-0.0472197	0.00947635
1.45038	0.0354506	-0.206167	0.866837	444299649	NP_733468.3	KNL1	57082	kinetochore scaffold 1 isoform 1 [Homo sapiens]	0	51.332	8	17	18	17	1	2342	265.2	5.47	55.38	17	0	Color2 [A=255, R=169, G=169, B=169]	1	4		0.0726215	0.0744724	0.0755289	0.0578199	-0.0360915	0.0701611	-0.0484891	-0.0634651	-0.0684314	-0.263982
1.45025	0.0354606	0.215943	1.16146	226491502	NP_078954.4	NARS2	79731	probable asparagine--tRNA ligase, mitochondrial isoform 1 precursor [Homo sapiens]	0	28.692	25	9	9	9	1	477	54.1	7.24	35.45	9	0	Color2 [A=255, R=169, G=169, B=169]	1	4		-0.274502	-0.147671	-0.140334	0.0444977	-0.0504377	0.00432541	0.0573	0.134165	-0.00768613	-0.0411566
1.44754	0.035683	-0.235038	0.849663	1370460589	XP_024304529.1	AIP	9049	AH receptor-interacting protein isoform X1 [Homo sapiens];gi|729042247	0	94.912	52	16	30	16	1	330	37.6	6.42	119.91	16	0	Color2 [A=255, R=169, G=169, B=169]	1	4		0.195395	-0.0194171	0.183307	0.116264	-0.00271592	0.0274165	-0.0215617	-0.0988471	-0.0754522	-0.171529
1.44595	0.035814	-0.408167	0.75358	1370482149	XP_024307971.1	SUN2	25777	SUN domain-containing protein 2 isoform X1 [Homo sapiens]	0	130.929	39	23	34	22	1	810	90	6.87	175.24	23	1	Color2 [A=255, R=169, G=169, B=169]	1	4		0.124671	0.253288	0.138262	-0.0350742	0.0446029	0.00453493	-0.0854647	-0.168151	-0.0623053	-0.477823
1.44541	0.0358583	0.493604	1.40796	767926729	XP_011511125.1	LPP	4026	lipoma-preferred partner isoform X1 [Homo sapiens]	0	53.637	23	11	13	11	1	637	68.4	7.17	56.72	11	0	Color2 [A=255, R=169, G=169, B=169]	1	4		-0.155923	-0.0843658	0.248847	-0.0605922	-0.450072	-0.602161	0.0392707	0.452108	0.353064	0.684197
1.44511	0.0358834	-0.207635	0.865956	4507677	NP_003290.1	HSP90B1	7184	endoplasmin precursor [Homo sapiens]	0	641.606	68	74	446	72	1	803	92.4	4.84	1918.17	74	0	Color2 [A=255, R=169, G=169, B=169]	1	4		-0.0483534	0.0738536	0.146363	-0.00472979	-0.0036791	-0.00191897	0.0906075	-0.219491	-0.105534	-0.126017
1.44424	0.0359553	0.335708	1.262	221316620	NP_006014.2	CDC123	8872	cell division cycle protein 123 homolog [Homo sapiens]	0	52.101	33	10	19	10	1	336	39.1	4.81	78.39	10	0	Color2 [A=255, R=169, G=169, B=169]	1	4		-0.193381	-0.0144781	-0.284079	-0.0487585	-0.00770662	0.0888295	-0.19074	0.167511	0.0466469	0.301026
1.44335	0.0360286	-0.285407	0.82051	106775678	NP_001035807.1	HIST2H2AA4	723790	histone H2A type 2-A [Homo sapiens];gi|4504251	0	63.569	46	9	112	2	1	130	14.1	10.9	434.95	9	3	Color2 [A=255, R=169, G=169, B=169]	1	4		0.134739	0.113878	0.0762591	-0.221239	0.109352	-0.487359	0.00502706	-0.289433	0.00151454	-0.243428
1.44314	0.0360465	0.182821	1.1351	530413055	XP_005257825.1	SPAG9	9043	C-Jun-amino-terminal kinase-interacting protein 4 isoform X1 [Homo sapiens]	0	133.176	29	32	46	32	1	1334	147.5	5.19	179.44	32	0	Color2 [A=255, R=169, G=169, B=169]	1	4		0.0131742	-0.0134969	-0.0901617	0.119209	-0.0787227	-0.0484877	-0.0477533	0.252794	0.104182	0.101003
1.44218	0.0361258	-0.224062	0.856152	4505991	NP_000934.1	PPIC	5480	peptidyl-prolyl cis-trans isomerase C precursor [Homo sapiens]	0	28.337	42	8	22	7	1	212	22.7	8.4	67.81	8	0	Color2 [A=255, R=169, G=169, B=169]	1	4		0.123158	0.0761028	0.300413	-0.071419	-0.102108	0.123399	-0.0747474	-0.0446254	-0.0248399	-0.103046
1.44209	0.0361337	0.20182	1.15015	1041817936	NP_001316044.1	BABAM2	9577	BRISC and BRCA1-A complex member 2 isoform 6 [Homo sapiens]	0	27.407	17	6	9	6	1	440	49.6	5.95	41.42	6	0	Color2 [A=255, R=169, G=169, B=169]	1	4		-0.150865	-0.0131365	-0.0293353	-0.0400219	-0.0550444	-0.207234	0.0283761	0.0602201	0.125322	0.226582
1.44194	0.0361461	-0.248602	0.841711	374717343	NP_001243463.1	SLC25A1	6576	tricarboxylate transport protein, mitochondrial isoform b [Homo sapiens]	0	57.202	32	11	22	11	1	318	35	9.99	77.58	11	0	Color2 [A=255, R=169, G=169, B=169]	1	4		0.0918949	-0.0595151	0.119631	-0.0605184	0.0335176	0.0481863	0.0760312	-0.204724	-0.0948656	-0.294207
1.44123	0.0362052	0.539888	1.45386	7657234	NP_055082.1	C11orf58	10944	small acidic protein [Homo sapiens]	0	56.818	34	9	14	9	1	183	20.3	4.72	71.23	9	0	Color2 [A=255, R=169, G=169, B=169]	1	4		-0.43864	-0.0153919	-0.0564827	-0.0377347	-0.149773	-0.685404	0.0827463	0.163112	0.406139	0.5399
1.44085	0.0362367	0.119869	1.08664	1034662311	XP_016869602.1	WASHC5	9897	WASH complex subunit 5 isoform X1 [Homo sapiens];gi|120952851	0	138.043	30	32	45	32	1	1159	134.2	6.98	164.96	32	0	Color2 [A=255, R=169, G=169, B=169]	1	4		-0.048496	-0.1649	-0.0535296	-0.0579899	0.0516467	-0.0114628	0.0758674	0.0164295	0.0385101	0.037743
1.43614	0.0366318	0.24689	1.18665	61742164	NP_001009894.2	C12orf29	91298	uncharacterized protein C12orf29 [Homo sapiens]	0	18.908	16	5	6	5	1	325	37.5	7.06	21.7	5	0	Color2 [A=255, R=169, G=169, B=169]	1	4		-0.122031	-0.0300941	-0.0984297	-0.0275871	0.0319194	-0.002924	-0.00227971	0.0604804	0.120201	0.309432
1.43603	0.0366409	0.279634	1.21389	20149496	NP_079478.1	EFHD1	80303	EF-hand domain-containing protein D1 isoform 1 [Homo sapiens]	0	53.288	46	10	18	8	1	239	26.9	5.39	64.24	10	0	Color2 [A=255, R=169, G=169, B=169]	1	4		0.0114385	0.0595704	0.0507597	-0.3015	-0.282287	-0.207631	-0.257574	0.174075	0.304291	0.482305
1.43544	0.0366908	0.273336	1.2086	13775200	NP_112577.1	SF3B5	83443	splicing factor 3B subunit 5 [Homo sapiens]	0	29.651	56	5	8	5	1	86	10.1	6.35	41.23	5	0	Color2 [A=255, R=169, G=169, B=169]	1	4		-0.0869973	-0.0871857	-0.112787	0.113277	-0.000605592	-0.0248674	0.0681365	0.269747	0.00146506	0.261825
1.4351	0.03672	0.184023	1.13605	530390549	XP_005251773.1	CTSL	1514	cathepsin L1 isoform X1 [Homo sapiens];gi|384081594	0	25.549	11	4	7	4	1	333	37.5	5.45	30.46	4	0	Color2 [A=255, R=169, G=169, B=169]	1	4		-0.112344	-0.245596	-0.107408	0.380471	0.528102	0.00697729	0.574841	-0.0094695	-0.0103662	0.106556
1.43432	0.036786	-0.357279	0.780635	767910131	XP_011508164.1	S100A13	6284	protein S100-A13 isoform X1 [Homo sapiens];gi|767910133	0	42.028	49	6	19	6	1	98	11.5	6.16	67.79	6	0	Color2 [A=255, R=169, G=169, B=169]	1	4		0.257793	0.392888	0.203419	-0.0427374	0.0162899	-0.299374	-0.00764291	-0.267891	-0.0211182	0.0712713
1.43298	0.0368996	0.213376	1.1594	22748929	NP_689657.1	PTGR2	145482	prostaglandin reductase 2 [Homo sapiens];gi|226246680	0	21.355	30	6	6	6	1	351	38.5	5.41	28.84	6	0	Color2 [A=255, R=169, G=169, B=169]	1	4		0.00638669	-0.0350972	-0.142696	-0.0956623	-0.125303	0.0417111	0.0185856	0.150033	0.251215	0.0674724
1.43057	0.0371045	-0.325844	0.797832	124248558	NP_115677.2	FBXW9	84261	F-box/WD repeat-containing protein 9 [Homo sapiens]	0.014	3.54	2	1	1	1	1	458	50.7	6.48	3.01	1	0	Color2 [A=255, R=169, G=169, B=169]	1	4		0.130863	0.328984	0.0872166	-0.0207672	-0.005587	-0.020399	-0.0945816	-0.178287	-0.253259	0.00107896
1.42935	0.037209	0.204714	1.15246	767943513	XP_011534401.1	TTK	7272	dual specificity protein kinase TTK isoform X1 [Homo sapiens];gi|23308722	0	69.525	24	17	21	17	1	857	97	8.16	74.92	17	0	Color2 [A=255, R=169, G=169, B=169]	1	4		-0.0963503	0.101872	0.00143672	-0.145376	-0.242834	0.0338882	-0.0528383	0.259194	0.2191	0.142806
1.42898	0.0372412	0.316003	1.24488	1370467001	XP_024305769.1	CEMIP	57214	cell migration-inducing and hyaluronan-binding protein isoform X1 [Homo sapiens]	0.001	8.805	3	4	4	4	1	1396	156.8	7.85	11.55	4	0	Color2 [A=255, R=169, G=169, B=169]	1	4		0.0909018	0.0993064	-0.0960098	-0.0985704	-0.202871	-0.10901	-0.144815	0.321483	0.222306	0.498418
1.42799	0.0373262	-0.29622	0.814383	11321583	NP_003841.1	SUCLA2	8803	succinate--CoA ligase [ADP-forming] subunit beta, mitochondrial precursor [Homo sapiens]	0	82.849	42	20	29	20	1	463	50.3	7.42	95.63	20	0	Color2 [A=255, R=169, G=169, B=169]	1	4		0.124794	-0.101614	-0.0778103	0.142363	0.203334	0.231704	0.0812607	-0.291804	-0.215818	-0.435668
1.42787	0.0373363	-0.196172	0.872863	25777732	NP_000681.2	ALDH2	217	aldehyde dehydrogenase, mitochondrial isoform 1 precursor [Homo sapiens]	0	212.023	54	30	61	26	1	517	56.3	7.05	291.59	30	4	Color2 [A=255, R=169, G=169, B=169]	1	4		0.103573	0.0639784	0.0391008	0.0969239	0.00133242	-0.0778373	-0.0367137	-0.171521	-0.203835	-0.00650864
1.427	0.0374108	0.201238	1.14968	15011880	NP_057626.2	STK26	51765	serine/threonine-protein kinase 26 isoform 1 [Homo sapiens]	0	59.873	22	10	13	3	1	416	46.5	5.29	54.15	10	0	Color2 [A=255, R=169, G=169, B=169]	1	4		0.0185469	0.129482	0.0437411	-0.463737	-0.499897	-0.523397	-0.578087	0.179963	0.243797	0.371724
1.42657	0.0374483	0.178471	1.13168	1149122618	NP_001335886.1	SMIM26	388789	small integral membrane protein 26 isoform 1 [Homo sapiens]	0.007	4.966	23	2	2	2	1	95	10.9	6.7	5.29	2	0	Color2 [A=255, R=169, G=169, B=169]	1	4		-0.153228	-0.0811883	-0.0983416	-0.0150468	-0.166816	0.3255	0.10249	-0.00680685	0.0368799	0.172584
1.42484	0.037598	0.356546	1.28036	20149675	NP_077305.2	EFHD2	79180	EF-hand domain-containing protein D2 [Homo sapiens]	0	83.912	51	17	29	14	1	240	26.7	5.2	107.8	17	4	Color2 [A=255, R=169, G=169, B=169]	1	4		-0.238673	-0.0524033	-0.0809164	0.0942825	-0.0402538	-0.130003	0.0354383	0.141929	0.121459	0.434257
1.42408	0.0376631	-0.523967	0.695457	18379334	NP_542161.1	RNPS1	10921	RNA-binding protein with serine-rich domain 1 isoform a [Homo sapiens];gi|6857826	0	45.121	28	7	14	7	1	305	34.2	11.84	66.14	7	0	Color2 [A=255, R=169, G=169, B=169]	1	4		0.092261	0.458933	0.130728	-0.369876	0.0459543	-0.600733	0.10801	-0.441911	-0.0464498	-0.401618
1.42328	0.0377329	0.438133	1.35485	767935721	XP_011541626.1	KIAA0825	285600	uncharacterized protein KIAA0825 isoform X1 [Homo sapiens];gi|767935723	0.128	1.149	1	1	2	1	1	1341	154.9	6.9	6.34	1	0	Color2 [A=255, R=169, G=169, B=169]	1	4		-0.569602	-0.13186	-0.325717	0.0630998	-0.173121	0.130611	-0.0141921	0.0374194	0.0204034	0.229398
1.42249	0.0378012	-0.19138	0.875768	291084742	NP_001166925.1	PDHA1	5160	pyruvate dehydrogenase E1 component subunit alpha, somatic form, mitochondrial isoform 2 precursor [Homo sapiens]	0	92.712	40	19	38	19	1	428	47.5	8.54	139.79	19	0	Color2 [A=255, R=169, G=169, B=169]	1	4		0.125695	-0.0181415	0.0867064	0.0551141	0.0892892	-0.0702448	0.00168067	-0.129465	-0.0463103	-0.204104
1.42004	0.038015	-0.337287	0.791528	4503173	NP_001329.1	CXADR	1525	coxsackievirus and adenovirus receptor isoform 1 precursor [Homo sapiens]	0	92.103	42	14	35	14	1	365	40	7.56	165.13	14	0	Color2 [A=255, R=169, G=169, B=169]	1	4		0.287835	0.0913185	0.394482	-0.243452	-0.0042018	0.0385296	-0.025651	0.0134019	-0.0447657	-0.206862
1.41956	0.0380576	-0.317873	0.802252	67089149	NP_150241.2	PML	5371	protein PML isoform 1 [Homo sapiens]	0	145.357	37	34	50	34	1	882	97.5	6.21	179.86	34	0	Color2 [A=255, R=169, G=169, B=169]	1	4		0.018263	-0.13132	0.0585705	-0.022722	0.0697085	0.0696428	0.246925	-0.343664	-0.182056	-0.482385
1.41852	0.0381485	-0.0655212	0.9556	41327764	NP_003680.2	AKR7A2	8574	aflatoxin B1 aldehyde reductase member 2 isoform 1 [Homo sapiens]	0	76.375	32	12	27	12	1	359	39.6	7.17	108.62	12	0	Color2 [A=255, R=169, G=169, B=169]	1	4		0.042974	-0.0180696	0.0317168	0.0281588	0.0482169	-0.0500431	-0.0157531	-0.0488902	-0.0636465	-0.0274056
1.41809	0.0381867	-0.497217	0.708472	1131345308	NP_001335099.1	WBP2	23558	WW domain-binding protein 2 isoform 1 [Homo sapiens];gi|24430132	0	39.637	29	9	12	9	1	261	28.1	5.91	42.54	9	0	Color2 [A=255, R=169, G=169, B=169]	1	4		0.402303	-0.00908792	0.261863	-0.0441466	0.030165	-0.772707	-0.110224	-0.47055	-0.276078	-0.0899437
1.41753	0.0382354	0.310866	1.24045	188528675	NP_003052.2	SLIT1	6585	slit homolog 1 protein precursor [Homo sapiens]	0.017	3.275	1	1	3	1	1	1534	167.8	6.57	6.43	1	0	Color2 [A=255, R=169, G=169, B=169]	1	4		-0.160461	-0.00157708	-0.241038	-0.0518603	-0.0999192	0.0267247	-0.0441708	0.0442504	0.185072	0.300199
1.41679	0.0383006	-0.834666	0.560713	767972837	XP_011536062.1	MCRS1	10445	microspherule protein 1 isoform X1 [Homo sapiens]	0.023	2.894	3	2	2	2	1	513	57.5	9.76	4.51	2	0	Color2 [A=255, R=169, G=169, B=169]	1	4		-0.341559	0.10901	0.3885	0.120973	0.302926	1.00285	-0.139057	-0.658519	-0.564582	-1.12494
1.41556	0.0384094	0.26459	1.20129	4504151	NP_002078.1	GRN	2896	granulins precursor [Homo sapiens];gi|530411988	0	26.761	12	6	7	6	1	593	63.5	6.83	32.72	6	0	Color2 [A=255, R=169, G=169, B=169]	1	4		-0.0909514	-0.0377792	0.181729	-0.150189	0.0155415	-0.104298	-0.0497018	0.323218	0.237773	0.285779
1.41534	0.0384286	0.133065	1.09662	4503301	NP_001350.1	DECR1	1666	2,4-dienoyl-CoA reductase, mitochondrial isoform 1 precursor [Homo sapiens]	0	58.667	37	13	20	13	1	335	36	9.28	81.05	13	0	Color2 [A=255, R=169, G=169, B=169]	1	4		-0.0984669	-0.0796036	-0.0410661	-0.000523008	0.0063706	-0.0654956	0.00394298	0.0681764	0.125543	-0.0136623
1.41468	0.0384878	0.212188	1.15844	34577063	NP_001117.2	ADSS	159	adenylosuccinate synthetase isozyme 2 isoform 1 [Homo sapiens]	0	143.527	54	23	49	23	1	456	50.1	6.55	204.46	23	0	Color2 [A=255, R=169, G=169, B=169]	1	4		0.0171137	0.00441114	0.0206792	-0.0223538	-0.00398483	-0.0848587	-0.0459454	0.138653	0.176203	0.363912
1.4143	0.038521	0.865266	1.82168	1002341741	NP_001307575.1	U2AF1L5	102724594	splicing factor U2AF 35 kDa subunit-like protein isoform 1 [Homo sapiens];gi|5803207	0	67.602	44	9	29	9	1	240	27.9	8.81	134.14	9	0	Color2 [A=255, R=169, G=169, B=169]	1	4		-0.153333	-0.127445	-0.149258	-0.021138	-0.00521231	-0.121117	0.418265	0.966464	1.04518	0.154119
1.4143	0.0385216	0.347507	1.27236	28558979	NP_004260.2	MED27	9442	mediator of RNA polymerase II transcription subunit 27 isoform 1 [Homo sapiens]	0	33.353	33	9	13	9	1	311	35.4	9.31	38.06	9	0	Color2 [A=255, R=169, G=169, B=169]	1	4		-0.148035	-0.272266	0.0222118	-0.00406882	-0.0535666	0.0138491	-0.0196698	0.316023	0.0654904	0.262918
1.41334	0.0386067	0.202006	1.1503	1034574855	XP_016873595.1	RNH1	6050	ribonuclease inhibitor isoform X1 [Homo sapiens];gi|767966264	0	182.928	66	24	59	24	1	461	49.9	4.82	294.86	24	0	Color2 [A=255, R=169, G=169, B=169]	1	4		0.076608	-0.0520103	-0.00317235	-0.0200895	-0.00878872	-0.204914	-0.000590279	0.272113	0.0995308	0.255801
1.41226	0.038703	0.186856	1.13828	767918255	XP_011509532.1	NDUFB3	4709	NADH dehydrogenase [ubiquinone] 1 beta subcomplex subunit 3 isoform X1 [Homo sapiens];gi|1034614220	0	14.549	37	5	9	5	1	98	11.4	9.2	25.65	5	0	Color2 [A=255, R=169, G=169, B=169]	1	4		-0.00213778	-0.145693	-0.0598842	0.22034	-0.032707	0.0239853	-0.0815171	0.103453	0.0470753	0.202324
1.41133	0.0387857	-0.13591	0.910095	7705740	NP_057056.1	POLR1D	51082	DNA-directed RNA polymerases I and III subunit RPAC2 isoform 1 [Homo sapiens];gi|530402411	0.001	8.904	29	4	4	4	1	133	15.2	5.8	10.47	4	0	Color2 [A=255, R=169, G=169, B=169]	1	4		0.0308858	0.0531342	0.0313934	-0.0108669	0.0610661	-0.131545	-0.0918247	-0.126431	-0.155364	-0.0105229
1.41103	0.0388121	0.233739	1.17588	1370510336	XP_024302563.1	UBE2D4	51619	ubiquitin-conjugating enzyme E2 D4 isoform X1 [Homo sapiens]	0.003	6.989	6	1	2	1	1	192	21.4	6.99	8.34	1	0	Color2 [A=255, R=169, G=169, B=169]	1	4		-0.179034	0.0612077	-0.0504309	-0.0386165	0.0122366	-0.0533179	-0.00938148	0.11094	0.202567	0.219451
1.40815	0.0390709	-0.518328	0.69818	767979919	XP_011534817.1	SYNE3	161176	nesprin-3 isoform X2 [Homo sapiens]	0.031	2.409	1	1	1	1	1	983	112.9	6.27	2.83	1	0	Color2 [A=255, R=169, G=169, B=169]	1	4		0.330337	0.0366616	0.449723	-0.0991829	0.0471183	-0.210778	0.131049	-0.480372	-0.0856008	-0.17229
1.40813	0.0390721	0.184222	1.1362	530424164	XP_005256131.1	MEAK7	57707	TLD domain-containing protein 1 isoform X1 [Homo sapiens]	0	37.087	14	6	11	6	1	494	54.8	6.16	45.41	6	0	Color2 [A=255, R=169, G=169, B=169]	1	4		-0.13261	-0.00366323	-0.169786	0.0128775	-0.117754	-0.0539236	-0.0130735	0.048418	0.0472418	0.150947
1.40643	0.039226	0.173046	1.12744	89274169	NP_064709.2	CIAPIN1	57019	anamorsin isoform 1 [Homo sapiens]	0	83.219	66	20	26	20	1	312	33.6	5.62	85.95	20	0	Color2 [A=255, R=169, G=169, B=169]	1	4		-0.0291249	-0.157084	-0.0181398	-0.049404	0.086369	-0.109241	0.0284803	0.0856247	0.174703	0.0544629
1.40353	0.0394882	-0.184189	0.880143	1034570211	XP_016872371.1	MCU	90550	calcium uniporter protein, mitochondrial isoform X1 [Homo sapiens]	0	56.032	41	14	20	14	1	358	41.5	8.1	85.49	14	0	Color2 [A=255, R=169, G=169, B=169]	1	4		0.0414758	0.151271	0.020625	0.190186	0.0477686	-0.0315122	-0.0445442	-0.109565	-0.194101	-0.0355305
1.40346	0.039495	-0.243712	0.84457	14916483	NP_001217.2	CASP6	839	caspase-6 isoform alpha precursor [Homo sapiens]	0	31.384	24	7	12	7	1	293	33.3	6.93	49.09	7	0	Color2 [A=255, R=169, G=169, B=169]	1	4		0.00104699	-0.0403923	0.0166577	0.147265	0.21147	0.0323702	0.0915558	-0.383975	-0.259571	-0.110277
1.40101	0.0397183	0.246294	1.18616	1034617959	XP_016860848.1	MAP4K4	9448	mitogen-activated protein kinase kinase kinase kinase 4 isoform X19 [Homo sapiens]	0	58.002	13	16	20	7	1	1274	145.9	7.58	72.99	16	6	Color2 [A=255, R=169, G=169, B=169]	1	4		-0.069095	-0.168261	-0.0739904	-0.268481	0.20488	0.421643	-0.0108884	0.0255559	0.118768	0.283213
1.39802	0.0399927	-0.340461	0.789789	938318566	NP_001303260.1	ABHD14A-ACY1	100526760	ABHD14A-ACY1 readthrough (NMD candidate) [Homo sapiens]	0.001	11.801	8	4	4	4	1	498	56	7.03	14.21	4	0	Color2 [A=255, R=169, G=169, B=169]	1	4		0.269243	0.150356	0.162107	-0.052118	0.0254307	-0.141116	-0.190924	-0.312584	-0.18062	0.0535266
1.39709	0.0400788	-0.211583	0.863589	1012443688	NP_001308715.1	CBLB	868	E3 ubiquitin-protein ligase CBL-B isoform a [Homo sapiens]	0	14.399	4	3	3	2	1	1010	112.8	8	14.62	3	0	Color2 [A=255, R=169, G=169, B=169]	1	4		0.105051	0.0797823	-0.00390585	0.0108866	-0.00273772	-0.217553	0.0130451	-0.246797	-0.173234	-0.0337899
1.39434	0.0403332	-0.215096	0.861489	56605994	NP_001008389.1	CISD2	493856	CDGSH iron-sulfur domain-containing protein 2 [Homo sapiens]	0	27.78	47	7	9	7	1	135	15.3	9.61	32.49	7	0	Color2 [A=255, R=169, G=169, B=169]	1	4		0.0252053	-0.0340431	0.0606118	-0.00514103	0.127264	-0.00288635	0.126463	-0.123257	-0.139917	-0.330339
1.39392	0.0403722	-0.291052	0.817306	226442763	NP_076933.3	PCYOX1L	78991	prenylcysteine oxidase-like isoform 1 precursor [Homo sapiens]	0	12.982	8	4	4	4	1	494	54.6	7.31	12.31	4	0	Color2 [A=255, R=169, G=169, B=169]	1	4		0.121976	0.133613	0.0407446	-0.0181325	-0.00295735	-0.2666	0.0053667	-0.293706	-0.276342	-0.00677523
1.3932	0.0404391	-0.286874	0.819676	4759198	NP_004263.1	HOMER1	9456	homer protein homolog 1 isoform 1 [Homo sapiens]	0	14.371	11	4	4	4	1	354	40.3	5.44	14.41	4	0	Color2 [A=255, R=169, G=169, B=169]	1	4		-0.0462843	0.10612	0.0538291	-0.00101135	0.0198761	-0.0713847	-0.0078862	-0.366592	-0.296447	-0.0839185
1.39199	0.0405521	-0.251876	0.839803	59814247	NP_001202.4	BUB1B	701	mitotic checkpoint serine/threonine-protein kinase BUB1 beta [Homo sapiens]	0	55.491	16	14	17	14	1	1050	119.4	5.25	67.04	14	0	Color2 [A=255, R=169, G=169, B=169]	1	4		0.0215666	0.031641	0.0776586	0.121661	0.00494805	-0.158636	-0.0496582	-0.368583	-0.162617	-0.0935631
1.39169	0.0405799	-0.103327	0.930884	31542947	NP_002147.2	HSPD1	3329	60 kDa heat shock protein, mitochondrial [Homo sapiens];gi|41399285	0	757.707	82	64	740	64	1	573	61	5.87	3772.88	64	0	Color2 [A=255, R=169, G=169, B=169]	1	4		-0.0632535	0.0410431	-0.0262776	0.120421	0.00151832	0.0294756	0.0955825	-0.0887486	-0.144465	-0.125255
1.39144	0.0406029	0.274388	1.20948	24307983	NP_055865.1	CMTR1	23070	cap-specific mRNA (nucleoside-2'-O-)-methyltransferase 1 [Homo sapiens]	0	52.341	20	20	24	19	1	835	95.3	7.05	68.22	20	0	Color2 [A=255, R=169, G=169, B=169]	1	4		0.128504	-0.0964119	-0.0616341	-0.0388035	0.0124211	-0.0957127	-0.0137193	0.299009	0.346441	0.148174
1.391	0.0406442	-0.438102	0.738105	1013165734	NP_001308834.1	DPP10	57628	inactive dipeptidyl peptidase 10 isoform d [Homo sapiens]	0.003	7.398	4	3	3	3	1	813	93.2	6.34	5.24	3	0	Color2 [A=255, R=169, G=169, B=169]	1	4		0.0144608	-0.0147651	-0.311576	1.45356	1.49259	1.73735	1.2678	-0.363539	-0.540261	-0.722386
1.39028	0.0407117	-0.635314	0.643801	530360315	XP_005244808.1	HES5	388585	transcription factor HES-5 isoform X1 [Homo sapiens]	0.153	1.062	5	1	1	1	1	198	21.5	10.08	2.67	1	0	Color2 [A=255, R=169, G=169, B=169]	1	4		0.234833	-0.101051	0.0646982	0.443872	-0.0247636	0.248234	0.083547	-0.755396	-0.762513	-0.189553
1.38961	0.0407744	0.525245	1.43918	1370462068	XP_024304778.1	TAOK3	51347	serine/threonine-protein kinase TAO3 isoform X1 [Homo sapiens];gi|767974506	0	39.331	11	10	11	7	1	907	106.3	7.23	35.27	10	2	Color2 [A=255, R=169, G=169, B=169]	1	4		-0.573621	-0.000260319	-0.318983	-0.0335167	-0.429267	0.00298974	-0.188216	0.167661	0.167995	0.347215
1.3896	0.0407758	-2.25732	0.20916	5454052	NP_006133.1	SFN	2810	14-3-3 protein sigma [Homo sapiens]	0	41.437	28	8	59	2	1	248	27.8	4.74	176.45	8	0	Color2 [A=255, R=169, G=169, B=169]	1	4		0.322218	0.00954623	0.438448	0.488915	0.0826721	-0.319194	-0.0267993	-1.40284	-1.11403	-3.48489
1.38954	0.0407808	0.237575	1.17901	28461129	NP_064715.1	ANKMY2	57037	ankyrin repeat and MYND domain-containing protein 2 [Homo sapiens]	0	65.086	37	13	18	13	1	441	49.3	6.25	74.1	13	0	Color2 [A=255, R=169, G=169, B=169]	1	4		-0.0293864	-0.065197	-0.22788	0.107205	0.053416	-0.236935	-0.119194	0.0465482	0.120327	0.223385
1.38952	0.0407833	-0.234413	0.850031	767994131	XP_011522857.1	CEP131	22994	centrosomal protein of 131 kDa isoform X1 [Homo sapiens];gi|767994115	0	88.878	24	23	28	23	1	1088	122.7	8.76	99.21	23	0	Color2 [A=255, R=169, G=169, B=169]	1	4		0.105384	-0.0149057	0.0255196	0.0921802	0.125087	0.294278	-0.00159094	-0.192157	-0.0758035	-0.319279
1.38807	0.0409199	0.273879	1.20905	5802984	NP_006867.1	B4GAT1	11041	beta-1,4-glucuronyltransferase 1 [Homo sapiens]	0.004	6.48	4	1	1	1	1	415	47.1	7.2	4.89	1	0	Color2 [A=255, R=169, G=169, B=169]	1	4		-0.274388	-0.0573932	-0.122565	0.029899	0.00051001	-0.0704584	0.0560684	0.00871704	0.12166	0.236915
1.3875	0.0409735	-0.245658	0.843431	767951911	XP_011515885.1	UBE2V2	7336	ubiquitin-conjugating enzyme E2 variant 2 isoform X1 [Homo sapiens]	0	59.973	58	12	30	5	1	173	19.5	4.88	106.53	12	0	Color2 [A=255, R=169, G=169, B=169]	1	4		0.209709	0.0251625	0.109733	-0.0458792	0.0503574	-0.081337	0.0118804	-0.204902	-0.00534298	-0.182124
1.3873	0.0409916	-0.252769	0.839284	530372212	XP_005265078.1	THUMPD3	25917	THUMP domain-containing protein 3 isoform X1 [Homo sapiens];gi|578805929	0	34.938	18	7	11	7	1	507	57	6.37	45.65	7	0	Color2 [A=255, R=169, G=169, B=169]	1	4		0.168127	0.189101	0.0486234	0.0588682	-0.0803054	-0.0124663	-0.15141	-0.158288	-0.218262	0.024093
1.38617	0.041099	-0.462971	0.72549	91105767	NP_001035112.1	SIRPA	140885	tyrosine-protein phosphatase non-receptor type substrate 1 isoform 1 precursor [Homo sapiens];gi|18426911	0	35.688	16	6	7	6	1	504	54.9	6.98	34.1	6	0	Color2 [A=255, R=169, G=169, B=169]	1	4		-0.0524013	0.397147	0.381028	0.108716	-0.109556	0.0662298	0.0682088	-0.320986	-0.15327	-0.188885
1.38546	0.0411658	-0.221386	0.857741	190885499	NP_004246.2	COX5A	9377	cytochrome c oxidase subunit 5A, mitochondrial precursor [Homo sapiens]	0	62.366	38	8	27	8	1	150	16.8	6.79	105.51	8	0	Color2 [A=255, R=169, G=169, B=169]	1	4		0.148716	-0.0166585	0.159966	0.0228564	-0.178916	-0.396862	0.144121	-0.201735	-0.0365222	-0.133878
1.38482	0.0412269	-0.757245	0.591625	194394161	NP_694992.2	LRRC57	255252	leucine-rich repeat-containing protein 57 [Homo sapiens]	0	46.141	33	8	18	8	1	239	26.7	8.43	67.24	8	0	Color2 [A=255, R=169, G=169, B=169]	1	4		0.51702	-0.13633	0.497193	-0.241212	0.16653	0.333569	0.111839	-0.313227	-0.340323	-0.740301
1.38381	0.0413224	0.269745	1.2056	568215736	NP_001274730.1	TBCE	6905	tubulin-specific chaperone E isoform b [Homo sapiens]	0	117.435	56	28	37	27	1	578	64.8	7.27	153.37	28	1	Color2 [A=255, R=169, G=169, B=169]	1	4		-0.205872	-0.427824	-0.194605	-0.0389572	0.0655997	-0.076346	0.0785474	0.0718044	0.00879533	-0.0996647
1.38337	0.0413645	0.201054	1.14954	4826908	NP_005018.1	PIK3R2	5296	phosphatidylinositol 3-kinase regulatory subunit beta [Homo sapiens]	0.001	11.912	5	2	3	2	1	728	81.6	6.52	17.47	2	0	Color2 [A=255, R=169, G=169, B=169]	1	4		-0.0313481	-0.0962539	-0.109285	-0.210936	0.20981	0.0788531	-0.133657	0.0603946	0.0570226	0.248857
1.38323	0.0413778	-0.69297	0.618579	385137130	NP_001245218.1	SELENBP1	8991	methanethiol oxidase isoform 3 [Homo sapiens]	0	58.369	38	14	21	14	1	514	56.8	6.48	82.58	14	0	Color2 [A=255, R=169, G=169, B=169]	1	4		0.241057	0.791068	0.157747	-0.029148	-0.096331	-0.00136283	-0.169479	-0.479447	-0.347553	-0.0620391
1.38265	0.0414333	0.528895	1.44282	13489093	NP_073732.1	ELOVL1	64834	elongation of very long chain fatty acids protein 1 isoform 1 [Homo sapiens];gi|373938448	0.004	6.667	9	2	2	2	1	279	32.6	9.6	5.7	2	0	Color2 [A=255, R=169, G=169, B=169]	1	4		-0.459347	-0.269641	-0.230782	-0.0113899	0.0658266	-0.834985	0.168703	-0.010543	0.107794	0.529664
1.38192	0.0415031	0.181222	1.13384	109715829	NP_077284.2	DHRS11	79154	dehydrogenase/reductase SDR family member 11 precursor [Homo sapiens]	0.023	2.853	3	1	1	1	1	260	28.3	6.64	3.47	1	0	Color2 [A=255, R=169, G=169, B=169]	1	4		-0.0437659	-0.00209136	-0.0452618	-0.038905	-0.0699408	-0.0716825	0.0182036	0.212364	0.0317907	0.208392
1.3806	0.0416296	-0.375283	0.770954	530405654	XP_005254346.1	ULK3	25989	serine/threonine-protein kinase ULK3 isoform X1 [Homo sapiens]	0.003	6.982	5	2	2	2	1	483	55	7.71	7.04	2	0	Color2 [A=255, R=169, G=169, B=169]	1	4		0.00157485	0.23451	0.20008	0.136978	-0.123395	0.208513	-0.0803523	-0.436291	-0.14961	-0.103784
1.38012	0.0416759	-0.238346	0.847717	974005364	NP_001305754.1	HEXA	3073	beta-hexosaminidase subunit alpha isoform 1 precursor [Homo sapiens]	0	65.835	26	15	24	14	1	540	62	5.21	83.49	15	0	Color2 [A=255, R=169, G=169, B=169]	1	4		0.0303445	0.244525	0.0319394	0.0928228	-0.0306102	0.20287	-0.0683377	-0.172784	-0.175181	-0.0602637
1.3763	0.0420433	0.364873	1.28777	24234683	NP_004642.2	USP11	8237	ubiquitin carboxyl-terminal hydrolase 11 [Homo sapiens]	0	37.248	10	9	12	7	1	963	109.7	5.45	43.24	9	0	Color2 [A=255, R=169, G=169, B=169]	1	4		-0.234691	-0.0989839	-0.235339	0.0537335	-0.0203438	0.0657078	-0.184147	0.0292225	0.093922	0.40246
1.37629	0.0420444	-0.28597	0.82019	38202214	NP_006355.2	SEC23A	10484	protein transport protein Sec23A [Homo sapiens]	0	218.141	46	28	67	25	1	765	86.1	7.08	311.91	28	3	Color2 [A=255, R=169, G=169, B=169]	1	4		0.0580167	0.162877	0.242468	0.0157152	-0.0434331	-0.0365086	-0.0338717	-0.226817	-0.197246	0.0295159
1.37601	0.0420713	0.443997	1.36037	1006599006	NP_112181.3	FAM83D	81610	protein FAM83D [Homo sapiens]	0	23.464	13	8	8	8	1	585	64.4	6.54	26.94	8	0	Color2 [A=255, R=169, G=169, B=169]	1	4		-0.211467	0.151079	-0.32045	0.00897053	-0.247917	-0.284517	-0.0306057	0.283095	0.254893	0.413163
1.37564	0.0421078	-0.264174	0.832675	767989326	XP_011521138.1	ADCY7	113	adenylate cyclase type 7 isoform X1 [Homo sapiens];gi|767989324	0	13.193	3	2	5	2	1	1086	120.9	8.12	20.28	2	0	Color2 [A=255, R=169, G=169, B=169]	1	4		-0.066425	0.0608283	-0.128112	0.524507	0.351656	0.388242	0.360781	-0.262729	-0.44682	-0.21668
1.37556	0.0421152	0.295882	1.22764	645912918	NP_001280115.1	METTL5	29081	methyltransferase-like protein 5 [Homo sapiens];gi|645912881	0.003	6.838	15	3	3	3	1	209	23.7	6.68	10.04	3	0	Color2 [A=255, R=169, G=169, B=169]	1	4		-0.204971	-0.344424	-0.228984	-0.183852	0.158031	0.165407	0.0230296	0.157184	0.0933247	-0.141242
1.37507	0.0421633	-0.311521	0.805792	321400107	NP_001189472.1	CUX1	1523	protein CASP isoform d [Homo sapiens]	0	95.983	18	24	29	10	1	1516	165.6	5.86	118.07	24	11	Color2 [A=255, R=169, G=169, B=169]	1	4		0.255981	-0.000421075	-0.050607	0.26499	-0.0289296	0.165296	0.192964	-0.281282	-0.297849	-0.15048
1.37466	0.0422026	0.296345	1.22803	7661890	NP_055563.1	SNX17	9784	sorting nexin-17 isoform 1 [Homo sapiens]	0	28.009	17	6	7	6	1	470	52.9	7.46	27.43	6	0	Color2 [A=255, R=169, G=169, B=169]	1	4		-0.0925776	0.0511201	-0.170981	-0.110196	-0.134605	0.164871	-0.07173	0.160755	0.137279	0.378562
1.37436	0.0422321	0.381754	1.30292	50978624	NP_789788.1	GATC	283459	glutamyl-tRNA(Gln) amidotransferase subunit C, mitochondrial [Homo sapiens]	0	19.451	45	5	6	5	1	136	15.1	5.05	21.63	5	0	Color2 [A=255, R=169, G=169, B=169]	1	4		-0.215789	0.0125574	-0.170358	0.00909205	-0.186368	-0.102753	-0.0299643	0.0806837	0.233834	0.457155
1.37374	0.0422917	0.221744	1.16614	54112121	NP_036558.3	SF3B3	23450	splicing factor 3B subunit 3 [Homo sapiens]	0	375.423	47	54	142	54	1	1217	135.5	5.26	591.62	54	0	Color2 [A=255, R=169, G=169, B=169]	1	4		-0.23874	-0.0219378	-0.0795182	-0.0782934	-0.00560789	0.0916094	0.00550017	0.156173	0.0323562	0.136506
1.37256	0.042407	0.1377	1.10015	5031815	NP_005539.1	KARS	3735	lysine--tRNA ligase isoform 2 [Homo sapiens]	0	172.469	46	34	73	34	1	597	68	6.35	268.04	34	0	Color2 [A=255, R=169, G=169, B=169]	1	4		-0.102663	-0.0884548	-0.137022	0.030703	-0.00816014	0.181187	0.0184096	0.11681	-0.0252232	-0.00662793
1.36994	0.0426642	-0.163484	0.892866	25777736	NP_733844.1	ALDH4A1	8659	delta-1-pyrroline-5-carboxylate dehydrogenase, mitochondrial isoform a precursor [Homo sapiens];gi|25777734	0	73.548	28	15	21	15	1	563	61.7	8.07	82.98	15	0	Color2 [A=255, R=169, G=169, B=169]	1	4		0.244145	0.099295	0.158459	-0.0874384	-0.0564847	-0.301094	-0.0241906	-0.0684364	0.0300356	0.0498484
1.36981	0.0426761	-0.368723	0.774468	768003368	XP_011526467.1	RFX1	5989	MHC class II regulatory factor RFX1 isoform X1 [Homo sapiens];gi|768003371	0	19.056	4	3	4	3	1	1089	116.6	6.54	20.23	3	0	Color2 [A=255, R=169, G=169, B=169]	1	4		0.257491	-0.0510486	0.10237	0.195374	-0.116718	-0.343613	0.310125	-0.403255	-0.294175	-0.0999277
1.36848	0.0428077	0.114562	1.08265	5901954	NP_008976.1	FGFR1OP	11116	FGFR1 oncogene partner isoform a [Homo sapiens]	0	29.908	18	6	7	6	1	399	43	4.81	31.64	6	0	Color2 [A=255, R=169, G=169, B=169]	1	4		0.0327717	0.0746137	0.0268231	-0.0887394	-0.0842323	-0.010503	-0.0983518	0.135303	0.112341	0.230252
1.3672	0.0429337	0.266773	1.20311	58331268	NP_060139.2	ERCC6L	54821	DNA excision repair protein ERCC-6-like isoform a [Homo sapiens]	0	74.195	15	17	20	17	1	1250	141	5.31	81.92	17	0	Color2 [A=255, R=169, G=169, B=169]	1	4		-0.0258043	-0.175914	0.0962633	-0.12848	-0.141896	0.0464489	-0.0525897	0.209982	0.165108	0.319775
1.3652	0.0431318	-0.503917	0.705189	4504165	NP_000168.1	GSN	2934	gelsolin isoform a precursor [Homo sapiens]	0	131.976	37	24	53	24	1	782	85.6	6.28	230.65	24	0	Color2 [A=255, R=169, G=169, B=169]	1	4		0.327718	0.479635	0.187555	-0.0582253	0.123817	0.00844538	-0.00239444	-0.0177318	-0.026096	-0.473016
1.36516	0.0431358	-0.146334	0.903543	31711992	NP_001922.2	DLAT	1737	dihydrolipoyllysine-residue acetyltransferase component of pyruvate dehydrogenase complex, mitochondrial precursor [Homo sapiens]	0	88.285	27	14	30	14	1	647	69	7.84	128.75	14	0	Color2 [A=255, R=169, G=169, B=169]	1	4		-0.00853152	0.108382	0.0177786	0.0354737	0.0472517	-0.0149367	0.020945	-0.158185	-0.124073	-0.0391153
1.36374	0.0432772	0.272048	1.20752	4504011	NP_002052.1	GCLM	2730	glutamate--cysteine ligase regulatory subunit isoform 1 [Homo sapiens]	0	52.587	33	8	18	8	1	274	30.7	6.02	81.81	8	0	Color2 [A=255, R=169, G=169, B=169]	1	4		0.000814968	-0.163101	-0.0834179	0.0694334	0.147291	-0.146299	-0.0602708	0.0299181	0.261288	0.279234
1.36338	0.0433128	-0.115661	0.92296	530360483	XP_005263479.1	UBE4B	10277	ubiquitin conjugation factor E4 B isoform X1 [Homo sapiens]	0	77.143	17	19	28	19	1	1353	151.5	5.62	105.4	19	0	Color2 [A=255, R=169, G=169, B=169]	1	4		-0.0309851	0.0220244	-0.0617794	0.105986	0.0970395	0.253428	0.0584818	-0.0770453	-0.166612	-0.174065
1.36285	0.0433656	-0.482818	0.715579	14210490	NP_115873.1	GHDC	84514	GH3 domain-containing protein isoform 1 precursor [Homo sapiens]	0.027	2.612	2	1	1	1	1	530	57.5	7.88	2.65	1	0	Color2 [A=255, R=169, G=169, B=169]	1	4		0.396544	0.30557	0.46556	-0.0654515	-0.0217678	-0.0301981	-0.200606	-0.407783	0.0222374	0.104768
1.36177	0.0434739	0.174056	1.12823	148728166	NP_001091990.1	HTATIP2	10553	oxidoreductase HTATIP2 isoform a precursor [Homo sapiens]	0	14.683	22	6	6	6	1	276	30.1	8.38	18.21	6	0	Color2 [A=255, R=169, G=169, B=169]	1	4		0.150653	-0.0345611	0.0481659	-0.17281	-0.124678	-0.126676	-0.110756	0.18555	0.276633	0.224242
1.36097	0.0435543	-0.746475	0.596058	110224449	NP_598408.1	SLC12A6	9990	solute carrier family 12 member 6 isoform a [Homo sapiens];gi|1434520708	0	14.952	3	5	6	1	1	1150	127.5	7.08	18.16	5	0	Color2 [A=255, R=169, G=169, B=169]	1	4		0.758363	0.161665	0.281534	0.0301492	0.202833	-0.063157	-0.12407	-0.139545	-0.193346	-0.704971
1.36005	0.0436462	0.269425	1.20533	4501859	NP_001600.1	ACADSB	36	short/branched chain specific acyl-CoA dehydrogenase, mitochondrial isoform 1 precursor [Homo sapiens]	0.003	7.294	5	2	2	2	1	432	47.5	6.99	7.39	2	0	Color2 [A=255, R=169, G=169, B=169]	1	4		-0.0392581	0.0280863	-0.161298	-0.0165792	-0.00983352	-0.0800977	-0.0801426	0.163978	0.114412	0.357416
1.35916	0.0437366	0.113288	1.08169	21071067	NP_008882.2	TAF5	6877	transcription initiation factor TFIID subunit 5 isoform 1 [Homo sapiens]	0.017	3.265	1	1	1	1	1	800	86.8	5.64	3.79	1	0	Color2 [A=255, R=169, G=169, B=169]	1	4		-0.0688011	0.00834056	-0.119365	0.0138346	-0.0312183	-0.250289	-0.0956425	0.0557993	0.0318617	0.0723777
1.35893	0.0437596	0.25151	1.19045	7706326	NP_057131.1	SF3B6	51639	splicing factor 3B subunit 6 [Homo sapiens]	0	38.064	36	5	14	5	1	125	14.6	9.38	53.59	5	0	Color2 [A=255, R=169, G=169, B=169]	1	4		-0.29181	0.000343237	-0.111783	-0.139057	-0.145119	0.0561043	-0.0172093	0.146136	0.0934319	0.11171
1.35802	0.0438506	0.408708	1.3275	1278992424	NP_001002010.2	NT5C3A	51251	cytosolic 5'-nucleotidase 3A isoform 1 [Homo sapiens]	0	38.861	30	8	10	8	1	331	37.4	6.87	41.37	8	0	Color2 [A=255, R=169, G=169, B=169]	1	4		-0.268476	-0.0404309	-0.416272	0.027785	-0.148003	0.0139404	-0.0195525	0.107582	0.0523153	0.341048
1.357	0.0439539	0.308686	1.23858	21361348	NP_006640.2	UTP14A	10813	U3 small nucleolar RNA-associated protein 14 homolog A isoform 1 [Homo sapiens]	0	133.857	41	25	34	25	1	771	87.9	7.87	150.94	25	0	Color2 [A=255, R=169, G=169, B=169]	1	4		-0.180145	-0.131436	-0.278341	0.0103324	0.0334338	0.064937	-0.0249166	0.0730246	-0.0332542	0.296366
1.35686	0.0439688	0.0902767	1.06457	146134388	NP_062535.2	YLPM1	56252	YLP motif-containing protein 1 [Homo sapiens]	0	58.923	10	17	18	16	1	2146	241.5	6.55	55.06	17	0	Color2 [A=255, R=169, G=169, B=169]	1	4		-0.0279899	-0.0633585	-0.00510728	0.0123932	-0.0162755	-0.307272	0.0527723	0.10639	0.0169043	0.0510798
1.35466	0.0441916	0.0639753	1.04534	116686122	NP_036442.3	KIF4A	24137	chromosome-associated kinesin KIF4A [Homo sapiens]	0	212.512	38	43	66	43	1	1232	139.8	6.27	254.26	43	0	Color2 [A=255, R=169, G=169, B=169]	1	4		-0.0106523	-0.00737158	0.041185	-0.0608419	-0.000758041	-0.0621617	-0.10711	0.04809	0.069316	0.0976809
1.35095	0.0445705	0.116609	1.08418	171460914	NP_036192.2	DNM1L	10059	dynamin-1-like protein isoform 1 [Homo sapiens]	0	256.851	59	37	84	1	1	736	81.8	6.81	402.87	37	36	Color2 [A=255, R=169, G=169, B=169]	1	4		-0.115668	-0.0387225	-0.127193	0.132674	-0.0334322	0.264252	0.0221492	0.0783315	-0.0209881	0.0109014
1.34799	0.0448758	0.332333	1.25905	531990830	NP_001269095.1	SUV39H1	6839	histone-lysine N-methyltransferase SUV39H1 isoform 1 [Homo sapiens]	0.045	1.965	2	1	2	1	1	423	49.1	8.1	5.3	1	0	Color2 [A=255, R=169, G=169, B=169]	1	4		-0.104555	0.0539459	-0.212979	0.0650637	-0.104094	-0.128658	-0.0748837	0.0989109	0.240108	0.394392
1.34749	0.0449276	0.29651	1.22817	20149629	NP_057439.2	DDX47	51202	probable ATP-dependent RNA helicase DDX47 isoform 1 [Homo sapiens]	0	97.313	40	14	33	14	1	455	50.6	9.1	126.67	14	0	Color2 [A=255, R=169, G=169, B=169]	1	4		-0.0662718	-0.10953	-0.276596	0.0170129	0.0210308	-0.0804272	0.0239359	-0.00920207	0.185451	0.260883
1.34717	0.0449603	-0.301183	0.811586	119395742	NP_000201.2	ITGA6	3655	integrin alpha-6 isoform b preproprotein [Homo sapiens]	0	40.184	15	13	14	13	1	1073	119.4	6.77	50.32	13	0	Color2 [A=255, R=169, G=169, B=169]	1	4		0.411205	0.117716	0.306323	-0.0852481	-0.0576455	-0.11597	-0.0876292	0.0593181	0.0110952	-0.138719
1.34666	0.0450131	0.227925	1.17115	768032299	XP_011543800.1	SH3KBP1	30011	SH3 domain-containing kinase-binding protein 1 isoform X1 [Homo sapiens]	0	27.772	12	7	7	7	1	709	77.9	7.58	28.03	7	0	Color2 [A=255, R=169, G=169, B=169]	1	4		-0.100462	0.0938378	0.0546222	-0.0906163	-0.154017	-0.219276	-0.00869736	0.162356	0.227763	0.341653
1.34616	0.0450655	0.347365	1.27223	1034625197	XP_016883363.1	ESF1	51575	ESF1 homolog isoform X1 [Homo sapiens];gi|18093112	0	52.412	18	14	15	14	1	851	98.7	5.11	46.99	14	0	Color2 [A=255, R=169, G=169, B=169]	1	4		-0.312653	-0.021645	-0.183465	-0.0314297	-0.287651	0.0809333	-0.0475463	0.0976139	0.0793751	0.347343
1.34412	0.0452769	-0.355215	0.781753	18104948	NP_000973.2	RPL21	6144	60S ribosomal protein L21 [Homo sapiens]	0	79.536	46	13	48	13	1	160	18.6	10.49	166.31	13	0	Color2 [A=255, R=169, G=169, B=169]	1	4		0.0301161	0.208458	0.145476	-0.336414	0.0741137	-0.243822	0.08873	-0.299579	-0.00739863	-0.374617
1.34143	0.0455591	-0.280899	0.823078	22267436	NP_056284.1	NIPSNAP3A	25934	protein NipSnap homolog 3A isoform 1 [Homo sapiens]	0	61.103	51	10	26	10	1	247	28.4	9.16	111.58	10	0	Color2 [A=255, R=169, G=169, B=169]	1	4		-0.00670024	0.145013	0.190707	0.0501482	0.0325718	-0.0498925	0.188324	-0.312229	-0.044269	-0.15718
1.34037	0.0456699	-0.0804267	0.945778	1034650321	XP_016866367.1	AFDN	4301	afadin isoform X1 [Homo sapiens]	0	109.33	17	24	31	24	1	1832	207.6	6.33	126.6	24	0	Color2 [A=255, R=169, G=169, B=169]	1	4		0.0238675	0.0769922	0.0986175	-0.297362	-0.250178	-0.474213	-0.33213	0.00723845	-0.00112564	-0.0479158
1.34017	0.0456907	0.423597	1.34127	194328699	NP_006322.4	EMG1	10436	ribosomal RNA small subunit methyltransferase NEP1 isoform 1 [Homo sapiens]	0	70.076	64	13	17	13	1	244	26.7	9.17	78.31	13	0	Color2 [A=255, R=169, G=169, B=169]	1	4		-0.310878	-0.087195	-0.0862292	0.201935	-0.174921	-0.327671	0.104381	0.230594	0.0586858	0.497209
1.33921	0.045792	0.0765027	1.05446	1034595923	XP_016879141.1	USP7	7874	ubiquitin carboxyl-terminal hydrolase 7 isoform X1 [Homo sapiens]	0	134.953	30	30	42	30	1	1113	129	5.35	158.93	30	0	Color2 [A=255, R=169, G=169, B=169]	1	4		0.0187493	-0.0283578	-0.0477063	-0.00746994	0.00623173	-0.0532502	-0.05196	0.0736464	0.0214204	0.0771267
1.339	0.0458138	0.226138	1.1697	22748889	NP_689633.1	CARNMT1	138199	carnosine N-methyltransferase isoform 1 [Homo sapiens]	0.008	4.65	5	2	2	2	1	409	47.2	6.32	6.08	2	0	Color2 [A=255, R=169, G=169, B=169]	1	4		-0.0397853	-0.223106	-0.131138	0.0804389	0.00663118	0.0961462	-0.0115514	0.0927831	-0.00577874	0.19738
1.33819	0.0459001	-0.29458	0.81531	1002623433	NP_001307603.1	BNIP2	663	BCL2/adenovirus E1B 19 kDa protein-interacting protein 2 isoform 1 [Homo sapiens]	0.006	5.453	6	3	4	3	1	447	50.4	4.96	5.34	3	0	Color2 [A=255, R=169, G=169, B=169]	1	4		0.259826	-0.0258063	0.187512	-0.0265806	0.0553996	-0.0842597	-0.0599581	-0.0733014	-0.264217	-0.124689
1.33767	0.045955	0.420895	1.33876	4503519	NP_003745.1	EIF3F	8665	eukaryotic translation initiation factor 3 subunit F [Homo sapiens]	0	109.677	33	13	56	13	1	357	37.5	5.45	209.32	13	0	Color2 [A=255, R=169, G=169, B=169]	1	4		-0.561386	-0.13429	-0.178641	0.051955	-0.289356	-0.0396378	0.0448003	0.0849759	0.0602107	0.243182
1.33698	0.0460275	-0.194648	0.873786	392494079	NP_001909.3	DBT	1629	lipoamide acyltransferase component of branched-chain alpha-keto acid dehydrogenase complex, mitochondrial precursor [Homo sapiens]	0	49.478	28	12	15	12	1	482	53.5	8.51	51.76	12	0	Color2 [A=255, R=169, G=169, B=169]	1	4		0.00928772	0.0890049	0.0310006	0.0871918	-0.00868429	0.0051986	0.0605632	-0.241624	-0.184826	-0.0281995
1.33643	0.0460863	-0.265461	0.831933	27544939	NP_060932.2	BRK1	55845	protein BRICK1 [Homo sapiens]	0	38.616	65	8	18	8	1	75	8.7	5.45	66.37	8	0	Color2 [A=255, R=169, G=169, B=169]	1	4		0.208072	0.104213	0.114061	-0.0386059	0.0122262	-0.142711	-0.0501097	-0.284852	-0.0978822	0.0126965
1.33492	0.0462471	-0.230367	0.852418	119703746	NP_004444.2	ETFDH	2110	electron transfer flavoprotein-ubiquinone oxidoreductase, mitochondrial isoform 1 precursor [Homo sapiens]	0	33.303	13	7	8	7	1	617	68.5	7.55	36.91	7	0	Color2 [A=255, R=169, G=169, B=169]	1	4		0.0572583	0.24455	0.064275	-0.0286325	0.0105119	-0.0351131	0.00800367	-0.0487136	-0.0631881	-0.213117
1.33454	0.0462875	0.470041	1.38515	497239609	NP_001265045.1	L1CAM	3897	neural cell adhesion molecule L1 isoform 1 precursor [Homo sapiens];gi|4557707	0.003	7.517	3	4	4	4	1	1257	139.9	6.24	8.15	4	0	Color2 [A=255, R=169, G=169, B=169]	1	4		-0.0937925	0.14696	0.048919	-0.110457	-0.0085669	-0.227086	-0.249978	0.402837	0.311525	0.797847
1.33366	0.0463807	0.220193	1.16489	215422366	NP_001135442.1	DAXX	1616	death domain-associated protein 6 isoform b [Homo sapiens]	0	27.205	6	3	5	3	1	752	82.8	4.89	25.87	3	0	Color2 [A=255, R=169, G=169, B=169]	1	4		-0.139374	0.0875373	-0.00998202	0.0143829	-0.282342	-0.0462154	-0.220162	0.222788	0.120584	0.25539
1.33344	0.0464042	0.311638	1.24112	1042779817	NP_001316166.1	NEK9	91754	serine/threonine-protein kinase Nek9 isoform 1 [Homo sapiens]	0	13.209	4	4	5	4	1	991	108.4	5.85	14.25	4	0	Color2 [A=255, R=169, G=169, B=169]	1	4		-0.186635	-0.103272	-0.308726	0.0122794	-0.0031546	0.193396	-0.00889635	0.0379479	0.00399924	0.294334
1.33207	0.0465514	0.105601	1.07594	223468687	NP_115710.2	UTP23	84294	rRNA-processing protein UTP23 homolog [Homo sapiens]	0	18.385	19	4	4	4	1	249	28.4	10.07	17.44	4	0	Color2 [A=255, R=169, G=169, B=169]	1	4		-0.00444442	-0.0530792	-0.106085	-0.189097	0.0321993	-0.0866561	0.0360886	0.0466095	0.0923967	0.0141877
1.33186	0.0465738	-0.277263	0.825155	1370469412	XP_024306246.1	RHOT2	89941	mitochondrial Rho GTPase 2 isoform X1 [Homo sapiens]	0	53.789	17	8	15	6	1	790	86.2	6.32	70.14	8	2	Color2 [A=255, R=169, G=169, B=169]	1	4		0.0394532	0.17572	-0.039525	-0.0025786	-0.0130969	0.418899	-0.105923	-0.339323	-0.233925	-0.0828921
1.33177	0.0465835	-0.274572	0.826695	1034568646	XP_016871863.1	LRRC20	55222	leucine-rich repeat-containing protein 20 isoform X1 [Homo sapiens];gi|1034568648	0.001	10.556	17	3	3	3	1	184	20.5	6.55	12.52	3	0	Color2 [A=255, R=169, G=169, B=169]	1	4		0.034968	0.106489	-0.110524	0.0965497	-0.000121769	0.0876961	-0.0964725	-0.305288	-0.363877	-0.123618
1.33091	0.0466751	-0.313622	0.804619	4885417	NP_005330.1	UBE2K	3093	ubiquitin-conjugating enzyme E2 K isoform 1 [Homo sapiens]	0	73.494	60	12	29	11	1	200	22.4	5.44	120.85	12	1	Color2 [A=255, R=169, G=169, B=169]	1	4		-0.0873807	0.180152	0.217107	0.326234	-0.0205325	-0.0316021	0.108077	-0.245782	-0.281644	-0.10356
1.33031	0.0467399	0.324186	1.25196	111955139	NP_149098.2	GTPBP10	85865	GTP-binding protein 10 isoform 2 [Homo sapiens]	0	40.466	26	7	10	7	1	387	42.9	9.03	44.49	7	0	Color2 [A=255, R=169, G=169, B=169]	1	4		-0.403602	-0.0472287	-0.178263	0.045045	-0.215556	-0.173904	0.0317126	0.0293455	0.124075	0.190044
1.32996	0.0467783	-0.317271	0.802587	18921093	NP_060132.3	TRPM6	140803	transient receptor potential cation channel subfamily M member 6 isoform a [Homo sapiens]	0.118	1.181	1	1	1	1	1	2022	231.6	7.77	2.02	1	0	Color2 [A=255, R=169, G=169, B=169]	1	4		0.154072	0.415141	0.0533317	0.227184	-0.0130602	1.052	-0.175031	-0.11022	-0.0593001	-0.159748
1.32983	0.0467919	0.217199	1.16247	5453579	NP_006120.1	BMP1	649	bone morphogenetic protein 1 isoform 3 precursor [Homo sapiens]	0.018	3.19	2	1	1	1	1	986	111.2	6.9	2.44	1	0	Color2 [A=255, R=169, G=169, B=169]	1	4		-0.267962	-0.183255	-0.0265838	-0.0484744	0.0218941	0.143055	-0.153132	0.115748	0.0242428	0.0338068
1.32956	0.0468212	0.126207	1.09142	4758646	NP_004789.1	KIF3B	9371	kinesin-like protein KIF3B [Homo sapiens]	0	46.272	18	12	13	7	1	747	85.1	7.69	54.69	12	4	Color2 [A=255, R=169, G=169, B=169]	1	4		-0.0512693	-0.00947504	-0.155966	-0.0437512	-0.0902683	0.121888	-0.0453306	0.0679836	0.0381025	0.0558249
1.32879	0.0469041	-0.203253	0.86859	194294540	NP_057060.2	SNX7	51375	sorting nexin-7 isoform a [Homo sapiens]	0	12.351	11	4	4	4	1	451	51.6	4.87	14.17	4	0	Color2 [A=255, R=169, G=169, B=169]	1	4		0.106104	0.178877	0.111584	-0.108985	-0.146687	-0.0445002	-0.367618	-0.180858	0.0523223	-0.0846585
1.32847	0.0469388	-0.4034	0.756075	1370481311	XP_024307826.1	POFUT2	23275	GDP-fucose protein O-fucosyltransferase 2 isoform X1 [Homo sapiens]	0	64.5	32	15	22	15	1	510	58.9	8.03	79.1	15	0	Color2 [A=255, R=169, G=169, B=169]	1	4		-0.0203516	0.328678	0.136731	0.134354	0.00202883	-0.00158578	0.104436	-0.177197	-0.134317	-0.453626
1.32824	0.0469633	0.236426	1.17807	1370512321	XP_016868887.2	EIF3E	3646	eukaryotic translation initiation factor 3 subunit E isoform X1 [Homo sapiens]	0	166.009	48	22	58	22	1	452	53	6.48	253.4	22	0	Color2 [A=255, R=169, G=169, B=169]	1	4		-0.100336	-0.0975308	-0.0476707	0.141815	-0.0160706	-0.117616	0.0620646	0.0250686	0.133529	0.305141
1.32766	0.0470263	0.149618	1.10928	73486658	NP_002071.2	GOT2	2806	aspartate aminotransferase, mitochondrial isoform 1 precursor [Homo sapiens]	0	121.821	44	21	60	21	1	430	47.5	9.01	216	21	0	Color2 [A=255, R=169, G=169, B=169]	1	4		-0.175759	-0.00612326	-0.121428	0.0397339	-0.046972	-0.0204272	-0.0470285	0.0351876	0.0285545	0.0818021
1.32736	0.0470586	-0.146175	0.903643	316983160	NP_001186913.1	NDUFS1	4719	NADH-ubiquinone oxidoreductase 75 kDa subunit, mitochondrial isoform 5 [Homo sapiens]	0	199.059	56	35	60	35	1	741	80.9	6.64	257.41	35	0	Color2 [A=255, R=169, G=169, B=169]	1	4		0.00305667	0.15955	0.0589481	0.0344758	-0.0640793	0.164119	-0.0716225	-0.0605055	-0.117933	-0.038532
1.32669	0.0471318	-0.195142	0.873487	530377248	XP_005262835.1	DCTD	1635	deoxycytidylate deaminase isoform X1 [Homo sapiens]	0	19.028	31	4	5	4	1	189	21.2	7.87	25.44	4	0	Color2 [A=255, R=169, G=169, B=169]	1	4		0.00362994	-0.0230759	-0.0159865	0.163559	0.239099	0.0432446	0.00664145	-0.282044	-0.268398	-0.0704169
1.32631	0.0471723	0.407548	1.32643	21687129	NP_660309.1	NUDCD2	134492	nudC domain-containing protein 2 isoform 1 [Homo sapiens]	0	48.712	61	8	9	8	1	157	17.7	5.07	45.02	8	0	Color2 [A=255, R=169, G=169, B=169]	1	4		0.0546939	-0.326445	-0.249493	0.135355	-0.0288332	-0.0984815	-0.0402481	0.340433	0.0668585	0.294108
1.32602	0.0472041	0.209589	1.15636	109452597	NP_722517.3	CACUL1	143384	CDK2-associated and cullin domain-containing protein 1 [Homo sapiens]	0.001	9.976	11	3	3	3	1	369	41	5.19	10.97	3	0	Color2 [A=255, R=169, G=169, B=169]	1	4		-0.0099724	0.0488949	-0.0251064	0.00474716	-0.0574084	-0.176911	-0.123894	0.197378	0.101441	0.343762
1.32567	0.0472421	0.622257	1.53928	1034663742	XP_016869749.1	CNTFR	1271	ciliary neurotrophic factor receptor subunit alpha isoform X1 [Homo sapiens];gi|1034663744	0.154	1.056	3	1	1	1	1	439	47.4	6.73	3.07	1	0	Color2 [A=255, R=169, G=169, B=169]	1	4		-0.598559	-0.10379	-0.442292	0.1437	0.0643	0.420083	-0.0842385	0.293177	-0.0662174	0.495171
1.32443	0.047377	0.213551	1.15954	4759188	NP_004844.1	STX8	9482	syntaxin-8 [Homo sapiens]	0	27.5	25	5	6	5	1	236	26.9	4.98	27.67	5	0	Color2 [A=255, R=169, G=169, B=169]	1	4		-0.0473961	-0.0438348	0.028446	-0.0190304	-0.222683	0.0868593	-0.0459811	0.0693619	0.192092	0.316415
1.32383	0.0474426	0.119511	1.08637	1034570219	XP_016872373.1	ACBD5	91452	acyl-CoA-binding domain-containing protein 5 isoform X1 [Homo sapiens]	0	26.835	13	7	8	7	1	609	68.3	6.86	30.27	7	0	Color2 [A=255, R=169, G=169, B=169]	1	4		0.0343977	-0.0830462	0.0209508	-0.217951	-0.0789705	-0.0121505	0.0311326	0.119013	0.0717198	0.140101
1.32347	0.0474819	-0.278584	0.8244	149274621	NP_001092272.1	CEP78	84131	centrosomal protein of 78 kDa isoform a [Homo sapiens]	0.001	9.827	5	1	2	1	1	722	80	8.31	10.06	1	0	Color2 [A=255, R=169, G=169, B=169]	1	4		-0.00774501	0.172152	0.0796316	-0.0822705	0.672474	0.399936	-0.0900284	-0.363203	-0.133704	-0.0948066
1.32322	0.0475094	0.317875	1.24649	23943872	NP_073570.1	SMAP2	64744	stromal membrane-associated protein 2 isoform 1 [Homo sapiens]	0	18.873	14	6	6	5	1	429	46.8	8.87	23.38	6	0	Color2 [A=255, R=169, G=169, B=169]	1	4		-0.0081533	-0.367677	-0.221212	0.0920745	0.0278927	-0.085798	-0.0180291	0.151151	0.169615	0.0358185
1.32162	0.0476843	-0.248684	0.841664	25121972	NP_705898.1	CPNE8	144402	copine-8 [Homo sapiens]	0	46.398	20	9	13	8	1	564	63.1	5.96	43.74	9	0	Color2 [A=255, R=169, G=169, B=169]	1	4		0.0132221	0.0403008	-0.0476051	-0.0171368	-0.0141736	0.019826	0.0188966	-0.353494	-0.306025	-0.0806144
1.32139	0.0477103	-0.211501	0.863638	21361794	NP_060918.2	CAND1	55832	cullin-associated NEDD8-dissociated protein 1 isoform 1 [Homo sapiens]	0	340.93	51	56	134	56	1	1230	136.3	5.78	566.25	56	0	Color2 [A=255, R=169, G=169, B=169]	1	4		-0.0938927	0.145716	0.0458148	0.092916	-0.0259779	0.0407661	0.00481641	-0.205401	-0.208588	-0.122877
1.32136	0.0477139	-0.188215	0.877691	211971060	NP_001130030.1	GPR107	57720	protein GPR107 isoform 2 [Homo sapiens]	0	16.302	7	4	4	4	1	571	63.9	7.59	15.17	4	0	Color2 [A=255, R=169, G=169, B=169]	1	4		0.0395088	0.11992	0.00699424	0.0490018	0.0176323	0.0347355	-0.00747149	-0.139508	-0.0297173	-0.228995
1.32113	0.0477382	0.892327	1.85617	54792129	NP_563615.3	DCBLD2	131566	discoidin, CUB and LCCL domain-containing protein 2 precursor [Homo sapiens]	0.001	9.614	5	2	2	2	1	775	85	7.17	9.61	2	0	Color2 [A=255, R=169, G=169, B=169]	1	4		-0.733601	0.0437346	0.260505	-0.490976	-0.27945	-0.720858	-0.0635495	0.794179	0.56791	0.88553
1.32106	0.0477466	-0.211936	0.863378	124494247	NP_001074419.1	MYO1C	4641	unconventional myosin-Ic isoform b [Homo sapiens]	0	333.93	59	61	111	60	1	1044	119.6	9.45	461.54	61	0	Color2 [A=255, R=169, G=169, B=169]	1	4		-0.073926	-0.0107406	0.0391808	0.136921	0.00125201	0.107192	0.0394569	-0.0983842	-0.255593	-0.327317
1.31928	0.047942	0.296615	1.22826	256773260	NP_036591.2	TIMM8B	26521	mitochondrial import inner membrane translocase subunit Tim8 B [Homo sapiens]	0.001	11.465	38	4	5	4	1	98	11.1	8.1	16.72	4	0	Color2 [A=255, R=169, G=169, B=169]	1	4		-0.0946917	-0.370143	-0.222154	0.105449	0.0566958	-0.630029	0.102473	0.179543	-0.0579604	0.0812726
1.31826	0.0480553	0.237852	1.17924	111038128	NP_001036100.1	NGDN	25983	neuroguidin isoform 1 [Homo sapiens]	0	25.647	23	7	7	7	1	315	35.9	9.57	24.55	7	0	Color2 [A=255, R=169, G=169, B=169]	1	4		-0.277471	0.00989079	-0.127042	-0.0961757	-0.169857	0.0360349	-0.0271607	0.137393	0.0853906	0.0961512
1.31748	0.048142	-0.285515	0.820449	20270355	NP_620156.1	GALM	130589	aldose 1-epimerase [Homo sapiens]	0	26.63	15	4	7	4	1	342	37.7	6.65	35.05	4	0	Color2 [A=255, R=169, G=169, B=169]	1	4		-0.0886026	0.154312	-0.0564003	0.201809	0.0740271	0.173945	0.156788	-0.415476	-0.230245	-0.201514
1.31652	0.0482485	-0.20522	0.867407	1009287639	NP_001308427.1	2010-09-01	151011	septin-10 isoform 4 [Homo sapiens]	0	92.105	29	16	31	12	1	544	62.9	6.83	141.62	16	1	Color2 [A=255, R=169, G=169, B=169]	1	4		0.179322	0.220122	0.060641	0.0471224	-0.01697	-0.040226	-0.154252	-0.0123832	0.0175809	-0.160772
1.31517	0.0483979	0.241967	1.1826	18644728	NP_075068.2	NOL6	65083	nucleolar protein 6 isoform alpha [Homo sapiens]	0	89.338	20	18	29	18	1	1146	127.5	7.64	117.85	18	0	Color2 [A=255, R=169, G=169, B=169]	1	4		-0.153146	-0.316304	-0.0988461	-0.0848188	0.10436	0.0611765	0.0620837	-0.0504936	0.142776	0.0653215
1.31383	0.0485483	-0.2053	0.867358	574957243	NP_001276325.1	SMARCA2	6595	probable global transcription activator SNF2L2 isoform a [Homo sapiens];gi|48255900	0	126.65	19	27	41	11	1	1590	181.2	7.2	151.17	27	0	Color2 [A=255, R=169, G=169, B=169]	1	4		0.120413	0.343799	0.218606	-0.0306506	-0.144016	-0.247538	-0.162342	0.00892353	-0.0292858	0.0872788
1.31182	0.048773	0.388291	1.30884	578823231	XP_006719273.1	ADCY6	112	adenylate cyclase type 6 isoform X1 [Homo sapiens];gi|10181096	0.005	5.694	2	2	2	2	1	1168	130.5	8.22	6.39	2	0	Color2 [A=255, R=169, G=169, B=169]	1	4		-0.3857	-0.0198105	-0.449788	-0.151077	-0.00232002	0.151823	-0.026385	0.146657	0.032132	0.130785
1.31148	0.0488113	0.214736	1.16049	17978519	NP_004887.2	VPS26A	9559	vacuolar protein sorting-associated protein 26A isoform 1 [Homo sapiens]	0	91.398	56	16	29	15	1	327	38.1	6.57	120.67	16	1	Color2 [A=255, R=169, G=169, B=169]	1	4		-0.0724759	-0.0172619	-0.16745	-0.063265	-0.00488949	0.200921	-0.0882042	0.025317	0.119126	0.242578
1.31128	0.0488339	0.233502	1.17569	15208660	NP_003132.2	TRIM21	6737	E3 ubiquitin-protein ligase TRIM21 [Homo sapiens]	0.002	8.742	8	4	4	4	1	475	54.1	6.38	11.17	4	0	Color2 [A=255, R=169, G=169, B=169]	1	4		-0.154994	-0.0446051	-0.135616	-0.00874234	-0.0305083	0.116094	-0.109201	0.0730489	0.021156	0.271086
1.3108	0.0488875	0.225504	1.16919	7705618	NP_057134.1	MRPL11	65003	39S ribosomal protein L11, mitochondrial isoform a [Homo sapiens]	0	77.642	71	14	31	14	1	192	20.7	9.91	116.64	14	0	Color2 [A=255, R=169, G=169, B=169]	1	4		-0.290512	-0.0798953	-0.0477434	-0.0586926	-0.133307	0.394683	0.0996382	0.0363546	0.0957014	0.126307
1.3103	0.0489443	-0.378961	0.768991	148727331	NP_001092006.1	USP5	8078	ubiquitin carboxyl-terminal hydrolase 5 isoform 1 [Homo sapiens]	0	250.916	46	34	88	32	1	858	95.7	5.03	363.43	34	2	Color2 [A=255, R=169, G=169, B=169]	1	4		0.177867	0.0948182	0.0967263	-0.000881766	-0.0259735	0.145205	-0.109292	-0.0246597	-0.258565	-0.484247
1.30989	0.0489897	-0.157827	0.896374	1034648800	XP_016865857.1	EYA4	2070	eyes absent homolog 4 isoform X1 [Homo sapiens]	0.001	9.88	6	3	3	3	1	654	70.8	5.15	8.69	3	0	Color2 [A=255, R=169, G=169, B=169]	1	4		0.185557	0.123839	0.0975562	-0.188478	-0.188591	-0.00755327	-0.241341	-0.118991	0.0041968	0.048266
1.30985	0.0489945	0.567636	1.48209	1370457145	XP_024303791.1	LIPA	3988	lysosomal acid lipase/cholesteryl ester hydrolase isoform X1 [Homo sapiens];gi|51317399	0.001	11.957	7	2	4	2	1	399	45.4	6.92	15.6	2	0	Color2 [A=255, R=169, G=169, B=169]	1	4		-0.544798	0.0383964	-0.0452945	-0.0943276	-0.368793	0.0616868	-0.147657	0.275411	0.313882	0.561919
1.3086	0.0491364	-0.26046	0.834821	1370452328	XP_024309834.1	FDPS	2224	farnesyl pyrophosphate synthase isoform X1 [Homo sapiens];gi|1370452330	0	76.262	19	10	33	10	1	454	52.1	6.47	140.51	10	0	Color2 [A=255, R=169, G=169, B=169]	1	4		0.127313	-0.0608519	0.0646809	0.0138621	0.144479	0.14832	-0.0190636	-0.134357	-0.149277	-0.366605
1.30832	0.0491679	-0.126588	0.915995	51873031	NP_064555.2	NCLN	56926	nicalin isoform 1 precursor [Homo sapiens]	0	88.22	29	16	25	16	1	563	62.9	6.89	107.58	16	0	Color2 [A=255, R=169, G=169, B=169]	1	4		-0.0410763	0.104558	0.0481704	0.148401	0.0674437	-0.0120067	-0.0254557	-0.0796427	-0.120691	-0.0677788
1.30777	0.0492302	0.526087	1.44002	117938316	NP_006065.2	TRIM22	10346	E3 ubiquitin-protein ligase TRIM22 isoform 1 [Homo sapiens]	0.006	5.577	5	2	2	2	1	498	56.9	7.72	6.25	2	0	Color2 [A=255, R=169, G=169, B=169]	1	4		-0.606346	-0.276469	-0.137865	0.200646	-0.225258	0.372912	0.0217437	0.151298	-0.0153281	0.421612
1.30754	0.0492566	0.125877	1.09117	5453998	NP_006382.1	IPO7	10527	importin-7 [Homo sapiens]	0	230.688	30	29	62	28	1	1038	119.4	4.82	316.51	29	1	Color2 [A=255, R=169, G=169, B=169]	1	4		-0.132254	-0.0562692	0.0200243	0.02976	-0.010921	0.0112438	-0.0580889	0.0856616	0.051066	0.0724041
1.30683	0.0493361	-0.624723	0.648544	1034656986	XP_016868141.1	CALD1	800	caldesmon isoform X3 [Homo sapiens];gi|4826657	0	483.529	77	65	186	4	1	538	62.6	6.37	707.09	65	0	Color2 [A=255, R=169, G=169, B=169]	1	4		0.558846	0.325757	0.256153	-0.223218	0.00839186	0.111041	-0.11451	-0.0744261	-0.00755214	-0.651434
1.30447	0.0496052	-0.511409	0.701537	568384729	NP_001275500.1	TMEM9	252839	transmembrane protein 9 isoform c precursor [Homo sapiens]	0.001	10.692	19	3	3	3	1	208	23.4	6.7	11.15	3	0	Color2 [A=255, R=169, G=169, B=169]	1	4		0.0425682	-0.0478431	0.019505	0.0854052	0.0257769	0.151543	0.0640829	-0.37729	-0.277317	-0.86539
1.30377	0.049685	0.205582	1.15315	47132622	NP_002442.2	MTAP	4507	S-methyl-5'-thioadenosine phosphorylase [Homo sapiens]	0	127.603	77	17	46	17	1	283	31.2	7.18	204.26	17	0	Color2 [A=255, R=169, G=169, B=169]	1	4		-0.0803634	-0.176909	0.0694837	-0.123276	-0.0406441	0.243719	-0.0240652	0.170057	0.14973	0.10917
1.30335	0.0497331	-0.3249	0.798353	1034639168	XP_016863455.1	GAB1	2549	GRB2-associated-binding protein 1 isoform X1 [Homo sapiens]	0.001	8.888	5	2	2	2	1	738	81.7	6.02	9.31	2	0	Color2 [A=255, R=169, G=169, B=169]	1	4		0.124519	0.257749	-0.0354937	0.0146253	0.126424	-0.0420611	-0.0678583	-0.36072	-0.180244	-0.0869633
1.30305	0.0497674	-0.148009	0.902495	116063568	NP_060193.2	TOR4A	54863	torsin-4A [Homo sapiens]	0	23.95	19	8	9	8	1	423	46.9	9.94	32.02	8	0	Color2 [A=255, R=169, G=169, B=169]	1	4		0.0853486	0.0953775	-0.0542311	0.0329969	0.160707	-0.0657359	-0.149173	-0.1276	-0.128851	-0.0610801
1.302	0.0498888	0.133391	1.09687	32484979	NP_003655.3	AP3B1	8546	AP-3 complex subunit beta-1 isoform 1 [Homo sapiens]	0	173.109	37	39	65	38	1	1094	121.2	6.04	237.02	39	1	Color2 [A=255, R=169, G=169, B=169]	1	4		-0.0568597	-0.0463323	-0.0276079	0.159992	-0.0938056	-0.0302287	0.0388497	0.0693767	0.0201122	0.179883
1.30151	0.0499453	-0.186995	0.878433	1393643644	NP_077306.3	SLC27A3	11000	long-chain fatty acid transport protein 3 isoform 1 precursor [Homo sapiens]	0	17.791	11	5	5	5	1	683	73.5	7.09	22.17	5	0	Color2 [A=255, R=169, G=169, B=169]	1	4		0.0691236	0.144318	-0.0712351	0.0465962	-0.136353	0.236968	0.0335183	-0.172261	-0.0944873	-0.152031
1.29987	0.0501332	0.321542	1.24967	7706212	NP_057367.1	AK6	102157402	adenylate kinase isoenzyme 6 isoform b [Homo sapiens]	0	30.582	52	6	9	6	1	172	20	4.58	41.8	6	0	Color2 [A=255, R=169, G=169, B=169]	1	4		-0.42151	-0.0370159	-0.135189	-0.0161622	-0.184075	-0.0168888	0.0530545	0.144193	0.122629	0.10409
1.29818	0.0503292	-0.173236	0.886851	21687102	NP_660304.1	DNAJC19	131118	mitochondrial import inner membrane translocase subunit TIM14 isoform 1 [Homo sapiens]	0	14.996	34	4	5	4	1	116	12.5	10.1	17.69	4	0	Color2 [A=255, R=169, G=169, B=169]	1	4		0.0950428	0.232675	0.217326	-0.125838	-0.103945	-0.117262	-0.0129752	-0.074131	0.0192222	0.0802434
1.29775	0.0503795	-0.223113	0.856715	296179427	NP_001171634.2	HADH	3033	hydroxyacyl-coenzyme A dehydrogenase, mitochondrial isoform 1 precursor [Homo sapiens]	0	87.163	48	17	40	17	1	331	36	8.53	142.57	17	0	Color2 [A=255, R=169, G=169, B=169]	1	4		-0.173009	0.0748087	-0.112733	0.252374	0.127785	0.514293	0.19291	-0.322428	-0.325207	-0.232638
1.29518	0.0506783	-0.479477	0.717238	89145417	NP_054752.3	METTL7A	25840	methyltransferase-like protein 7A precursor [Homo sapiens]	0.001	11.808	6	1	3	1	1	244	28.3	8.38	16.73	1	0	Color2 [A=255, R=169, G=169, B=169]	1	4		-0.0843043	0.0711589	0.131044	0.155991	0.0491911	-0.00686405	-0.114363	-0.639795	-0.559649	-0.121089
1.29516	0.0506806	0.273476	1.20872	29826335	NP_003899.2	EIF2S2	8894	eukaryotic translation initiation factor 2 subunit 2 isoform 1 [Homo sapiens]	0	186.801	59	27	58	27	1	333	38.4	5.8	246.7	27	0	Color2 [A=255, R=169, G=169, B=169]	1	4		-0.134264	-0.11529	-0.0708884	0.0659842	0.0432221	-0.0857603	-0.0340905	0.359496	0.0911771	0.0493135
1.29262	0.0509775	-0.344761	0.787439	767929039	XP_011511727.1	GAK	2580	cyclin-G-associated kinase isoform X1 [Homo sapiens]	0	51.966	8	11	14	11	1	1355	147.7	6.02	63.77	11	0	Color2 [A=255, R=169, G=169, B=169]	1	4		0.139879	0.366997	0.0384068	0.104877	0.00614473	-0.00217266	-0.107523	-0.0783109	-0.0904288	-0.32026
1.2902	0.051262	-0.26852	0.830171	29171740	NP_003704.3	PLPP3	8613	phospholipid phosphatase 3 [Homo sapiens]	0.003	7.098	8	3	3	3	1	311	35.1	9.14	9.33	3	0	Color2 [A=255, R=169, G=169, B=169]	1	4		-0.126307	-0.117546	0.116309	0.54112	0.596252	0.67074	0.570713	-0.320089	-0.404278	-0.208736
1.28807	0.0515144	-0.521205	0.69679	1061899721	NP_001317692.1	IDH3B	3420	isocitrate dehydrogenase [NAD] subunit beta, mitochondrial isoform e precursor [Homo sapiens]	0	73.731	29	14	31	13	1	387	42.4	8.46	126.23	14	1	Color2 [A=255, R=169, G=169, B=169]	1	4		0.23449	-0.342172	0.112825	0.0636551	0.110279	0.685611	-0.0707902	-0.447739	-0.447124	-0.663608
1.28591	0.0517719	0.223523	1.16758	170932464	NP_065203.2	YIF1A	10897	protein YIF1A isoform 1 [Homo sapiens]	0.006	5.027	5	1	1	1	1	293	32	8.95	4.81	1	0	Color2 [A=255, R=169, G=169, B=169]	1	4		0.0354911	-0.208604	-0.0876763	-0.0400147	0.126493	-0.553569	-0.0713774	0.124564	0.0724383	0.212777
1.28547	0.0518236	0.670666	1.59181	7661798	NP_054890.1	CRIPT	9419	cysteine-rich PDZ-binding protein [Homo sapiens]	0.003	7.221	11	1	2	1	1	101	11.2	9.47	8.22	1	0	Color2 [A=255, R=169, G=169, B=169]	1	4		-0.689539	-0.00723156	0.0206994	-0.168582	-0.197176	-0.173586	0.0332353	0.448177	0.577044	0.310706
1.28522	0.0518534	0.428873	1.34618	530367515	XP_005264337.1	HK2	3099	hexokinase-2 isoform X1 [Homo sapiens]	0	28.228	8	8	12	4	1	938	104.7	6.16	34.79	8	0	Color2 [A=255, R=169, G=169, B=169]	1	4		-0.115141	0.00397557	-0.321123	-0.0230228	-0.00331016	-0.0918947	-0.039815	0.0972045	0.237115	0.52001
1.28494	0.0518873	0.332584	1.25927	34485727	NP_005328.2	NCKAP1L	3071	nck-associated protein 1-like isoform 1 [Homo sapiens]	0.026	2.776	2	2	2	1	1	1127	128.1	6.86	6.57	2	0	Color2 [A=255, R=169, G=169, B=169]	1	4		0.0104252	-0.284732	-0.0964814	-0.0149898	-0.109875	-0.184279	0.0992913	0.200624	0.0655023	0.360837
1.28475	0.0519097	-0.230318	0.852447	110815802	NP_115683.3	C9orf64	84267	queuosine salvage protein isoform 1 [Homo sapiens]	0	65.513	42	15	24	15	1	341	39	5.88	86.63	15	0	Color2 [A=255, R=169, G=169, B=169]	1	4		0.0918489	0.258934	0.172421	-0.012761	-0.0486809	-0.0179261	-0.0506241	-0.182458	-0.0396195	0.0543271
1.28469	0.0519167	0.12742	1.09234	1008690287	NP_001308264.1	SELENOH	280636	selenoprotein H [Homo sapiens];gi|25014109	0	16.042	26	3	6	3	1	122	13.4	9.74	21.24	3	0	Color2 [A=255, R=169, G=169, B=169]	1	4		-0.0334704	-0.0594696	-0.0928302	-0.020579	0.140297	0.524815	-0.046067	-0.00119053	0.0512174	0.146464
1.28327	0.0520871	0.684492	1.60714	4507729	NP_001060.1	TUBB2A	7280	tubulin beta-2A chain isoform 1 [Homo sapiens]	0	451.634	75	31	511	2	1	445	49.9	4.89	2292.69	31	0	Color2 [A=255, R=169, G=169, B=169]	1	4		0.12926	0.293164	-0.333885	-0.230842	-0.395377	-0.115197	-0.531125	0.727555	0.421243	0.993218
1.28205	0.0522331	0.324017	1.25181	4503507	NP_001406.1	EIF2S3	1968	eukaryotic translation initiation factor 2 subunit 3 [Homo sapiens]	0	165.861	61	27	60	27	1	472	51.1	8.4	245.38	27	0	Color2 [A=255, R=169, G=169, B=169]	1	4		-0.161398	-0.0895841	0.0154375	-0.091796	-0.0163664	0.0165706	0.0851857	0.0596031	0.42962	0.247284
1.28142	0.0523092	0.389446	1.30989	189083844	NP_001805.3	CTSC	1075	dipeptidyl peptidase 1 isoform a preproprotein [Homo sapiens]	0	52.44	21	10	17	10	1	463	51.8	6.99	63.14	10	0	Color2 [A=255, R=169, G=169, B=169]	1	4		-0.209486	-0.538547	-0.304974	0.114113	0.187546	-0.280391	0.0823619	0.245189	-0.0798558	-0.0500026
1.2796	0.0525293	-0.141032	0.90687	746815975	NP_001290453.1	TUBB6	84617	tubulin beta-6 chain isoform 1 [Homo sapiens];gi|14210536	0	320.629	65	25	227	14	1	446	49.8	4.88	991.54	25	0	Color2 [A=255, R=169, G=169, B=169]	1	4		-0.0331447	0.133656	0.0409947	0.101452	-0.0625006	0.143623	0.0340831	-0.0867318	-0.0659123	-0.128945
1.27957	0.0525329	0.141677	1.10319	1034608303	XP_016882391.1	GATAD2A	54815	transcriptional repressor p66-alpha isoform X2 [Homo sapiens];gi|1034608313	0	61.007	26	15	22	13	1	704	75.9	9.92	80.22	15	0	Color2 [A=255, R=169, G=169, B=169]	1	4		-0.181024	-0.0161914	-0.156345	-0.382331	-0.143752	0.0458363	-0.000289304	0.0390723	0.0128064	0.0195919
1.27861	0.0526488	0.441135	1.35767	8923219	NP_060192.1	TRMT1	55621	tRNA (guanine(26)-N(2))-dimethyltransferase isoform 1 [Homo sapiens];gi|209862871	0	47.42	18	10	14	10	1	659	72.2	7.64	57.1	10	0	Color2 [A=255, R=169, G=169, B=169]	1	4		-0.342613	0.0177598	-0.384999	-0.142829	0.108138	-0.0140064	-0.0174726	0.264626	0.0105711	0.338356
1.27857	0.0526535	-0.242538	0.845257	15618997	NP_056511.2	GPX7	2882	glutathione peroxidase 7 precursor [Homo sapiens]	0.001	9.713	21	5	5	3	1	187	21	8.27	13.65	5	0	Color2 [A=255, R=169, G=169, B=169]	1	4		0.0721864	-0.0626871	-0.179608	0.070535	0.122818	0.169376	0.0452659	-0.247132	-0.248923	-0.401668
1.27827	0.0526904	-0.206886	0.866405	11545918	NP_071447.1	TINAGL1	64129	tubulointerstitial nephritis antigen-like isoform 1 precursor [Homo sapiens]	0.015	3.467	2	1	1	1	1	467	52.4	6.99	3.88	1	0	Color2 [A=255, R=169, G=169, B=169]	1	4		0.109985	0.138313	-0.0184114	-0.158665	0.227921	0.0923545	-0.141837	-0.0715939	-0.247512	-0.0716651
1.27587	0.052982	-0.303918	0.81005	100815975	NP_057480.2	CTDSPL2	51496	CTD small phosphatase-like protein 2 [Homo sapiens];gi|530405971	0.001	11.709	8	4	4	4	1	466	53	6.4	14.23	4	0	Color2 [A=255, R=169, G=169, B=169]	1	4		0.0258558	0.314532	0.0124488	0.0224318	0.000661466	0.0865924	0.00301823	-0.289126	-0.15475	-0.11504
1.27548	0.0530295	0.439577	1.35621	91208437	NP_057657.2	GMIP	51291	GEM-interacting protein isoform 1 [Homo sapiens]	0.024	2.849	1	1	1	1	1	970	106.6	5.72	3.22	1	0	Color2 [A=255, R=169, G=169, B=169]	1	4		-0.140731	-0.0404911	-0.325073	0.261266	0.148484	-0.145375	0.00724324	0.35888	-0.00069601	0.454252
1.27428	0.0531765	0.205657	1.15321	134288890	NP_689596.4	DIS3L2	129563	DIS3-like exonuclease 2 isoform 1 [Homo sapiens]	0.001	10.556	6	5	5	5	1	885	99.2	6.1	15.46	5	0	Color2 [A=255, R=169, G=169, B=169]	1	4		-0.0975037	-0.217374	-0.237673	0.00815964	0.0486623	0.202797	0.148742	-0.0308467	-0.0493353	0.144601
1.27378	0.0532376	0.347024	1.27193	5902082	NP_008858.1	ST3GAL2	6483	CMP-N-acetylneuraminate-beta-galactosamide-alpha-2,3-sialyltransferase 2 [Homo sapiens]	0.076	1.512	2	1	1	1	1	350	40.1	8.35	2.48	1	0	Color2 [A=255, R=169, G=169, B=169]	1	4		-0.251601	-0.106575	-0.366969	0.368916	-0.0274759	0.181808	0.037198	0.0510624	-0.0400921	0.304956
1.27255	0.0533887	0.125361	1.09078	57242777	NP_036465.2	MYCBP	26292	C-Myc-binding protein [Homo sapiens]	0	28.283	58	7	11	7	1	103	12	5.91	35.97	7	0	Color2 [A=255, R=169, G=169, B=169]	1	4		-0.0314991	-0.0404094	-0.055451	0.0585738	-0.201112	-0.100292	0.0341236	0.0649008	0.0143417	0.169483
1.27166	0.0534986	-0.21938	0.858935	1370521759	XP_011529288.3	HDAC8	55869	histone deacetylase 8 isoform X1 [Homo sapiens]	0.006	5.537	5	1	1	1	1	403	44.6	6	6.09	1	0	Color2 [A=255, R=169, G=169, B=169]	1	4		0.0174541	0.253578	0.0769912	-0.00102469	0.00903377	-0.064742	-0.245642	-0.180665	-0.0553123	-0.0741393
1.27097	0.053583	0.235097	1.17699	530380009	XP_005272072.1	ERAP1	51752	endoplasmic reticulum aminopeptidase 1 isoform X1 [Homo sapiens];gi|530380011	0	172.479	33	30	59	30	1	951	108.3	6.57	246.87	30	0	Color2 [A=255, R=169, G=169, B=169]	1	4		-0.183443	0.024441	-0.178622	-0.073324	-0.132995	0.345093	-0.145983	0.102617	0.0418926	0.223157
1.27036	0.0536587	-0.275209	0.826331	1034639894	XP_016863700.1	MGST2	4258	microsomal glutathione S-transferase 2 isoform X1 [Homo sapiens];gi|1034639896	0.001	11.402	11	2	3	2	1	147	16.6	9.55	15.14	2	0	Color2 [A=255, R=169, G=169, B=169]	1	4		0.0268707	0.0255169	-0.0900962	0.0264806	-0.000356392	0.0137064	-0.0814669	-0.385505	-0.377905	-0.0999258
1.26995	0.0537098	-0.492097	0.710991	4557395	NP_000058.1	CA2	760	carbonic anhydrase 2 isoform 1 [Homo sapiens]	0	36.77	37	8	15	8	1	260	29.2	7.4	52.36	8	0	Color2 [A=255, R=169, G=169, B=169]	1	4		-0.11633	0.103609	-0.114578	2.15971	2.15899	2.33847	2.31155	-0.203404	-0.66981	-0.730376
1.26808	0.0539416	0.15146	1.11069	22202633	NP_002615.2	PFDN5	5204	prefoldin subunit 5 isoform alpha [Homo sapiens]	0	81.671	68	9	22	9	1	154	17.3	6.33	105.48	9	0	Color2 [A=255, R=169, G=169, B=169]	1	4		0.0460427	-0.124123	-0.0710395	0.0975734	-0.402597	-0.769633	-0.0141771	0.0640469	0.0927755	0.148436
1.26799	0.0539522	0.280718	1.2148	38348727	NP_071348.3	THADA	63892	thyroid adenoma-associated protein isoform a [Homo sapiens];gi|145301607	0	52.769	8	12	14	12	1	1953	219.5	6.06	53.37	12	0	Color2 [A=255, R=169, G=169, B=169]	1	4		-0.287641	0.0489977	-0.103141	-0.105547	-0.130313	0.0690709	-0.0666158	0.156122	0.109962	0.234285
1.2673	0.0540383	0.370625	1.29291	4502491	NP_001203.1	C1QBP	708	complement component 1 Q subcomponent-binding protein, mitochondrial precursor [Homo sapiens]	0	95.283	45	9	32	9	1	282	31.3	4.84	160.4	9	0	Color2 [A=255, R=169, G=169, B=169]	1	4		-0.417404	-0.0324049	-0.334996	0.0163486	-0.21083	-0.109596	0.0984723	0.0148322	0.0626529	0.249586
1.26605	0.0541941	-0.0996297	0.933273	38570142	NP_071919.2	MPP5	64398	MAGUK p55 subfamily member 5 isoform 1 [Homo sapiens];gi|767981329	0	50.577	25	12	14	12	1	675	77.2	6.14	58.36	12	0	Color2 [A=255, R=169, G=169, B=169]	1	4		-0.00552217	0.0575168	-0.0536467	0.125591	0.0391086	-0.0176526	0.0236075	-0.1359	-0.0772811	-0.0873598
1.26535	0.0542808	0.192146	1.14246	38570135	NP_942089.1	MAP4K5	11183	mitogen-activated protein kinase kinase kinase kinase 5 [Homo sapiens];gi|14589909	0	15.652	6	5	5	4	1	846	95	7.72	18.7	5	1	Color2 [A=255, R=169, G=169, B=169]	1	4		-0.0617181	-0.272364	-0.136259	0.101098	-0.0386744	-0.130066	0.0478668	0.0652878	0.0765341	-0.0357252
1.26249	0.0546402	-0.0719385	0.951359	578824668	XP_006719799.1	GOLGA3	2802	golgin subfamily A member 3 isoform X1 [Homo sapiens];gi|1370461674	0	185.359	28	38	46	38	1	1498	167.3	5.44	206.47	38	0	Color2 [A=255, R=169, G=169, B=169]	1	4		0.0336724	0.0512357	0.0285752	0.0183748	-0.0796861	0.0721097	-0.0182151	-0.0856016	-0.0122694	-0.00446115
1.26211	0.0546879	-0.235405	0.849446	19923497	NP_061936.2	EML4	27436	echinoderm microtubule-associated protein-like 4 isoform a [Homo sapiens]	0	133.42	31	31	47	30	1	981	108.8	6.32	192.42	31	1	Color2 [A=255, R=169, G=169, B=169]	1	4		0.0213967	-0.0466299	0.0409081	0.240836	0.417602	0.297363	0.360058	-0.37521	-0.0862748	-0.229056
1.26175	0.0547334	0.0501116	1.03534	1370451528	XP_024305442.1	ADAR	103	double-stranded RNA-specific adenosine deaminase isoform X1 [Homo sapiens]	0	181.011	31	38	56	38	1	1269	140.7	8.56	216.27	38	0	Color2 [A=255, R=169, G=169, B=169]	1	4		-0.0939597	-0.0816849	-0.11922	0.151474	0.0269707	0.169771	0.0676571	-0.0181696	-0.0639095	-0.0624511
1.26105	0.0548219	0.26585	1.20234	15150809	NP_150596.1	SEC11C	90701	signal peptidase complex catalytic subunit SEC11C isoform 1 [Homo sapiens]	0.001	8.819	23	4	4	4	1	192	21.5	9.2	9.36	4	0	Color2 [A=255, R=169, G=169, B=169]	1	4		-0.0336862	-0.117142	-0.164403	-0.145028	0.182796	0.00636118	0.0752679	-0.0013785	0.3144	0.169296
1.25982	0.0549774	0.105606	1.07595	394953908	NP_001257411.1	PSMD11	5717	26S proteasome non-ATPase regulatory subunit 11 [Homo sapiens];gi|28872725	0	183.754	65	28	75	28	1	422	47.4	6.48	314.13	28	0	Color2 [A=255, R=169, G=169, B=169]	1	4		-0.125392	-0.00544664	-0.0383807	-0.0338022	-0.0580147	-0.0322131	0.013155	0.0451374	0.0231186	0.0793415
1.25929	0.0550445	0.418695	1.33672	530360299	XP_005244800.1	C1orf174	339448	UPF0688 protein C1orf174 isoform X1 [Homo sapiens];gi|767903972	0.04	2.064	3	1	1	1	1	254	27.5	6.42	2.33	1	0	Color2 [A=255, R=169, G=169, B=169]	1	4		-0.531987	-0.0514803	-0.388089	0.00286754	-0.262737	-0.187751	0.0542653	0.0334539	0.0285595	0.222515
1.25869	0.0551196	-0.374304	0.771478	146094506	NP_001078868.1	RELL1	768211	RELT-like protein 1 precursor [Homo sapiens];gi|146094508	0.015	3.482	3	1	1	1	1	271	29.3	8.34	3.38	1	0	Color2 [A=255, R=169, G=169, B=169]	1	4		0.151731	0.347755	0.0402966	0.05006	0.0820486	-0.441904	0.00581624	-0.0769049	-0.0986516	-0.407571
1.25779	0.0552347	0.556731	1.47093	68160937	NP_005073.2	TRIM25	7706	E3 ubiquitin/ISG15 ligase TRIM25 [Homo sapiens]	0	109.374	39	22	31	22	1	630	70.9	8.09	136.72	22	0	Color2 [A=255, R=169, G=169, B=169]	1	4		-0.481925	-0.0180029	-0.624566	0.0589316	-0.277664	0.161728	-0.0543691	0.233593	-0.00791871	0.320025
1.25709	0.055324	0.212386	1.1586	4506385	NP_002844.1	RAD1	5810	cell cycle checkpoint protein RAD1 [Homo sapiens]	0.003	7.808	9	3	3	3	1	282	31.8	4.83	5.41	3	0	Color2 [A=255, R=169, G=169, B=169]	1	4		-0.171393	-0.035647	-0.127886	0.119654	0.0516396	-0.341689	-0.0204271	0.0577457	0.0096677	0.234816
1.25684	0.0553554	-0.359206	0.779594	767948788	XP_011514891.1	TRIM56	81844	E3 ubiquitin-protein ligase TRIM56 isoform X1 [Homo sapiens];gi|30794216	0	15.822	6	4	7	4	1	755	81.4	7.74	23.39	4	0	Color2 [A=255, R=169, G=169, B=169]	1	4		0.278136	0.011923	0.398211	-0.0996854	0.224761	-0.106065	-0.0292965	-0.253806	-0.125751	-0.00978937
1.25643	0.0554074	0.379019	1.30046	41281996	NP_891552.1	HEATR3	55027	HEAT repeat-containing protein 3 isoform a [Homo sapiens]	0	37.833	13	8	11	8	1	680	74.5	5.11	41.91	8	0	Color2 [A=255, R=169, G=169, B=169]	1	4		-0.263804	-0.0745573	-0.449533	-0.0280169	-0.059963	0.113457	0.0688908	0.0553453	-0.00207181	0.29589
1.25555	0.0555195	-0.139001	0.908148	5453660	NP_006313.1	TUBGCP3	10426	gamma-tubulin complex component 3 isoform 1 [Homo sapiens]	0	79.248	21	17	23	17	1	907	103.5	8.12	94.42	17	0	Color2 [A=255, R=169, G=169, B=169]	1	4		-0.0265382	0.0964346	-0.0563452	0.0218677	0.02921	0.238197	-0.0193956	-0.136459	-0.172729	-0.0942649
1.25286	0.0558651	0.221248	1.16574	530369695	XP_005246300.1	LANCL1	10314	lanC-like protein 1 isoform X1 [Homo sapiens]	0	24.432	16	7	11	7	1	411	46.5	7.87	37.9	7	0	Color2 [A=255, R=169, G=169, B=169]	1	4		-0.205856	0.0275257	-0.211691	-0.0771594	-0.158084	0.0933742	-0.286365	0.13472	0.0454917	0.0935107
1.25249	0.0559123	-0.123707	0.917826	21361176	NP_000680.2	ALDH1A1	216	retinal dehydrogenase 1 [Homo sapiens]	0	101.472	41	18	29	14	1	501	54.8	6.73	122.01	18	0	Color2 [A=255, R=169, G=169, B=169]	1	4		-0.05195	0.0128992	-0.0453037	1.79858	1.79252	1.89795	1.65655	-0.0744275	-0.216662	-0.164386
1.25078	0.0561326	-0.151103	0.900561	41281612	NP_115812.1	CHAMP1	283489	chromosome alignment-maintaining phosphoprotein 1 [Homo sapiens];gi|255918139	0	55.739	22	15	21	15	1	812	89	8.44	78.79	15	0	Color2 [A=255, R=169, G=169, B=169]	1	4		0.0377512	0.052058	-0.0408216	0.190864	-0.0113603	-0.286157	0.151462	-0.157094	-0.205921	-0.0413082
1.24934	0.0563194	0.300717	1.23176	215272376	NP_001135790.1	TXNL4B	54957	thioredoxin-like protein 4B isoform 1 [Homo sapiens];gi|214832254	0.005	6.021	19	2	2	2	1	149	17	6	6.04	2	0	Color2 [A=255, R=169, G=169, B=169]	1	4		-0.195629	0.0694086	-0.0769117	0.000967078	-0.0961144	-0.114941	-0.0222158	0.129339	0.172491	0.397189
1.24932	0.0563222	0.285993	1.21925	4506185	NP_002780.1	PSMA4	5685	proteasome subunit alpha type-4 isoform 1 [Homo sapiens];gi|156713442	0	131.66	63	15	52	15	1	261	29.5	7.72	248.41	15	0	Color2 [A=255, R=169, G=169, B=169]	1	4		-0.302152	-0.18412	0.0178408	0.0636816	-0.120088	-0.185086	0.0279942	0.235932	0.0720318	0.0815831
1.2486	0.0564154	0.271067	1.2067	4506027	NP_002711.1	PPP4C	5531	serine/threonine-protein phosphatase 4 catalytic subunit isoform 1 [Homo sapiens];gi|746816144	0	40.613	36	9	12	7	1	307	35.1	5.06	51.72	9	0	Color2 [A=255, R=169, G=169, B=169]	1	4		-0.186736	-0.073831	-0.0862881	-0.0672694	0.0162991	-0.00308238	0.0978487	0.137647	-0.000252665	0.328953
1.24825	0.0564618	-0.106171	0.929051	767978915	XP_011519406.1	DNAJC3	5611	dnaJ homolog subfamily C member 3 isoform X1 [Homo sapiens]	0	90.032	39	23	32	22	1	533	61	6.28	117.9	23	0	Color2 [A=255, R=169, G=169, B=169]	1	4		-0.0106681	-0.0186264	-0.0997551	0.041676	0.149343	-0.00771216	0.0590061	-0.205171	-0.122869	-0.119522
1.24757	0.0565498	-0.246338	0.843033	669250879	NP_001288173.1	TPM1	7168	tropomyosin alpha-1 chain isoform Tpm1.2st [Homo sapiens]	0	237.087	73	36	142	1	1	284	32.6	4.73	450.68	36	0	Color2 [A=255, R=169, G=169, B=169]	1	4		0.169945	0.189427	0.0383062	0.148663	-0.235993	-0.2166	-0.131324	0.00671438	-0.264219	-0.0838331
1.24636	0.0567069	-0.342221	0.788826	1034670389	XP_016870305.1	BNC2	54796	zinc finger protein basonuclin-2 isoform X1 [Homo sapiens]	0.091	1.369	1	1	1	1	1	1188	132.2	6.58	1.87	1	0	Color2 [A=255, R=169, G=169, B=169]	1	4		0.134629	0.538055	0.216073	-0.337593	-0.184602	-0.234398	0.0338229	-0.0193817	-0.121046	0.0025213
1.24634	0.0567095	0.237056	1.17859	12408675	NP_036526.2	PFDN2	5202	prefoldin subunit 2 [Homo sapiens]	0	71.987	68	11	31	11	1	154	16.6	6.58	112.28	11	0	Color2 [A=255, R=169, G=169, B=169]	1	4		-0.139193	-0.115374	-0.143571	-0.00673126	-0.169385	0.0739722	-0.0142352	0.234194	0.144526	-0.0656895
1.24572	0.0567914	0.215928	1.16145	768022826	XP_011544439.1	MICAL3	57553	F-actin-monooxygenase MICAL3 isoform X1 [Homo sapiens];gi|1034629208	0	24.996	3	6	8	4	1	2209	247.5	5.86	29.08	6	0	Color2 [A=255, R=169, G=169, B=169]	1	4		-0.151889	0.0213248	-0.00914858	0.152257	-0.124374	-0.195582	-0.0695123	0.0982896	0.11811	0.291673
1.24555	0.0568127	0.360382	1.28377	578820896	XP_006718422.1	API5	8539	apoptosis inhibitor 5 isoform X1 [Homo sapiens]	0	144.197	46	26	50	1	1	509	57.3	6.09	193.69	26	0	Color2 [A=255, R=169, G=169, B=169]	1	4		0.0488668	-0.271651	-0.279539	-0.0537306	-0.429537	-0.649359	0.0502084	0.0427607	0.210234	0.325827
1.24476	0.0569163	0.133405	1.09688	223718046	NP_001138769.1	EXOC7	23265	exocyst complex component 7 isoform 4 [Homo sapiens]	0	91.099	34	20	24	20	1	735	83.3	6.79	107.7	20	0	Color2 [A=255, R=169, G=169, B=169]	1	4		-0.0192487	-0.138651	-0.0952884	-0.0108886	-0.0156434	0.080122	-0.051155	0.107275	0.0572519	-0.0175011
1.24424	0.0569846	-0.219635	0.858783	31377697	NP_078932.2	COLGALT1	79709	procollagen galactosyltransferase 1 precursor [Homo sapiens]	0	129.571	41	30	58	29	1	622	71.6	7.31	211.79	30	1	Color2 [A=255, R=169, G=169, B=169]	1	4		0.0399599	0.127908	0.0221761	0.0959127	0.0839638	0.257922	-0.0286662	-0.018675	-0.168519	-0.281668
1.24348	0.0570847	-0.255377	0.837768	4507511	NP_003246.1	TIMP2	7077	metalloproteinase inhibitor 2 precursor [Homo sapiens]	0.001	10.43	19	3	4	3	1	220	24.4	7.49	11.91	3	0	Color2 [A=255, R=169, G=169, B=169]	1	4		0.188003	0.212845	0.0565997	-0.0473597	0.0496271	-0.0310829	-0.151653	-0.208821	-0.161432	0.0615695
1.24257	0.0572047	-0.0290425	0.980071	82775371	NP_061917.3	CCDC93	54520	coiled-coil domain-containing protein 93 [Homo sapiens]	0	74.847	27	19	25	18	1	631	73.2	8.15	84.93	19	0	Color2 [A=255, R=169, G=169, B=169]	1	4		0.0104523	0.0248718	0.0403906	-0.115561	-0.160425	-0.000738511	-0.15283	0.00576759	-0.000316397	-0.0168639
1.24219	0.0572548	0.455214	1.37099	4505227	NP_002423.1	MNDA	4332	myeloid cell nuclear differentiation antigen [Homo sapiens]	0.026	2.745	3	2	2	1	1	407	45.8	9.76	4.96	2	0	Color2 [A=255, R=169, G=169, B=169]	1	4		-0.433051	-0.0274439	-0.158478	0.165036	-0.178706	0.101639	0.00335372	0.362574	0.00154495	0.38255
1.24169	0.0573204	-0.233628	0.850493	52426745	NP_005179.2	CBL	867	E3 ubiquitin-protein ligase CBL [Homo sapiens]	0	62.469	19	13	18	12	1	906	99.6	6.54	67.31	13	0	Color2 [A=255, R=169, G=169, B=169]	1	4		0.0459984	0.232379	0.0975569	-0.0507675	0.0893682	-0.0740183	-0.0649197	-0.236234	-0.0877557	-0.000961101
1.23663	0.0579917	0.371778	1.29395	21359854	NP_004573.2	RABGGTB	5876	geranylgeranyl transferase type-2 subunit beta [Homo sapiens]	0	18.891	13	4	7	4	1	331	36.9	5.03	27.96	4	0	Color2 [A=255, R=169, G=169, B=169]	1	4		-0.168165	-0.336218	0.0509726	0.0478736	-0.0488801	-0.0148542	-0.0210093	0.376402	0.0802294	0.205293
1.23475	0.058244	0.150776	1.11017	22129778	NP_542763.1	SRXN1	140809	sulfiredoxin-1 [Homo sapiens]	0	16.191	42	3	6	3	1	137	14.3	8.19	29.66	3	0	Color2 [A=255, R=169, G=169, B=169]	1	4		-0.0684174	-0.144989	-0.0832462	0.144419	0.121785	-0.0386702	0.159858	-0.0268451	0.0315255	0.150995
1.2345	0.058277	0.435809	1.35267	1007372548	NP_001308062.1	GOSR2	9570	Golgi SNAP receptor complex member 2 isoform D [Homo sapiens]	0	21.87	24	5	6	5	1	257	29.8	7.17	20.04	5	0	Color2 [A=255, R=169, G=169, B=169]	1	4		-0.0621067	-0.564943	-0.160332	-0.352536	0.0156497	-0.0153308	0.0402574	0.115024	0.108252	0.29677
1.23439	0.0582925	0.591925	1.50726	40254986	NP_115679.2	HSDL2	84263	hydroxysteroid dehydrogenase-like protein 2 isoform 1 [Homo sapiens]	0	110.323	50	18	34	18	1	418	45.4	7.99	145.32	18	0	Color2 [A=255, R=169, G=169, B=169]	1	4		-0.0118667	-0.196162	-0.751365	0.0065526	-0.346845	-0.447213	0.0744473	0.202114	0.289489	0.324779
1.23387	0.0583613	-0.270128	0.829246	6912530	NP_036471.1	TSPAN15	23555	tetraspanin-15 isoform 1 [Homo sapiens]	0	13.368	11	3	4	3	1	294	33.1	5.48	14.2	3	0	Color2 [A=255, R=169, G=169, B=169]	1	4		-0.0969158	-0.00238513	-0.0283725	0.629543	0.559356	0.523847	0.515641	-0.490211	-0.299394	-0.148452
1.23325	0.0584457	0.226656	1.17012	5031571	NP_005713.1	ACTR2	10097	actin-related protein 2 isoform b [Homo sapiens]	0	146.23	55	22	81	21	1	394	44.7	6.74	314.69	22	0	Color2 [A=255, R=169, G=169, B=169]	1	4		-0.161237	-0.0628945	0.0261847	-0.194898	-0.140251	0.00995177	0.161795	0.222187	0.233487	0.0263466
1.23307	0.0584697	-0.33707	0.791647	146231950	NP_653284.2	DHRS13	147015	dehydrogenase/reductase SDR family member 13 precursor [Homo sapiens]	0.008	4.771	4	2	2	2	1	377	40.8	7.69	4.75	2	0	Color2 [A=255, R=169, G=169, B=169]	1	4		0.000596141	0.152865	-0.0194814	0.147857	0.0192057	-0.0189625	0.147467	-0.345404	-0.462036	-0.0697919
1.23275	0.0585122	0.266521	1.2029	216548145	NP_775930.2	RPUSD3	285367	mitochondrial mRNA pseudouridine synthase RPUSD3 isoform 1 [Homo sapiens]	0.006	5.38	8	2	2	2	1	351	38.4	10.32	4.24	2	0	Color2 [A=255, R=169, G=169, B=169]	1	4		-0.210144	-0.0358217	-0.144786	-0.0613403	0.0285415	-0.168657	0.0209652	0.0937037	0.00983972	0.305268
1.23268	0.0585221	0.329878	1.25691	578817242	XP_006717090.1	SLC44A1	23446	choline transporter-like protein 1 isoform X1 [Homo sapiens]	0	16.02	5	3	6	3	1	737	82.9	8.21	26.77	3	0	Color2 [A=255, R=169, G=169, B=169]	1	4		-0.116123	-0.482813	-0.146312	-0.0556262	0.244087	0.433425	-0.0392083	0.0498941	0.025042	0.169451
1.23265	0.0585264	-0.309749	0.806782	11345462	NP_068747.1	SPCS3	60559	signal peptidase complex subunit 3 [Homo sapiens]	0	29.571	28	6	14	6	1	180	20.3	8.62	58.65	6	0	Color2 [A=255, R=169, G=169, B=169]	1	4		0.275666	0.443507	0.079871	0.229382	-0.0977164	-0.0448816	-0.0503695	-0.121448	-0.0683935	0.0596395
1.23244	0.0585539	0.412743	1.33121	530366911	XP_005246217.1	HPCAL1	3241	hippocalcin-like protein 1 isoform X1 [Homo sapiens];gi|1034613513	0	66.241	51	11	20	11	1	193	22.3	5.35	79.58	11	0	Color2 [A=255, R=169, G=169, B=169]	1	4		-0.309068	-0.335224	-0.0890342	0.00624782	-0.204079	0.0300023	-0.0147616	0.326071	0.282478	-0.103646
1.23219	0.0585884	0.338218	1.26419	578800564	XP_006711236.1	BROX	148362	BRO1 domain-containing protein BROX isoform X3 [Homo sapiens]	0	82.54	53	17	31	17	1	428	48.4	8.15	120.6	17	0	Color2 [A=255, R=169, G=169, B=169]	1	4		0.0150846	0.105315	-0.211109	-0.069325	-0.176939	-0.0475108	0.0170599	0.255699	0.188379	0.479865
1.2318	0.0586413	-0.0972437	0.934817	112789532	NP_001036189.1	NECTIN2	5819	nectin-2 isoform delta precursor [Homo sapiens]	0.001	9.578	7	4	4	4	1	538	57.7	4.82	12.54	4	0	Color2 [A=255, R=169, G=169, B=169]	1	4		0.117419	-0.00342273	0.0696654	-0.0712948	0.0286146	-0.34377	-0.103851	-0.0144166	-0.0552159	-0.0384368
1.23179	0.0586426	-0.100952	0.932418	1370461044	XP_024304570.1	CHD4	1108	chromodomain-helicase-DNA-binding protein 4 isoform X1 [Homo sapiens]	0	346.504	38	64	116	45	1	1941	220.8	5.97	453.24	64	19	Color2 [A=255, R=169, G=169, B=169]	1	4		0.0239954	0.0609645	-0.0330504	0.0663533	0.0762289	-0.0623619	0.0452136	-0.0331175	-0.0919738	-0.125855
1.23169	0.0586554	0.297911	1.22936	31377562	NP_060115.3	HAUS6	54801	HAUS augmin-like complex subunit 6 isoform 1 [Homo sapiens]	0	40.503	15	15	16	15	1	955	108.6	6.47	52.68	15	0	Color2 [A=255, R=169, G=169, B=169]	1	4		0.0233962	-0.152593	-0.0865444	-0.0278311	0.190652	-0.227882	-0.0367662	0.287864	0.0278987	0.362229
1.23165	0.0586615	0.302234	1.23305	153791300	NP_060585.2	SDAD1	55153	protein SDA1 homolog isoform 1 [Homo sapiens]	0	38.759	17	13	16	13	1	687	79.8	9.25	56.74	13	0	Color2 [A=255, R=169, G=169, B=169]	1	4		-0.311878	-0.0830806	-0.21751	0.0817404	0.00531872	0.132664	0.00500015	0.00344208	0.286518	0.00427362
1.23079	0.0587779	0.205443	1.15304	50593021	NP_001002755.1	NFU1	27247	NFU1 iron-sulfur cluster scaffold homolog, mitochondrial isoform 2 [Homo sapiens]	0	38.753	30	6	11	6	1	254	28.4	5.07	44.88	6	0	Color2 [A=255, R=169, G=169, B=169]	1	4		-0.113781	-0.0055693	-0.167478	-0.0211905	-0.159361	-0.00935845	-0.0653904	0.01435	0.0882792	0.226872
1.2303	0.0588442	0.221617	1.16604	5174457	NP_006092.1	NDC80	10403	kinetochore protein NDC80 homolog [Homo sapiens]	0	97.013	38	23	37	23	1	642	73.9	5.6	121.91	23	0	Color2 [A=255, R=169, G=169, B=169]	1	4		0.0127224	0.207838	0.0246683	-0.0172476	-0.0882812	-0.155896	-0.0891446	0.245813	0.248275	0.415991
1.22997	0.0588889	-0.155394	0.897887	8922601	NP_060654.1	ARL8B	55207	ADP-ribosylation factor-like protein 8B [Homo sapiens]	0	31.106	38	6	13	2	1	186	21.5	8.43	58.27	6	5	Color2 [A=255, R=169, G=169, B=169]	1	4		0.0368811	0.103481	-0.0131053	-0.0411067	0.0146886	0.04296	-0.0255039	-0.111172	-0.198384	-0.0293696
1.22988	0.058901	0.413305	1.33173	85362737	NP_001034229.1	C20orf27	54976	UPF0687 protein C20orf27 isoform 1 [Homo sapiens]	0	12.877	23	3	3	3	1	199	21.6	7.37	14.43	3	0	Color2 [A=255, R=169, G=169, B=169]	1	4		-0.309988	-0.102168	-0.320905	0.120145	-0.0982608	0.0475521	0.0365248	0.0963511	-0.0305524	0.441056
1.22826	0.0591212	-0.109333	0.927016	50962817	NP_001002926.1	TWISTNB	221830	DNA-directed RNA polymerase I subunit RPA43 [Homo sapiens]	0.003	7.454	7	2	3	2	1	338	37.4	6.98	7.97	2	0	Color2 [A=255, R=169, G=169, B=169]	1	4		0.0485709	0.0118287	0.0989827	-0.0534241	-0.0709336	0.0639738	-0.0561529	-0.08842	-0.0906186	0.0104205
1.22821	0.0591275	-0.38011	0.768379	167466173	NP_005337.2	HSPA1B	3304	heat shock 70 kDa protein 1B [Homo sapiens];gi|194248072	0	697.641	83	63	855	45	1	641	70	5.66	3649.61	63	11	Color2 [A=255, R=169, G=169, B=169]	1	4		0.311	0.137312	0.412285	-0.0159621	-0.273499	-0.184852	-0.00477888	0.083036	-0.0373169	-0.325452
1.22818	0.0591319	-0.436234	0.739061	765826147	NP_001292204.1	AGRN	375790	agrin isoform 1 precursor [Homo sapiens]	0	94	15	23	26	23	1	2068	217.2	6.39	110.01	23	0	Color2 [A=255, R=169, G=169, B=169]	1	4		0.552864	0.248737	0.0604571	-0.0666604	-0.0203748	0.101888	-0.0643385	-0.178677	-0.279278	0.0113097
1.22674	0.0593275	-0.560976	0.677844	13994259	NP_114108.1	MRPS5	64969	28S ribosomal protein S5, mitochondrial isoform a [Homo sapiens]	0	51.389	33	13	16	13	1	430	48	9.92	58.15	13	0	Color2 [A=255, R=169, G=169, B=169]	1	4		0.418286	-0.100397	0.47423	-0.0168589	0.316259	-0.0137487	0.216759	-0.28148	-0.11009	-0.499237
1.22623	0.0593979	0.347369	1.27224	4758616	NP_002219.1	JUN	3725	transcription factor AP-1 [Homo sapiens]	0	13.708	11	3	3	2	1	331	35.7	8.76	12.92	3	0	Color2 [A=255, R=169, G=169, B=169]	1	4		-0.0505015	-0.227124	0.0630771	0.0502132	-0.148614	-0.546656	-0.0174006	0.121716	0.234931	0.470912
1.22589	0.0594448	0.318179	1.24676	32455244	NP_859050.1	PPP2R1B	5519	serine/threonine-protein phosphatase 2A 65 kDa regulatory subunit A beta isoform isoform b [Homo sapiens]	0	116.228	31	19	39	10	1	667	73.5	5.07	169.11	19	0	Color2 [A=255, R=169, G=169, B=169]	1	4		-0.0178096	0.00456939	-0.0498681	-0.00713719	-0.237587	-0.0327804	-0.0138168	0.190288	0.162725	0.538415
1.22473	0.059603	-0.334476	0.793072	24308097	NP_056415.1	ABHD12	26090	monoacylglycerol lipase ABHD12 isoform b [Homo sapiens]	0	62.255	36	13	20	13	1	404	45.5	8.65	84.05	13	0	Color2 [A=255, R=169, G=169, B=169]	1	4		0.0294438	0.0645709	0.090624	-0.0326568	0.00633447	0.0580664	-0.0724052	-0.173293	-0.120286	-0.525211
1.22463	0.0596166	0.372122	1.29425	13489073	NP_071334.1	EGLN1	54583	egl nine homolog 1 [Homo sapiens]	0	16.955	14	6	7	6	1	426	46	8.53	22.47	6	0	Color2 [A=255, R=169, G=169, B=169]	1	4		-0.10632	-0.185747	-0.135296	0.00333004	-0.160998	-0.0345649	0.0866201	0.484103	0.207148	-0.00224827
1.22391	0.059716	0.516537	1.43052	33186901	NP_874364.1	RFLNB	359845	refilin-B [Homo sapiens]	0	12.231	13	2	4	2	1	214	22.9	5.44	16.71	2	0	Color2 [A=255, R=169, G=169, B=169]	1	4		-0.159116	0.141243	-0.159151	0.0682927	-0.101587	-0.242397	-0.12994	0.565881	0.122199	0.684508
1.22294	0.0598493	-0.281712	0.822614	14149680	NP_056107.1	ESYT1	23344	extended synaptotagmin-1 isoform 2 [Homo sapiens]	0	431.796	54	56	144	55	1	1104	122.8	5.83	702.78	56	0	Color2 [A=255, R=169, G=169, B=169]	1	4		0.131255	0.307302	0.165743	0.0241214	-0.0984105	-0.0566346	-0.143524	-0.0975164	-0.233549	0.0902294
1.22238	0.0599261	-0.196678	0.872558	17978491	NP_510966.1	ADGRE5	976	CD97 antigen isoform 1 preproprotein [Homo sapiens]	0	59.193	15	9	17	9	1	835	91.8	6.87	78.43	9	0	Color2 [A=255, R=169, G=169, B=169]	1	4		-0.0250558	0.159238	0.138896	-0.122894	-0.0524823	0.137858	0.0556311	-0.134884	-0.170347	-0.0117225
1.22193	0.0599893	-0.290648	0.817535	1034601794	XP_016880736.1	UNK	85451	RING finger protein unkempt homolog isoform X1 [Homo sapiens];gi|1034601796	0.006	5.301	1	1	1	1	1	839	91.7	7.02	4.83	1	0	Color2 [A=255, R=169, G=169, B=169]	1	4		0.219058	0.052103	0.247358	-0.00692859	-0.0233192	0.0394862	-0.203594	-0.0247613	-0.0234914	-0.305173
1.22171	0.0600192	0.410494	1.32914	1370511140	XP_024302744.1	PSMG3	84262	proteasome assembly chaperone 3 isoform X1 [Homo sapiens];gi|14150060	0	21.708	43	3	4	3	1	122	13.1	7.88	22.57	3	0	Color2 [A=255, R=169, G=169, B=169]	1	4		-0.457495	0.0349324	-0.226622	-0.063605	-0.210286	0.0322669	-0.280056	0.0889296	0.170796	0.322572
1.22107	0.0601074	-0.348299	0.78551	260064013	NP_001159403.1	RRM2	6241	ribonucleoside-diphosphate reductase subunit M2 isoform 1 [Homo sapiens]	0	100.109	41	20	28	14	1	449	51.1	6.57	112.52	20	6	Color2 [A=255, R=169, G=169, B=169]	1	4		0.0104724	0.3539	0.068897	-0.0150363	0.153489	-0.0575816	-0.150253	-0.27461	-0.296412	-0.0406049
1.22098	0.0601203	0.223183	1.16731	66932984	NP_004948.4	FPGS	2356	folylpolyglutamate synthase, mitochondrial isoform a precursor [Homo sapiens]	0	18.272	11	4	6	4	1	587	64.6	7.94	21.75	4	0	Color2 [A=255, R=169, G=169, B=169]	1	4		0.026363	-0.00250237	-0.145091	-0.0526671	-0.00680832	-0.00404657	-0.00287153	0.0931214	0.140021	0.315176
1.22	0.0602555	0.251915	1.19079	7661556	NP_056494.1	TRUB2	26995	mitochondrial mRNA pseudouridine synthase TRUB2 isoform 1 [Homo sapiens]	0.015	3.449	4	1	1	1	1	331	36.7	8.98	3.35	1	0	Color2 [A=255, R=169, G=169, B=169]	1	4		-0.0912793	-0.0162398	-0.174041	0.161699	0.0744713	-0.153425	-0.0528608	-0.00133589	0.183462	0.292059
1.21858	0.060453	-0.108802	0.927358	7661820	NP_054901.1	ORMDL2	29095	ORM1-like protein 2 [Homo sapiens]	0.001	8.816	17	3	3	3	1	153	17.4	9.64	9.27	3	0	Color2 [A=255, R=169, G=169, B=169]	1	4		0.00757415	-0.0530533	0.00869293	0.11793	0.12378	0.283544	0.10906	-0.0640716	-0.189498	-0.109623
1.21843	0.0604747	0.24595	1.18587	306922358	NP_005524.2	IFI35	3430	interferon-induced 35 kDa protein isoform 1 [Homo sapiens]	0	25.855	26	7	9	7	1	288	31.8	6.09	32.11	7	0	Color2 [A=255, R=169, G=169, B=169]	1	4		0.0173506	0.276225	0.00625159	-0.0218174	-0.122589	-0.0968249	-0.171262	0.328175	0.29634	0.413161
1.21751	0.0606017	-0.269905	0.829374	14249156	NP_116019.1	CINP	51550	cyclin-dependent kinase 2-interacting protein isoform 1 [Homo sapiens]	0.005	6.1	10	2	2	2	1	212	24.3	6.28	7.37	2	0	Color2 [A=255, R=169, G=169, B=169]	1	4		-0.107906	0.14749	0.0781278	0.0488952	-0.0257518	0.0777845	-0.0859075	-0.341562	-0.251922	-0.0985201
1.21746	0.0606091	-0.450712	0.731682	312261267	NP_001185987.1	C15orf38-AP3S2	100526783	C15orf38-AP3S2 fusion protein [Homo sapiens]	0	12.222	7	3	4	3	1	394	43.9	5.3	12.45	3	0	Color2 [A=255, R=169, G=169, B=169]	1	4		0.0866292	-0.0896926	-0.0524473	0.0811525	0.0794893	0.532053	0.148983	-0.236387	-0.38198	-0.78928
1.21345	0.0611716	0.0989068	1.07096	289577080	NP_001409.3	EIF4G2	1982	eukaryotic translation initiation factor 4 gamma 2 isoform 1 [Homo sapiens];gi|289577116	0	209.314	49	43	76	42	1	907	102.3	7.14	278.38	43	1	Color2 [A=255, R=169, G=169, B=169]	1	4		0.000793997	-0.104791	-0.00814898	0.0181907	-0.0218693	0.00134256	0.00477578	0.0256163	0.077103	0.0818545
1.21132	0.0614729	-0.169289	0.889281	288915525	NP_004314.5	BAG1	573	BAG family molecular chaperone regulator 1 isoform BAG-1L [Homo sapiens]	0.001	12.073	10	3	4	3	1	345	38.9	8.13	18.75	3	0	Color2 [A=255, R=169, G=169, B=169]	1	4		-0.0252584	0.190234	0.05074	0.0515379	-0.0104177	0.151393	-0.129394	-0.122375	-0.107802	-0.0619731
1.21114	0.0614984	0.463199	1.3786	8923615	NP_060394.1	C14orf119	55017	uncharacterized protein C14orf119 [Homo sapiens];gi|1034587366	0.027	2.594	6	1	1	1	1	140	16	4.94	2.98	1	0	Color2 [A=255, R=169, G=169, B=169]	1	4		-0.129822	0.0436316	-0.0333277	0.25792	-0.287504	-0.240111	-0.290015	0.248944	0.252639	0.768495
1.21046	0.0615942	0.312957	1.24225	104487006	NP_002841.3	PTPRS	5802	receptor-type tyrosine-protein phosphatase S isoform 1 precursor [Homo sapiens]	0.007	4.911	2	2	3	1	1	1948	216.9	6.46	10.75	2	0	Color2 [A=255, R=169, G=169, B=169]	1	4		0.0577421	-0.285739	-0.0909677	0.0293944	-0.0740374	-0.543103	-0.0263392	0.0787408	0.222174	0.318993
1.21024	0.0616258	0.302674	1.23343	768039038	XP_011529619.1	2006-09-01	23157	septin-6 isoform X1 [Homo sapiens]	0	62.59	28	14	31	3	1	526	59.9	7.37	114.44	14	0	Color2 [A=255, R=169, G=169, B=169]	1	4		-0.305667	-0.475884	-0.477145	0.0152372	0.151524	0.0225779	0.0843586	-0.322031	-0.0263338	-0.00230693
1.20754	0.0620091	0.106931	1.07694	1034652416	XP_016867022.1	CUL7	9820	cullin-7 isoform X1 [Homo sapiens]	0	20.233	4	5	5	5	1	1795	201.1	5.97	19.83	5	0	Color2 [A=255, R=169, G=169, B=169]	1	4		0.0424631	-0.0885245	-0.0190936	0.0354364	-0.016178	-0.104919	-0.013363	0.119736	0.0653152	0.0705879
1.20712	0.0620701	0.0937074	1.06711	5729991	NP_006494.1	PSMC4	5704	26S proteasome regulatory subunit 6B isoform 1 [Homo sapiens]	0	244.771	66	32	85	31	1	418	47.3	5.21	383.99	32	0	Color2 [A=255, R=169, G=169, B=169]	1	4		-0.0495075	-0.011086	-0.0945406	0.0630991	-0.10431	-0.0153536	-0.0376014	0.0893627	0.0420877	-0.00546226
1.20708	0.0620759	-0.329753	0.795673	61966781	NP_001013685.1	PTRHD1	391356	putative peptidyl-tRNA hydrolase PTRHD1 [Homo sapiens]	0	20.505	31	5	7	5	1	140	15.8	9.1	28.07	5	0	Color2 [A=255, R=169, G=169, B=169]	1	4		0.061283	0.182802	4.86703e-05	0.225015	-0.293672	0.0821542	-0.0843743	-0.316815	-0.407237	-0.0210731
1.20703	0.0620823	0.248467	1.18794	7706667	NP_057230.1	TRAPPC4	51399	trafficking protein particle complex subunit 4 isoform 1 [Homo sapiens]	0	25.308	36	7	11	7	1	219	24.3	6.21	42.65	7	0	Color2 [A=255, R=169, G=169, B=169]	1	4		-0.207025	0.0325249	-0.200828	0.0484975	-0.049411	-0.208511	-0.092495	0.0568494	0.0784338	0.234792
1.20593	0.0622401	-0.276375	0.825663	89363017	NP_000384.2	COL5A2	1290	collagen alpha-2(V) chain preproprotein [Homo sapiens]	0	63.318	11	17	27	16	1	1499	144.8	6.46	92.38	17	1	Color2 [A=255, R=169, G=169, B=169]	1	4		0.103553	-0.0111492	0.226921	-0.177453	-0.0110899	-0.449247	0.0450979	-0.334557	-0.104952	-0.0702918
1.20523	0.0623405	0.396449	1.31626	578820516	XP_006718286.1	CD82	3732	CD82 antigen isoform X1 [Homo sapiens];gi|4504813	0.01	4.013	4	1	1	1	1	267	29.6	5.24	3.75	1	0	Color2 [A=255, R=169, G=169, B=169]	1	4		-0.0366098	-0.446923	-0.241046	-0.148941	0.0606694	-0.0766317	0.0701801	0.248044	0.260358	-0.0436322
1.20492	0.0623844	0.356406	1.28023	11055992	NP_067639.1	SCPEP1	59342	retinoid-inducible serine carboxypeptidase precursor [Homo sapiens]	0	30.804	15	6	9	6	1	452	50.8	5.81	36.23	6	0	Color2 [A=255, R=169, G=169, B=169]	1	4		-0.356733	0.00428254	-0.188247	-0.0157977	-0.0742046	-0.0148281	-0.0817523	0.0703552	0.098912	0.359254
1.2034	0.0626041	-0.395147	0.760412	15431303	NP_000652.2	RPL9	6133	60S ribosomal protein L9 [Homo sapiens];gi|67944630	0	115.595	83	17	54	17	1	192	21.9	9.95	207.76	17	0	Color2 [A=255, R=169, G=169, B=169]	1	4		0.558127	0.267923	0.0513318	-0.165421	0.297805	0.0642607	-0.00533814	-0.0902764	-0.0272235	-0.190559
1.20313	0.0626428	0.273873	1.20905	47777330	NP_001001410.1	TSR3	115939	ribosome biogenesis protein TSR3 homolog [Homo sapiens]	0	12.123	17	4	4	4	1	312	33.6	6.87	15.82	4	0	Color2 [A=255, R=169, G=169, B=169]	1	4		-0.0336393	0.161479	-0.0791687	-0.04137	-0.0111688	-0.132981	0.0206297	0.201324	0.224555	0.444411
1.20236	0.0627531	0.194566	1.14438	767915378	XP_011531456.1	DHX57	90957	putative ATP-dependent RNA helicase DHX57 isoform X1 [Homo sapiens];gi|767915380	0	44.893	9	11	12	9	1	1386	155.5	7.71	47.64	11	0	Color2 [A=255, R=169, G=169, B=169]	1	4		0.000235941	-0.0448886	-0.0178319	-0.00846648	0.0352132	-0.187442	-0.0470427	0.10018	0.0974746	0.32356
1.20028	0.0630547	0.391178	1.31146	7661786	NP_054884.1	NDUFAF4	29078	NADH dehydrogenase [ubiquinone] 1 alpha subcomplex assembly factor 4 [Homo sapiens]	0	29.873	47	8	9	8	1	175	20.3	8.82	35.35	8	0	Color2 [A=255, R=169, G=169, B=169]	1	4		-0.194317	0.0743321	-0.198708	-0.0588333	-0.124311	0.0277036	-0.115286	0.0990786	0.236377	0.519386
1.19902	0.0632383	0.457597	1.37325	301129159	NP_001180291.1	EXD2	55218	exonuclease 3'-5' domain-containing protein 2 isoform 1 [Homo sapiens];gi|301129157	0.003	7.604	4	2	3	2	1	621	70.3	8.32	13.95	2	0	Color2 [A=255, R=169, G=169, B=169]	1	4		-0.216175	0.161199	-0.180401	-0.0545005	-0.30569	0.0235342	-0.100885	0.228967	0.263907	0.644541
1.19806	0.0633776	-0.198135	0.871676	21264315	NP_644670.1	EHD4	30844	EH domain-containing protein 4 [Homo sapiens]	0	159.489	48	27	57	20	1	541	61.1	6.76	221.17	27	0	Color2 [A=255, R=169, G=169, B=169]	1	4		0.0370774	0.15616	0.0251169	0.0346448	-0.0438998	0.0206887	-0.0551218	-0.211664	-0.167578	0.00318984
1.19744	0.0634685	0.533636	1.44757	122056476	NP_001073594.1	CASP8	841	caspase-8 isoform G precursor [Homo sapiens]	0	54.355	25	10	14	10	1	538	61.8	5.26	70.98	10	0	Color2 [A=255, R=169, G=169, B=169]	1	4		-0.216776	-0.316875	-0.0858568	0.0381692	-0.0486048	0.00079331	0.00532746	0.572515	0.47472	-0.0658352
1.19682	0.0635598	-0.173647	0.886599	767943519	XP_011534404.1	UTRN	7402	utrophin isoform X1 [Homo sapiens];gi|767943517	0	553.81	35	113	167	113	1	3469	398	5.34	684.93	113	0	Color2 [A=255, R=169, G=169, B=169]	1	4		0.16268	0.0931862	0.178005	-0.0673105	-0.100124	-0.0212917	-0.0278981	0.0260639	0.0415855	-0.154719
1.19556	0.0637446	-0.22911	0.853161	578814492	XP_006716145.1	GALNT11	63917	polypeptide N-acetylgalactosaminyltransferase 11 isoform X1 [Homo sapiens];gi|1370510697	0.02	3.038	2	2	2	2	1	608	68.9	8.19	1.7	2	0	Color2 [A=255, R=169, G=169, B=169]	1	4		0.148193	-0.100608	-0.0901102	0.0214082	0.244187	0.104206	0.232542	-0.239444	-0.312514	-0.177896
1.19504	0.0638205	-0.179022	0.883302	12056473	NP_061819.2	NANS	54187	sialic acid synthase [Homo sapiens]	0	108.736	49	17	45	17	1	359	40.3	6.74	195.07	17	0	Color2 [A=255, R=169, G=169, B=169]	1	4		0.157559	0.141503	0.0241701	-0.0148235	-0.12406	-0.0197355	-0.0637738	0.0356606	-0.156294	-0.0931987
1.19467	0.0638746	-0.223843	0.856281	116256473	NP_775961.2	SCAI	286205	protein SCAI isoform 1 [Homo sapiens]	0.006	5.624	3	2	2	2	1	629	72.9	8.5	5.8	2	0	Color2 [A=255, R=169, G=169, B=169]	1	4		0.0424989	0.166032	-0.0614233	0.0354089	-0.0162146	0.1291	-0.034569	-0.197183	-0.263263	-0.0639749
1.19435	0.0639214	0.225504	1.16919	1034613097	XP_016859298.1	ZNF638	27332	zinc finger protein 638 isoform X1 [Homo sapiens]	0	83.969	11	18	20	18	1	2084	231.4	6.46	82.45	18	0	Color2 [A=255, R=169, G=169, B=169]	1	4		-0.193674	0.0259808	-0.126917	0.23457	-0.0815619	-0.275819	-0.0390338	0.0524603	0.0825702	0.246871
1.19404	0.0639671	0.533858	1.4478	544063439	NP_001269580.1	SLC35A2	7355	UDP-galactose translocator isoform h [Homo sapiens]	0.006	5.035	3	1	2	1	1	421	44.1	9.72	7.02	1	0	Color2 [A=255, R=169, G=169, B=169]	1	4		0.307591	-0.112832	-0.343758	-0.124976	-0.705125	-0.354894	0.0912941	0.359086	0.438528	0.654963
1.19333	0.0640719	0.227558	1.17085	166235186	NP_057041.2	APIP	51074	methylthioribulose-1-phosphate dehydratase [Homo sapiens]	0	56.187	52	13	20	13	1	242	27.1	7.12	73.26	13	0	Color2 [A=255, R=169, G=169, B=169]	1	4		-0.281895	-0.202713	-0.0566731	-0.170349	-0.0265985	0.111035	0.0363551	0.0686738	0.139814	-0.0670935
1.19257	0.0641849	-0.228875	0.8533	7706607	NP_055134.2	LEMD3	23592	inner nuclear membrane protein Man1 isoform 1 [Homo sapiens]	0	69.722	21	15	19	15	1	911	99.9	7.55	79	15	0	Color2 [A=255, R=169, G=169, B=169]	1	4		-0.120882	0.0848784	0.0372386	-8.91758e-05	0.00319465	0.129537	-0.122659	-0.307614	-0.278977	-0.0987993
1.19233	0.0642199	0.266249	1.20268	1034574780	XP_016873573.1	PTPRJ	5795	receptor-type tyrosine-protein phosphatase eta isoform X2 [Homo sapiens]	0	36.526	7	8	9	8	1	1344	145.9	5.47	37.08	8	0	Color2 [A=255, R=169, G=169, B=169]	1	4		-0.0749076	-0.025843	-0.217112	0.061839	-0.0498115	-0.193348	0.00940869	0.145598	0.0159081	0.319379
1.19183	0.0642946	0.252034	1.19088	13129100	NP_077001.1	DCTPP1	79077	dCTP pyrophosphatase 1 [Homo sapiens]	0	34.519	44	7	14	7	1	170	18.7	5.03	59.42	7	0	Color2 [A=255, R=169, G=169, B=169]	1	4		-0.214886	0.00893805	-0.157069	0.00362376	-0.142008	-0.0348719	-0.0774574	0.0469779	0.0689062	0.277201
1.19128	0.0643751	-0.670743	0.628183	7661906	NP_055551.1	PCLAF	9768	PCNA-associated factor isoform 1 [Homo sapiens]	0	27.48	59	7	7	7	1	111	12	9.83	27.02	7	0	Color2 [A=255, R=169, G=169, B=169]	1	4		0.426839	0.079957	0.323542	0.0432508	-0.015777	-0.511272	0.0258778	-0.187199	-0.11476	-0.879932
1.19052	0.0644876	-0.17084	0.888325	81295407	NP_001032248.1	ACOT9	23597	acyl-coenzyme A thioesterase 9, mitochondrial isoform a precursor [Homo sapiens]	0	95.044	38	19	31	19	1	448	50.8	8.53	127.58	19	0	Color2 [A=255, R=169, G=169, B=169]	1	4		0.184966	0.181801	0.141243	-0.121386	0.00466676	-0.00422724	-0.0474622	-0.0840265	-0.049402	0.128917
1.19008	0.0645539	0.295126	1.22699	4505011	NP_002309.1	LOXL2	4017	lysyl oxidase homolog 2 precursor [Homo sapiens]	0	38.805	13	10	11	10	1	774	86.7	6.38	39.57	10	0	Color2 [A=255, R=169, G=169, B=169]	1	4		0.0895798	0.20484	-0.0303738	-0.191203	-0.371507	-0.229855	-0.215628	0.318581	0.261114	0.56973
1.18845	0.0647963	-0.561097	0.677786	71274132	NP_001025062.1	PGAM4	441531	phosphoglycerate mutase 4 [Homo sapiens]	0	81.896	34	7	58	1	1	254	28.8	6.65	312.61	7	0	Color2 [A=255, R=169, G=169, B=169]	1	4		0.0294921	0.399853	0.0327986	0.318533	-0.102148	-0.416916	0.192004	-0.688237	-0.474209	-0.0587022
1.18756	0.0649292	0.294398	1.22637	1034560347	XP_016857342.1	CTNNBIP1	56998	beta-catenin-interacting protein 1 isoform X1 [Homo sapiens];gi|1034560349	0.001	8.803	38	2	3	2	1	81	9.2	5.41	13.12	2	0	Color2 [A=255, R=169, G=169, B=169]	1	4		-0.144444	-0.241325	0.015691	0.435201	-0.0999061	-0.276942	0.269706	0.163013	0.0206222	0.32948
1.18582	0.06519	-0.267892	0.830532	530427319	XP_005272318.1	CTBP1	1487	C-terminal-binding protein 1 isoform X1 [Homo sapiens]	0	44.045	21	10	16	7	1	441	47.6	6.77	61	10	0	Color2 [A=255, R=169, G=169, B=169]	1	4		0.0272728	0.21159	0.159098	0.00991641	-0.0189073	-0.181425	0.00492234	-0.225623	-0.226772	0.0466797
1.18485	0.0653355	0.323152	1.25106	4506209	NP_002794.1	PSMC2	5701	26S proteasome regulatory subunit 7 isoform 1 [Homo sapiens]	0	249.131	78	33	104	33	1	433	48.6	5.95	429.29	33	0	Color2 [A=255, R=169, G=169, B=169]	1	4		-0.152216	0.0781541	-0.22862	0.101376	-0.16645	-0.0601708	-0.119837	0.253863	0.0545725	0.358339
1.18335	0.0655623	-0.41408	0.750498	25188199	NP_055608.2	LCMT2	9836	tRNA wybutosine-synthesizing protein 4 [Homo sapiens]	0	19.27	7	4	5	4	1	686	75.6	6.73	20.52	4	0	Color2 [A=255, R=169, G=169, B=169]	1	4		0.0329969	0.208874	0.0251551	0.0095558	-0.0065317	0.318827	-0.13535	-0.459499	-0.496282	-0.0194331
1.18329	0.065571	-0.208489	0.865443	195972890	NP_001124437.1	SUN1	23353	SUN domain-containing protein 1 isoform a [Homo sapiens]	0	95.355	34	21	33	20	1	785	87.1	6.93	141.05	21	0	Color2 [A=255, R=169, G=169, B=169]	1	4		0.210206	-0.00654665	0.108379	-0.0451856	-0.0090386	0.171415	0.0192748	-0.0953855	-0.0154101	-0.202632
1.18262	0.0656719	0.154952	1.11338	1370479500	XP_024308987.1	IMP4	92856	U3 small nucleolar ribonucleoprotein protein IMP4 isoform X1 [Homo sapiens]	0	19.565	17	6	11	6	1	319	36.7	9.64	32.57	6	0	Color2 [A=255, R=169, G=169, B=169]	1	4		-0.0416624	-0.107367	-0.151707	0.0977034	0.00278893	0.0174767	0.01376	0.00612847	-0.0019237	0.159916
1.18203	0.0657611	-0.568154	0.674479	316983130	NP_001186902.1	RPL36A-HNRNPH2	100529097	RPL36A-HNRNPH2 protein isoform a [Homo sapiens]	0	41.943	34	13	23	5	1	154	17.7	10.36	52.14	13	7	Color2 [A=255, R=169, G=169, B=169]	1	4		0.0503138	0.537442	0.38925	-0.121427	0.40378	-0.350518	0.12561	-0.112309	-0.0280534	-0.587095
1.18181	0.0657945	-0.292639	0.816407	1370483230	XP_024309124.1	CTNNB1	1499	catenin beta-1 isoform X1 [Homo sapiens];gi|1370483232	0	165.907	44	30	58	25	1	781	85.4	5.86	248.13	30	4	Color2 [A=255, R=169, G=169, B=169]	1	4		0.00178597	0.324079	0.0784619	0.178065	-0.083345	0.156885	-0.000471826	-0.0726353	-0.283323	-0.117631
1.18174	0.0658059	0.279967	1.21417	767936486	XP_011541928.1	XRCC4	7518	DNA repair protein XRCC4 isoform X1 [Homo sapiens];gi|966751406	0	29.293	36	10	10	10	1	336	38.3	4.98	27.67	10	0	Color2 [A=255, R=169, G=169, B=169]	1	4		-0.148728	-0.0447454	-0.280821	0.162513	0.113978	-0.213411	0.00199585	0.294084	0.00452687	0.0669964
1.17923	0.0661867	0.419059	1.33706	122937500	NP_001074002.1	UNC119B	84747	protein unc-119 homolog B [Homo sapiens]	0	20.351	31	5	5	4	1	251	28.1	5.68	21.7	5	1	Color2 [A=255, R=169, G=169, B=169]	1	4		-0.0952457	-0.439474	-0.0587299	0.0275748	0.675843	-0.175477	0.009401	0.289153	-0.00285455	0.377429
1.17887	0.0662413	-0.328718	0.796244	8923477	NP_060324.1	TMEM160	54958	transmembrane protein 160 precursor [Homo sapiens]	0.001	12.042	16	4	6	4	1	188	19.6	8.03	22.62	4	0	Color2 [A=255, R=169, G=169, B=169]	1	4		-0.0341604	0.0854436	0.0942017	-0.143396	0.0604693	0.527994	0.109523	-0.160769	-0.150962	-0.528936
1.17833	0.0663245	-0.439132	0.737578	1034556243	XP_016856038.1	TMEM201	199953	transmembrane protein 201 isoform X1 [Homo sapiens]	0	17.963	8	5	5	5	1	765	82.9	9.33	18.11	5	0	Color2 [A=255, R=169, G=169, B=169]	1	4		0.410089	0.514193	-0.0398308	0.0912769	-0.182103	0.0319201	-0.0211427	-0.106433	-0.229023	-0.0974883
1.17595	0.0666884	0.208439	1.15544	32484975	NP_006712.2	ADK	132	adenosine kinase isoform b [Homo sapiens]	0	85.503	41	17	27	17	1	362	40.5	6.7	107.12	17	0	Color2 [A=255, R=169, G=169, B=169]	1	4		0.0613216	0.137904	-0.095347	-0.0667365	-0.0997511	-0.218497	-0.208167	0.299024	0.149119	0.281052
1.17577	0.0667155	0.323458	1.25133	4503771	NP_002018.1	FNTA	2339	protein farnesyltransferase/geranylgeranyltransferase type-1 subunit alpha [Homo sapiens]	0	42.405	31	11	14	11	1	379	44.4	5.08	56.27	11	0	Color2 [A=255, R=169, G=169, B=169]	1	4		-0.371731	0.0150145	-0.173181	-0.0604048	-0.188611	0.187406	-0.0670497	0.155536	0.0296317	0.255308
1.173	0.0671426	0.225032	1.1688	56549121	NP_001005360.1	DNM2	1785	dynamin-2 isoform 1 [Homo sapiens]	0	247.173	51	52	92	4	1	870	98	7.44	357.78	52	0	Color2 [A=255, R=169, G=169, B=169]	1	4		-0.192056	0.00457916	0.034852	-0.0253795	-0.0884018	-0.208079	-0.0484495	0.0840535	0.275263	0.163153
1.17297	0.0671472	-0.231644	0.851664	13929462	NP_001488.2	B4GALT1	2683	beta-1,4-galactosyltransferase 1 [Homo sapiens]	0	35.225	25	7	10	6	1	398	43.9	8.65	49.32	7	1	Color2 [A=255, R=169, G=169, B=169]	1	4		0.0499205	0.0236072	-0.178946	0.0399385	0.0723472	0.204064	-0.0736504	-0.30551	-0.342595	-0.152247
1.17284	0.0671682	-0.254588	0.838226	108860697	NP_055445.2	ZNF592	9640	zinc finger protein 592 [Homo sapiens];gi|767985860	0.004	6.338	2	1	1	1	1	1267	137.4	7.84	6.43	1	0	Color2 [A=255, R=169, G=169, B=169]	1	4		0.0409932	0.31962	0.230757	0.537056	-0.158342	-0.288759	-0.270657	-0.0100849	0.0153392	-0.177649
1.17237	0.067241	0.459917	1.37546	109637753	NP_001741.4	CAST	831	calpastatin isoform a [Homo sapiens]	0	347.163	69	51	103	8	1	791	84.9	5.36	462.85	51	42	Color2 [A=255, R=169, G=169, B=169]	1	4		0.088469	-0.177158	0.194687	-0.117892	-0.229801	-0.497541	-0.0592645	0.623252	0.661679	0.200818
1.17175	0.0673359	-0.22998	0.852647	767924844	XP_011532633.1	OXSR1	9943	serine/threonine-protein kinase OSR1 isoform X1 [Homo sapiens]	0	110.88	24	14	31	11	1	580	63.8	7.52	145.79	14	1	Color2 [A=255, R=169, G=169, B=169]	1	4		0.246807	0.191401	0.205374	-0.0852038	-0.167339	-0.178031	-0.049514	0.0959571	0.0529806	-0.195295
1.17149	0.0673773	0.15893	1.11646	578813850	XP_006715888.1	ARPC1B	10095	actin-related protein 2/3 complex subunit 1B isoform X1 [Homo sapiens];gi|578813852	0	83.613	50	17	36	16	1	372	40.9	8.35	136.55	17	1	Color2 [A=255, R=169, G=169, B=169]	1	4		-0.0998857	-0.0558277	0.0688345	-0.144499	-0.0562909	-0.354005	0.0464228	0.0918799	0.207845	0.0901851
1.16933	0.0677132	-0.202715	0.868914	767912765	XP_011542608.1	CDC42BPA	8476	serine/threonine-protein kinase MRCK alpha isoform X1 [Homo sapiens]	0	56.367	10	17	18	13	1	1845	209.7	6.49	61.01	17	2	Color2 [A=255, R=169, G=169, B=169]	1	4		0.132081	-0.066425	0.0698676	-0.0611026	0.0692409	0.177056	0.0432446	-0.118234	-0.0851777	-0.269208
1.16859	0.0678276	0.506546	1.42064	37537716	NP_892116.2	EIF5	1983	eukaryotic translation initiation factor 5 [Homo sapiens];gi|21361337	0	118.567	42	19	48	18	1	431	49.2	5.58	205.86	19	1	Color2 [A=255, R=169, G=169, B=169]	1	4		-0.278721	0.0134835	-0.355435	0.119065	-0.0934944	0.304906	-0.23703	0.471846	-0.0403999	0.467519
1.16825	0.0678817	-0.608148	0.656038	300360496	NP_001177921.1	SLC33A1	9197	acetyl-coenzyme A transporter 1 isoform 1 [Homo sapiens];gi|4757708	0.001	11.48	7	3	3	3	1	549	60.9	7.33	11.85	3	0	Color2 [A=255, R=169, G=169, B=169]	1	4		0.0157211	0.454194	0.859056	0.601348	0.535883	-0.29899	-0.0674005	-0.176571	-0.201271	-0.11763
1.1664	0.0681711	-0.326935	0.797229	148746220	NP_075559.2	SPATS2	65244	spermatogenesis-associated serine-rich protein 2 [Homo sapiens];gi|767975172	0	17.965	13	6	6	6	1	545	59.5	8.9	21.19	6	0	Color2 [A=255, R=169, G=169, B=169]	1	4		0.0742965	0.0878998	0.0583611	-0.00169683	-0.0182155	0.176143	-0.0268239	-0.0689718	-0.183218	-0.508057
1.16604	0.068228	0.272794	1.20814	14249348	NP_116120.1	TXNDC17	84817	thioredoxin domain-containing protein 17 [Homo sapiens]	0	35.888	54	5	19	5	1	123	13.9	5.52	73.57	5	0	Color2 [A=255, R=169, G=169, B=169]	1	4		-0.0840822	0.0478728	-0.131673	0.0192992	-0.0696888	-0.335866	-0.0415754	0.0672144	0.187414	0.39587
1.16558	0.0683006	0.284727	1.21818	18543329	NP_002804.2	PSMD9	5715	26S proteasome non-ATPase regulatory subunit 9 isoform 1 [Homo sapiens]	0	82.785	44	11	30	11	1	223	24.7	6.95	111.62	11	0	Color2 [A=255, R=169, G=169, B=169]	1	4		-0.147746	-0.320842	-0.00256361	0.0374675	-0.120214	-0.0932324	0.0988271	0.0820473	0.0381043	0.262877
1.16503	0.068386	-0.174523	0.886061	152963637	NP_001002836.2	ZNF787	126208	zinc finger protein 787 isoform 1 [Homo sapiens];gi|768006462	0.005	5.884	3	1	1	1	1	382	40.4	7.96	5.61	1	0	Color2 [A=255, R=169, G=169, B=169]	1	4		0.14095	-0.066501	0.0789845	0.10753	0.0855509	0.422114	-0.104023	-0.0922328	-0.0858706	-0.192031
1.16426	0.0685079	0.337035	1.26316	4759212	NP_004598.1	TBCA	6902	tubulin-specific chaperone A isoform 2 [Homo sapiens]	0	97.596	78	16	43	16	1	108	12.8	5.29	113.56	16	0	Color2 [A=255, R=169, G=169, B=169]	1	4		-0.0963236	-0.0991249	-0.467904	0.212764	-0.0701678	0.0671423	-0.114981	0.23037	0.0678965	0.0494868
1.16415	0.0685255	-0.175634	0.885378	5803121	NP_006801.1	PDIA5	10954	protein disulfide-isomerase A5 precursor [Homo sapiens]	0	33.21	18	10	13	10	1	519	59.6	7.91	48.35	10	0	Color2 [A=255, R=169, G=169, B=169]	1	4		0.161186	0.0447816	0.281954	-0.0894576	-0.0525993	0.00284128	-0.0303172	-0.0480125	-0.00619079	0.0152228
1.16333	0.0686539	-0.259249	0.835523	767979252	XP_011535800.1	TMCO3	55002	transmembrane and coiled-coil domain-containing protein 3 isoform X1 [Homo sapiens];gi|578825327	0	12.324	7	5	5	5	1	677	75.5	6.9	14.74	5	0	Color2 [A=255, R=169, G=169, B=169]	1	4		0.187148	-0.129196	0.0912932	0.0639965	0.126315	-0.0570946	0.10495	-0.200578	-0.132902	-0.295022
1.16125	0.0689848	-0.845982	0.556332	166235169	NP_060531.2	PRPF38B	55119	pre-mRNA-splicing factor 38B isoform a [Homo sapiens]	0.001	11.493	6	4	5	4	1	546	64.4	10.54	13.71	4	0	Color2 [A=255, R=169, G=169, B=169]	1	4		0.0695435	0.902829	0.450923	-0.209065	0.203318	-0.148888	-0.0388136	-0.478938	0.0937457	-0.729459
1.161	0.0690245	0.175401	1.12928	56699482	NP_056290.3	FAM98A	25940	protein FAM98A isoform 1 [Homo sapiens]	0	71.351	27	13	23	9	1	518	55.2	8.95	103.07	13	0	Color2 [A=255, R=169, G=169, B=169]	1	4		-0.109913	-0.139862	-0.0347407	-0.0518768	0.0899675	0.0209977	0.0324122	0.0765553	-0.0278705	0.193001
1.16086	0.0690455	-0.333537	0.793588	66529294	NP_000296.2	PON2	5445	serum paraoxonase/arylesterase 2 isoform 1 [Homo sapiens]	0	47.663	29	6	13	6	1	354	39.4	5.6	68.31	6	0	Color2 [A=255, R=169, G=169, B=169]	1	4		0.319373	0.418929	0.12038	-0.115876	-0.103651	0.307501	-0.0967126	-0.128262	-0.17036	0.156692
1.16018	0.0691543	-0.177122	0.884466	23397666	NP_056292.1	SIN3A	25942	paired amphipathic helix protein Sin3a [Homo sapiens];gi|223941785	0	129.712	25	26	31	25	1	1273	145.1	7.25	132.58	26	1	Color2 [A=255, R=169, G=169, B=169]	1	4		0.0603648	0.0178399	0.195308	-0.14583	-0.000521632	0.00988311	-0.122223	0.00974543	-0.1366	-0.130999
1.15915	0.0693182	-0.364987	0.776476	1012306339	NP_001308690.1	C15orf41	84529	uncharacterized protein C15orf41 isoform 7 [Homo sapiens]	0.008	4.722	4	1	1	1	1	287	32.9	6.62	4.39	1	0	Color2 [A=255, R=169, G=169, B=169]	1	4		0.224804	0.291258	0.0484425	0.0687729	-0.00808317	-0.0798344	-0.0447864	-0.228118	-0.370379	0.0680384
1.15913	0.0693224	0.164045	1.12042	6912420	NP_036394.1	HS2ST1	9653	heparan sulfate 2-O-sulfotransferase 1 isoform 1 [Homo sapiens]	0	25.163	24	8	9	8	1	356	41.9	8.69	34.23	8	0	Color2 [A=255, R=169, G=169, B=169]	1	4		-0.0240942	-0.0236585	-0.0198732	-0.0294112	0.0520614	-0.153622	-0.154156	0.1314	0.0316403	0.261469
1.15825	0.0694617	0.247418	1.18708	103471997	NP_056240.2	POLR1A	25885	DNA-directed RNA polymerase I subunit RPA1 [Homo sapiens]	0	90.072	16	20	22	19	1	1720	194.7	7.03	89.72	20	1	Color2 [A=255, R=169, G=169, B=169]	1	4		-0.255724	-0.0150822	-0.246247	-0.00382014	0.0152976	-0.024474	-0.00141207	-0.0311293	0.0712406	0.18509
1.15789	0.0695202	0.557409	1.47162	4759258	NP_004720.1	ZBED1	9189	zinc finger BED domain-containing protein 1 [Homo sapiens];gi|283806699	0.004	6.401	2	1	1	1	1	694	78.1	6.1	5.43	1	0	Color2 [A=255, R=169, G=169, B=169]	1	4		-0.440248	0.22144	-0.242154	-0.0476671	-0.235354	0.0169087	-0.681908	0.21284	0.393983	0.604442
1.15743	0.0695943	-0.142691	0.905828	545687487	NP_001269951.1	GMPR2	51292	GMP reductase 2 isoform 4 [Homo sapiens]	0	17.896	13	7	8	7	1	427	46.9	8.51	20.86	7	0	Color2 [A=255, R=169, G=169, B=169]	1	4		-0.115303	0.0304321	0.0609048	0.0611081	-0.0260343	0.270332	0.0257622	-0.188358	-0.119643	-0.144037
1.15712	0.0696442	0.402911	1.32217	14589847	NP_060614.2	SEC61A2	55176	protein transport protein Sec61 subunit alpha isoform 2 isoform a [Homo sapiens]	0	27.341	10	6	15	1	1	476	52.2	8.06	49.27	6	0	Color2 [A=255, R=169, G=169, B=169]	1	4		-0.330818	-0.0312948	-0.248546	0.236965	-0.0740668	0.129627	0.00457882	0.132938	0.00196065	0.463175
1.15687	0.0696837	0.377962	1.2995	530388094	XP_005273716.1	GINS4	84296	DNA replication complex GINS protein SLD5 isoform X1 [Homo sapiens];gi|14150122	0	36.719	41	8	11	8	1	223	26	4.98	44.08	8	0	Color2 [A=255, R=169, G=169, B=169]	1	4		-0.398938	0.0148432	-0.128475	-0.0690121	-0.192673	0.256694	-0.238915	0.110318	0.11537	0.395627
1.15672	0.0697072	-0.218339	0.859555	33413400	NP_001975.1	ESD	2098	S-formylglutathione hydrolase [Homo sapiens];gi|530402140	0	100.22	63	14	45	14	1	282	31.4	7.02	213.61	14	0	Color2 [A=255, R=169, G=169, B=169]	1	4		0.0571289	-0.124772	0.0896042	-0.0623328	0.120736	0.279289	0.116829	-0.221595	-0.104721	-0.306739
1.15669	0.0697127	0.235307	1.17716	1034675015	XP_016885242.1	SMS	6611	spermine synthase isoform X1 [Homo sapiens]	0	102.875	60	17	40	17	1	369	41.4	4.97	168.66	17	0	Color2 [A=255, R=169, G=169, B=169]	1	4		0.00188954	-0.183306	-0.0910367	0.0248717	-0.0224064	0.0200905	-0.0882034	0.17225	0.265896	-0.0046782
1.15328	0.0702611	-0.246898	0.842706	148277037	NP_055726.3	AAK1	22848	AP2-associated protein kinase 1 [Homo sapiens]	0	33.815	10	8	10	7	1	961	103.8	6.51	41.96	8	1	Color2 [A=255, R=169, G=169, B=169]	1	4		0.346456	0.177771	0.0687355	0.174292	-0.0923296	-0.241986	-0.0232835	-0.145737	-0.0630001	0.0610056
1.15298	0.070311	-0.104469	0.930147	1034625016	XP_016883301.1	GNAS	2778	protein GNAS isoform X1 [Homo sapiens]	0	53.906	12	10	32	9	1	1038	111	5.03	107.55	10	0	Color2 [A=255, R=169, G=169, B=169]	1	4		0.0864822	0.0644229	-0.0132869	-0.0214369	0.0242192	-0.00910973	-0.0138009	-0.0900536	-0.0871165	0.00138173
1.15225	0.0704294	-0.118532	0.921124	1045961274	NP_001316607.1	PAXX	286257	protein PAXX isoform 1 [Homo sapiens]	0	18.273	29	5	5	5	1	223	23.8	6.68	22.13	5	0	Color2 [A=255, R=169, G=169, B=169]	1	4		0.0987357	0.0821622	0.0132431	0.0518966	-0.0439311	0.0225696	-0.139651	-0.0683574	-0.11588	0.0227811
1.15191	0.0704841	-0.187608	0.878061	5174529	NP_005902.1	MAT2A	4144	S-adenosylmethionine synthase isoform type-2 [Homo sapiens]	0	112.711	46	22	54	22	1	395	43.6	6.48	193.17	22	0	Color2 [A=255, R=169, G=169, B=169]	1	4		0.0395828	0.0761296	0.0225615	0.157637	0.177144	0.0697818	-0.0409661	-0.0702077	-0.0629975	-0.291343
1.15045	0.0707208	0.130272	1.0945	1034644516	XP_011512318.2	RAI14	26064	ankycorbin isoform X1 [Homo sapiens]	0	185.908	35	40	60	39	1	986	110.4	6.16	221.79	40	1	Color2 [A=255, R=169, G=169, B=169]	1	4		-0.0908954	-0.00839408	-0.063936	0.0176694	-0.0441267	-0.0249153	0.00934735	0.00556305	0.0559621	0.166066
1.15034	0.0707393	-0.54821	0.683868	7657146	NP_055180.1	HSPB8	26353	heat shock protein beta-8 [Homo sapiens]	0	18.055	32	5	7	5	1	196	21.6	5.12	27.13	5	0	Color2 [A=255, R=169, G=169, B=169]	1	4		0.0361573	-0.423016	0.0260531	0.616612	0.29109	0.481461	0.652833	-0.634314	-0.400891	-0.97023
1.14999	0.070796	-0.436921	0.73871	530376139	XP_005248058.1	NSD2	7468	histone-lysine N-methyltransferase NSD2 isoform X1 [Homo sapiens];gi|767929361	0	20.763	4	6	7	6	1	1365	152.2	8.69	26.39	6	0	Color2 [A=255, R=169, G=169, B=169]	1	4		0.279428	-0.0274859	0.292065	-0.350941	0.133257	-0.0467324	0.0110462	-0.453857	0.026695	-0.339593
1.14993	0.0708053	-0.314399	0.804186	767973729	XP_011536437.1	PRPF40B	25766	pre-mRNA-processing factor 40 homolog B isoform X1 [Homo sapiens]	0.001	10.901	4	4	5	2	1	966	109.4	7.24	10.51	4	0	Color2 [A=255, R=169, G=169, B=169]	1	4		0.252129	0.368937	0.170563	-0.00115171	-0.241969	-0.0298925	-0.184641	-0.0700159	-0.239189	0.157636
1.14785	0.0711454	0.339661	1.26546	1034645801	XP_016865243.1	GPBP1	65056	vasculin isoform X1 [Homo sapiens];gi|1370503513	0.005	6.054	4	2	2	2	1	500	56.2	7.71	7.41	2	0	Color2 [A=255, R=169, G=169, B=169]	1	4		0.173903	-0.247832	-0.170675	0.0152563	-0.180166	-0.906925	-0.0372621	0.239458	0.181382	0.353538
1.14737	0.0712242	0.330515	1.25746	1034598997	XP_016879899.1	STXBP4	252983	syntaxin-binding protein 4 isoform X1 [Homo sapiens]	0.006	5.352	4	2	2	2	1	571	63.6	5.39	6.35	2	0	Color2 [A=255, R=169, G=169, B=169]	1	4		-0.549794	-0.125153	-0.32053	0.198472	-0.00135431	0.0749648	0.10558	0.0105744	-0.106114	0.0916075
1.14681	0.0713167	0.136378	1.09914	4505343	NP_002477.1	NCBP1	4686	nuclear cap-binding protein subunit 1 isoform 1 [Homo sapiens]	0	174.095	39	28	60	28	1	790	91.8	6.43	266.2	28	0	Color2 [A=255, R=169, G=169, B=169]	1	4		0.0296945	-0.0673959	-0.0968759	-0.0341501	0.0280524	-0.0565559	-0.0278405	0.165442	0.0245841	0.0845309
1.14609	0.0714346	0.244759	1.18489	45593130	NP_055181.3	GNL3	26354	guanine nucleotide-binding protein-like 3 isoform 1 [Homo sapiens]	0	90.669	41	20	26	19	1	549	62	9.16	100.17	20	1	Color2 [A=255, R=169, G=169, B=169]	1	4		-0.175952	-0.0598399	-0.156972	-0.0433092	0.0168504	0.154829	0.0604184	0.153674	-0.0647945	0.252634
1.14537	0.0715533	0.176217	1.12992	33285002	NP_060915.2	SELENOS	55829	selenoprotein S isoform 1 [Homo sapiens]	0	12.734	19	3	3	2	1	189	21.2	9.7	15.24	3	0	Color2 [A=255, R=169, G=169, B=169]	1	4		-0.126251	-0.0899168	-0.221788	0.122947	0.00528582	0.210974	0.0755031	-0.0532581	-0.00442674	0.148378
1.14293	0.0719567	0.297308	1.22885	197333817	NP_848591.2	MB21D2	151963	protein MB21D2 [Homo sapiens]	0.026	2.7	4	1	1	1	1	491	55.8	7.03	3.75	1	0	Color2 [A=255, R=169, G=169, B=169]	1	4		-0.195724	0.093036	-0.114303	0.0115975	-0.334519	-0.450686	-0.0333802	0.174771	0.105724	0.394437
1.14289	0.0719638	0.197639	1.14682	1370454062	XP_024304527.1	PTPN14	5784	tyrosine-protein phosphatase non-receptor type 14 isoform X1 [Homo sapiens];gi|1034560618	0	35.082	9	10	12	10	1	1187	135.2	8.31	46.23	10	0	Color2 [A=255, R=169, G=169, B=169]	1	4		-0.181113	-0.0816134	-0.205847	-0.057047	0.156385	0.0882482	-0.0478325	0.141147	0.081388	-0.0981918
1.14034	0.0723873	-0.639899	0.641758	153251315	NP_078942.3	AAGAB	79719	alpha- and gamma-adaptin-binding protein p34 isoform 1 [Homo sapiens]	0	25.246	22	5	7	5	1	315	34.6	4.64	32.36	5	0	Color2 [A=255, R=169, G=169, B=169]	1	4		0.130948	0.0951185	0.112344	0.17049	0.022948	-0.0583693	-0.0129223	-0.405823	-0.143236	-1.03223
1.14023	0.0724045	0.2858	1.21909	767935800	XP_011541659.1	HMGCR	3156	3-hydroxy-3-methylglutaryl-Coenzyme A reductase isoform X1 [Homo sapiens]	0.006	5.371	2	1	1	1	1	908	99.7	6.77	4.46	1	0	Color2 [A=255, R=169, G=169, B=169]	1	4		-0.542403	-0.24507	-0.448635	-0.0141856	0.132246	-0.00849303	0.171314	-0.266991	0.00512868	-0.116847
1.13987	0.0724654	0.409501	1.32823	145275210	NP_079341.2	RPF1	80135	ribosome production factor 1 [Homo sapiens]	0.001	10.82	14	3	4	3	1	349	40.1	10.01	11.69	3	0	Color2 [A=255, R=169, G=169, B=169]	1	4		-0.692698	-0.145091	-0.266013	-0.102851	0.038382	-0.0171155	0.0264868	0.0219862	0.102208	0.000506572
1.13888	0.0726314	0.249132	1.18849	222136634	NP_079202.2	TTC26	79989	intraflagellar transport protein 56 isoform 1 [Homo sapiens]	0	12.809	7	4	4	4	1	554	64.1	6.93	11.96	4	0	Color2 [A=255, R=169, G=169, B=169]	1	4		0.0247723	-0.0788847	-0.0735397	-0.0292071	0.128235	-0.116015	-0.0476379	0.273194	0.0151106	0.33144
1.13804	0.0727713	-0.269862	0.829399	530366268	XP_005273221.1	PLXNA2	5362	plexin-A2 isoform X1 [Homo sapiens]	0	14.492	2	4	6	3	1	1974	219.5	6.48	18.32	4	1	Color2 [A=255, R=169, G=169, B=169]	1	4		0.105746	0.062972	-0.153358	0.029932	-0.0251736	0.0817412	0.000490067	-0.382465	-0.293178	-0.118583
1.13589	0.0731323	0.156719	1.11475	260436860	NP_663782.2	AP1B1	162	AP-1 complex subunit beta-1 isoform b [Homo sapiens]	0	283.381	46	46	96	1	1	939	103.5	5.16	394.34	46	0	Color2 [A=255, R=169, G=169, B=169]	1	4		0.0227239	-0.0892236	-0.135464	0.0922747	-0.0277515	0.0510629	-0.0851057	0.138883	1.66822e-05	0.129295
1.13578	0.0731517	0.396612	1.31641	5901962	NP_008998.1	KAT7	11143	histone acetyltransferase KAT7 isoform 1 [Homo sapiens]	0	37.274	18	8	9	7	1	611	70.6	8.85	42.82	8	1	Color2 [A=255, R=169, G=169, B=169]	1	4		-0.275888	-0.30227	0.0748279	-0.0914525	0.0493579	-0.241576	-0.0296708	0.30048	0.373958	0.0120668
1.13541	0.0732137	-0.222215	0.857249	1370474149	XP_024307072.1	AP1M2	10053	AP-1 complex subunit mu-2 isoform X2 [Homo sapiens]	0.001	11.279	7	4	7	1	1	505	56.7	8.32	20.64	4	0	Color2 [A=255, R=169, G=169, B=169]	1	4		0.21299	0.345763	0.0796316	-0.114577	-0.0213634	-0.934617	-0.228226	-0.108569	0.0218463	0.0584643
1.13437	0.0733884	0.122409	1.08855	7305053	NP_038479.1	MYOF	26509	myoferlin isoform a [Homo sapiens]	0	545.421	57	108	207	106	1	2061	234.6	6.18	830.65	108	1	Color2 [A=255, R=169, G=169, B=169]	1	4		0.105473	-0.0392814	0.0181791	-0.0894289	-0.0302639	0.0128153	-0.0998917	0.20589	0.112125	0.133581
1.13377	0.0734895	-0.310805	0.806192	22748693	NP_689529.1	ARL14EP	120534	ARL14 effector protein [Homo sapiens]	0.02	3.039	3	1	1	1	1	260	29.3	8.07	2.77	1	0	Color2 [A=255, R=169, G=169, B=169]	1	4		0.0774876	0.0490937	-0.0270224	-0.0260497	0.194144	-0.214434	0.00541639	-0.504747	-0.254887	-0.0732208
1.13376	0.0734928	-0.301082	0.811643	1057503230	NP_001317147.1	CCNYL1	151195	cyclin-Y-like protein 1 isoform 3 [Homo sapiens]	0	17.474	9	3	5	3	1	359	40.7	6.07	25.13	3	0	Color2 [A=255, R=169, G=169, B=169]	1	4		-0.0413067	0.226555	-0.0678621	0.146639	-0.0260175	0.272505	0.11008	-0.356999	-0.330597	-0.0982645
1.13276	0.0736608	0.217156	1.16244	72534692	NP_001026871.1	NT5DC3	51559	5'-nucleotidase domain-containing protein 3 [Homo sapiens]	0	34.492	20	11	11	11	1	548	63.4	8.31	39.29	11	0	Color2 [A=255, R=169, G=169, B=169]	1	4		0.0169997	-0.078353	-0.0778524	-0.0193547	0.114584	-0.131161	-0.309278	0.222637	0.00570643	0.283918
1.13257	0.0736942	-0.142072	0.906217	1370469358	XP_016879276.2	GLYR1	84656	putative oxidoreductase GLYR1 isoform X2 [Homo sapiens]	0	48.979	26	12	15	12	1	580	63.1	9.57	69.14	12	0	Color2 [A=255, R=169, G=169, B=169]	1	4		0.117637	-0.0541528	0.0229499	0.137181	0.0358653	0.23221	0.0230084	-0.0857489	-0.0773232	-0.176711
1.13243	0.0737173	-0.282	0.82245	215983058	NP_115497.4	MAGT1	84061	magnesium transporter protein 1 [Homo sapiens]	0	42.121	21	8	20	7	1	367	41.5	9.94	73.56	8	1	Color2 [A=255, R=169, G=169, B=169]	1	4		0.00793081	0.307598	0.0541981	0.0392564	-0.0570278	0.0352377	-0.0794046	-0.0930961	-0.300613	-0.0825645
1.13232	0.0737361	0.143541	1.10461	34101288	NP_059133.1	CPSF2	53981	cleavage and polyadenylation specificity factor subunit 2 isoform 1 [Homo sapiens];gi|1016473335	0	44.251	16	10	11	10	1	782	88.4	5.11	50.42	10	0	Color2 [A=255, R=169, G=169, B=169]	1	4		-0.0171686	0.0673631	-0.0558055	-0.0127394	-0.0176546	-0.0179482	-0.0812168	0.148014	0.0568646	0.220133
1.1322	0.0737564	-0.620948	0.650244	193211616	NP_003625.2	NIPSNAP1	8508	protein NipSnap homolog 1 isoform 1 [Homo sapiens]	0	39.886	31	8	13	7	1	284	33.3	9.31	60.45	8	1	Color2 [A=255, R=169, G=169, B=169]	1	4		-0.135581	0.73796	0.163314	0.124267	-0.134787	0.693405	0.58198	-0.308933	-0.386838	-0.40138
1.13218	0.0737606	0.344442	1.26966	13129018	NP_076956.1	GGCT	79017	gamma-glutamylcyclotransferase isoform 1 [Homo sapiens]	0	82.515	54	13	26	13	1	188	21	5.14	103.85	13	0	Color2 [A=255, R=169, G=169, B=169]	1	4		-0.0710917	-0.302628	0.0823986	-0.0743214	-0.0781818	-0.0840928	0.192985	0.259715	0.395184	0.0871077
1.13192	0.0738044	-0.147479	0.902827	530405650	XP_005254344.1	TMEM87A	25963	transmembrane protein 87A isoform X1 [Homo sapiens]	0	23.493	12	8	9	8	1	556	63.5	6.93	30.5	8	0	Color2 [A=255, R=169, G=169, B=169]	1	4		-0.0230665	0.12073	0.0946483	0.167934	0.00583011	-0.227098	0.12905	0.00131747	-0.121867	-0.129575
1.13147	0.073881	-0.110166	0.926481	219842212	NP_001137357.1	PPP1R12A	4659	protein phosphatase 1 regulatory subunit 12A isoform a [Homo sapiens];gi|4505317	0	201.198	36	46	70	46	1	1030	115.2	5.4	245.92	46	0	Color2 [A=255, R=169, G=169, B=169]	1	4		-0.0103879	0.138182	0.02853	0.0645992	0.0950137	0.00764087	-0.010642	-0.0522829	-0.079107	-0.0427837
1.13117	0.0739318	-0.281264	0.82287	1061899840	NP_001317917.1	SLC25A25	114789	calcium-binding mitochondrial carrier protein SCaMC-2 isoform e [Homo sapiens]	0.005	6.077	4	2	2	2	1	515	56.8	8.46	5.56	2	0	Color2 [A=255, R=169, G=169, B=169]	1	4		0.222669	0.0139689	-0.106414	0.150489	0.141946	-0.0668933	-0.0129053	-0.291854	-0.316266	-0.105447
1.13034	0.0740737	0.232872	1.17517	8923415	NP_060294.1	2005-03-01	54708	E3 ubiquitin-protein ligase MARCH5 [Homo sapiens]	0	25.241	22	5	6	5	1	278	31.2	8.7	24.12	5	0	Color2 [A=255, R=169, G=169, B=169]	1	4		-0.184133	-0.00931085	-0.155389	-0.0383414	-0.0865244	0.00868097	-0.00728281	0.0165521	0.0576773	0.275555
1.12986	0.0741547	-0.307746	0.807903	4502147	NP_001633.1	APLP2	334	amyloid-like protein 2 isoform 1 precursor [Homo sapiens]	0	48.195	21	15	17	14	1	763	86.9	4.79	67.57	15	1	Color2 [A=255, R=169, G=169, B=169]	1	4		0.0197392	-0.189951	0.0860013	-0.0241876	0.131835	0.0594065	0.0577755	-0.199115	-0.283931	-0.524405
1.12912	0.0742812	0.278421	1.21287	514052656	NP_001265478.1	PDK1	5163	[Pyruvate dehydrogenase (acetyl-transferring)] kinase isozyme 1, mitochondrial isoform 1 precursor [Homo sapiens]	0	20.422	9	3	5	3	1	456	51.6	8.98	21.36	3	0	Color2 [A=255, R=169, G=169, B=169]	1	4		-0.173196	0.0174138	-0.103107	0.085554	-0.334131	-0.229036	-0.0350975	0.108512	0.0732938	0.394569
1.12847	0.0743921	-0.615842	0.652549	190014601	NP_115881.3	JAGN1	84522	protein jagunal homolog 1 isoform a [Homo sapiens]	0	26.239	14	3	6	3	1	183	21.1	9.73	30.71	3	0	Color2 [A=255, R=169, G=169, B=169]	1	4		0.127805	0.430997	0.284719	-0.0270652	-0.234914	0.48858	0.00643481	-0.129498	-0.0590435	-0.815464
1.12818	0.0744429	-0.287737	0.819186	4503503	NP_001405.1	EIF2B1	1967	translation initiation factor eIF-2B subunit alpha [Homo sapiens]	0	82.278	40	12	27	12	1	305	33.7	7.33	108.18	12	0	Color2 [A=255, R=169, G=169, B=169]	1	4		0.198984	0.0573435	0.0388912	-0.0294118	0.0774609	-0.0010993	-0.0272892	-0.0822722	-0.0788743	-0.406847
1.12795	0.0744822	0.267224	1.20349	530370609	XP_005246739.1	MFF	56947	mitochondrial fission factor isoform X3 [Homo sapiens];gi|1034615292	0	31.278	38	6	10	6	1	317	35.5	8.13	42.88	6	0	Color2 [A=255, R=169, G=169, B=169]	1	4		-0.152585	-0.0398434	-0.173737	0.0563817	-0.132995	0.207634	-0.117726	0.0221517	0.0627695	0.350586
1.12754	0.0745515	-0.0868523	0.941575	73747889	NP_003174.3	ADAM17	6868	disintegrin and metalloproteinase domain-containing protein 17 preproprotein [Homo sapiens]	0	29.203	11	8	8	8	1	824	93	5.76	30.7	8	0	Color2 [A=255, R=169, G=169, B=169]	1	4		0.0277855	0.0209867	-0.0534322	-0.141533	0.00866285	0.00666268	0.00440685	-0.102411	-0.123349	-0.0394564
1.12738	0.0745787	-0.247185	0.842539	268830752	NP_001161339.1	DMAC2	55101	distal membrane-arm assembly complex protein 2 isoform 1 [Homo sapiens]	0	19.792	16	3	4	3	1	263	30.2	6.24	22.07	3	0	Color2 [A=255, R=169, G=169, B=169]	1	4		0.0158894	0.156623	-0.0309758	0.0350348	0.0105822	0.181268	-0.0561267	-0.244574	-0.322201	-0.033244
1.12703	0.0746406	0.404572	1.3237	1017029567	NP_002196.4	ITGA5	3678	integrin alpha-5 precursor [Homo sapiens]	0	56.058	14	13	17	13	1	1049	114.5	5.77	69.12	13	0	Color2 [A=255, R=169, G=169, B=169]	1	4		0.0346287	0.302068	0.0276054	-0.269152	-0.277504	-0.166226	-0.524997	0.513082	0.285708	0.779229
1.12672	0.0746927	0.226822	1.17025	4506903	NP_003760.1	SRSF9	8683	serine/arginine-rich splicing factor 9 [Homo sapiens]	0	86.191	60	14	41	12	1	221	25.5	8.65	166.45	14	0	Color2 [A=255, R=169, G=169, B=169]	1	4		-0.235665	-0.00213442	-0.211998	0.062865	-0.0203314	0.171901	-0.0226543	0.175383	-0.0279456	0.0832302
1.12656	0.0747201	-0.398174	0.758818	10800140	NP_066406.1	HIST1H2BB	3018	histone H2B type 1-B [Homo sapiens]	0	87.384	59	10	287	1	1	126	13.9	10.32	1104.98	10	2	Color2 [A=255, R=169, G=169, B=169]	1	4		0.110863	0.150249	0.0117604	-0.215892	0.0538397	0.0370412	0.00396339	-0.385851	0.00257314	-0.53837
1.12613	0.074794	-0.504618	0.704847	28372497	NP_777576.1	UBR1	197131	E3 ubiquitin-protein ligase UBR1 [Homo sapiens]	0	39.831	6	8	12	8	1	1749	200.1	6.01	50.15	8	0	Color2 [A=255, R=169, G=169, B=169]	1	4		0.0388833	0.411496	0.0232759	0.129154	-0.266081	0.0943371	-0.275623	-0.282052	-0.665059	-0.0930894
1.1247	0.0750406	-0.24324	0.844846	19920317	NP_006816.2	CKAP4	10970	cytoskeleton-associated protein 4 [Homo sapiens]	0	367.136	79	52	146	51	1	602	66	5.92	599.69	52	1	Color2 [A=255, R=169, G=169, B=169]	1	4		-0.0354384	0.122642	0.280731	0.00688076	0.0134413	0.0996493	-0.00320269	-0.0830661	-0.0687462	-0.209972
1.12422	0.0751238	-0.445198	0.734483	13904866	NP_000982.2	RPL28	6158	60S ribosomal protein L28 isoform 2 [Homo sapiens]	0	63.4	53	12	39	12	1	137	15.7	12.02	123.11	12	0	Color2 [A=255, R=169, G=169, B=169]	1	4		0.100624	0.116918	0.0880123	-0.12316	0.250933	-0.0718814	0.0255612	-0.347134	-0.0192298	-0.663677
1.12406	0.0751512	-0.303338	0.810375	270265906	NP_078958.2	TBC1D17	79735	TBC1 domain family member 17 isoform 1 [Homo sapiens]	0	18.085	6	4	5	4	1	648	72.6	5.21	17	4	0	Color2 [A=255, R=169, G=169, B=169]	1	4		0.164033	0.279929	0.0925218	-0.0441177	0.0176422	-0.0319677	-0.112961	-0.25223	-0.22539	0.104089
1.12337	0.0752711	0.654283	1.57383	767932391	XP_011530445.1	INTS12	57117	integrator complex subunit 12 isoform X1 [Homo sapiens];gi|767932395	0	15.676	11	5	5	5	1	462	48.8	9.69	15.69	5	0	Color2 [A=255, R=169, G=169, B=169]	1	4		-0.424392	-0.462879	0.00222408	-0.396364	0.238682	-0.247359	0.376917	0.504719	0.664125	-0.0910405
1.12326	0.0752904	0.328039	1.25531	71274109	NP_004547.2	NFKBIE	4794	NF-kappa-B inhibitor epsilon [Homo sapiens]	0.001	10.747	7	2	2	2	1	500	52.8	6.68	11.29	2	0	Color2 [A=255, R=169, G=169, B=169]	1	4		0.122894	-0.0202451	-0.0175201	-0.0328365	-0.289831	-0.763779	-0.240274	0.216248	0.239014	0.613983
1.12249	0.0754244	0.170741	1.12564	156631005	NP_002803.2	PSMD8	5714	26S proteasome non-ATPase regulatory subunit 8 [Homo sapiens]	0	75.147	38	17	35	17	1	350	39.6	9.7	113.51	17	0	Color2 [A=255, R=169, G=169, B=169]	1	4		-0.111048	-0.137434	-0.15144	0.0238647	-0.0198529	0.0527155	-0.0353972	0.167254	0.0203827	-0.0753362
1.12241	0.0754388	0.293211	1.22536	1034657074	XP_016868173.1	ARMC10	83787	armadillo repeat-containing protein 10 isoform X1 [Homo sapiens]	0	37.734	25	7	12	7	1	352	38.6	6.8	45.96	7	0	Color2 [A=255, R=169, G=169, B=169]	1	4		-0.144582	-0.0210032	-0.297054	0.0242444	-0.148536	-0.0687195	0.00456184	0.0464674	0.0447773	0.325749
1.12009	0.075842	-0.21357	0.862401	29568111	NP_006088.2	MYL9	10398	myosin regulatory light polypeptide 9 isoform a [Homo sapiens]	0	82.544	66	10	52	3	1	172	19.8	4.92	247.18	10	0	Color2 [A=255, R=169, G=169, B=169]	1	4		0.161115	0.154426	0.0794713	-0.0929829	-0.207485	0.00134582	0.00477253	-0.175171	-0.159929	0.0894025
1.11952	0.0759415	0.44526	1.36156	71979925	NP_001026788.1	COX19	90639	cytochrome c oxidase assembly protein COX19 [Homo sapiens]	0.003	6.888	22	2	2	2	1	90	10.4	8.72	6.12	2	0	Color2 [A=255, R=169, G=169, B=169]	1	4		-0.48246	-0.0193368	-0.148433	0.097271	-0.221029	-0.00699642	0.258316	-0.0123796	0.28334	0.414591
1.11949	0.0759472	0.193096	1.14321	14149738	NP_065777.1	NLN	57486	neurolysin, mitochondrial [Homo sapiens]	0	92.893	27	18	29	18	1	704	80.6	6.64	123.34	18	0	Color2 [A=255, R=169, G=169, B=169]	1	4		-0.248865	-0.123266	-0.113087	0.0806518	-0.00139132	0.0813097	0.0561005	-0.0697807	0.00224727	0.161602
1.11939	0.0759638	0.238293	1.1796	189571677	NP_116258.2	NUDCD1	84955	nudC domain-containing protein 1 isoform 1 [Homo sapiens]	0	65.585	26	14	23	14	1	583	66.7	5.11	87.58	14	0	Color2 [A=255, R=169, G=169, B=169]	1	4		-0.148525	-0.0458844	-0.184424	0.092771	0.0132468	-0.0672014	0.00950813	0.00540217	0.0373692	0.293274
1.11939	0.0759639	0.322974	1.25091	217272802	NP_001136028.1	HMMR	3161	hyaluronan mediated motility receptor isoform a [Homo sapiens]	0	42.632	19	12	14	11	1	725	84.2	5.9	52.24	12	1	Color2 [A=255, R=169, G=169, B=169]	1	4		0.000655793	0.0211976	-0.153035	-0.00546831	-0.0845072	-0.0744011	-0.164716	0.216627	0.102652	0.518462
1.11681	0.0764178	4.41642	21.3538	19924159	NP_003787.2	URI1	8725	unconventional prefoldin RPB5 interactor 1 isoform a [Homo sapiens]	0.001	9.735	6	3	4	3	1	535	59.8	5.05	8.31	3	0	Color2 [A=255, R=169, G=169, B=169]	1	4		-0.371103	-0.625385	-0.353708	-0.0115122	-0.41051	5.68828	-0.00932228	5.22054	6.36784	0.310675
1.11626	0.0765134	0.253318	1.19194	767912450	XP_011542496.1	MTR	4548	methionine synthase isoform X1 [Homo sapiens]	0	89.835	18	20	24	20	1	1321	145.6	6.47	99.51	20	0	Color2 [A=255, R=169, G=169, B=169]	1	4		-0.0456217	-0.101361	-0.208181	0.0890343	-0.157982	-0.0302192	0.0571663	0.053213	0.0263392	0.325237
1.11625	0.076515	-0.224642	0.855807	5453880	NP_006296.1	ANP32A	8125	acidic leucine-rich nuclear phosphoprotein 32 family member A [Homo sapiens]	0	81.991	45	15	50	9	1	249	28.6	4.09	177.94	15	6	Color2 [A=255, R=169, G=169, B=169]	1	4		0.227551	0.419086	0.229684	-0.0257743	-0.184772	-0.159242	-0.196749	0.00404435	-0.00926516	0.207616
1.11604	0.0765527	-0.203689	0.868328	768020747	XP_011527866.1	LSS	4047	lanosterol synthase isoform X1 [Homo sapiens];gi|768020750	0	118.556	35	24	38	24	1	742	84.3	6.68	142.16	24	0	Color2 [A=255, R=169, G=169, B=169]	1	4		-0.0903481	0.0831366	-0.154743	0.0327028	0.0899167	0.233636	0.0668935	-0.235661	-0.349905	-0.187454
1.11596	0.076567	-0.321812	0.800064	767932447	XP_011530467.1	PTPN13	5783	tyrosine-protein phosphatase non-receptor type 13 isoform X1 [Homo sapiens]	0	12.776	2	4	4	4	1	2507	279.1	6.43	12.4	4	0	Color2 [A=255, R=169, G=169, B=169]	1	4		0.191327	-0.138135	0.06303	0.0709032	0.148027	-0.0272337	0.155979	-0.110875	-0.295998	-0.442342
1.11411	0.0768928	0.272352	1.20778	31881798	NP_037387.2	MKLN1	4289	muskelin isoform 2 [Homo sapiens]	0	19.185	9	7	7	7	1	735	84.7	6.34	20.08	7	0	Color2 [A=255, R=169, G=169, B=169]	1	4		-0.198339	0.040505	0.0420145	-0.0325452	-0.0702405	-0.139816	-0.31958	0.0759945	0.26966	0.355581
1.11249	0.0771811	-0.232243	0.85131	5729810	NP_006570.1	EBP	10682	3-beta-hydroxysteroid-Delta(8),Delta(7)-isomerase [Homo sapiens]	0.011	3.913	4	1	2	1	1	230	26.3	7.9	7.39	1	0	Color2 [A=255, R=169, G=169, B=169]	1	4		-0.233842	-0.0346655	0.056831	-0.0184759	0.13417	0.135597	0.112534	-0.389817	-0.293126	-0.225461
1.11244	0.0771897	0.239556	1.18063	669174630	NP_037372.4	N6AMT1	29104	hemK methyltransferase family member 2 isoform 1 [Homo sapiens]	0.001	9.48	11	2	2	2	1	214	22.9	5.11	9.12	2	0	Color2 [A=255, R=169, G=169, B=169]	1	4		0.0196486	0.0864473	-0.125228	-0.0503705	0.00685628	-0.123852	-0.00168082	0.118843	0.194167	0.386527
1.11144	0.0773677	-0.901066	0.535491	55743130	NP_001007075.1	RPL32	6161	60S ribosomal protein L32 [Homo sapiens];gi|4506635	0	85.041	47	11	32	11	1	135	15.9	11.33	127.02	11	0	Color2 [A=255, R=169, G=169, B=169]	1	4		-0.0679989	0.906239	0.664788	-0.30794	0.0545777	-0.0509379	0.0554498	-0.61238	0.0866656	-0.674455
1.11093	0.0774594	0.311166	1.24071	11024698	NP_036347.1	OGA	10724	protein O-GlcNAcase isoform a [Homo sapiens]	0	169.039	37	33	58	33	1	916	102.8	4.91	243.53	33	0	Color2 [A=255, R=169, G=169, B=169]	1	4		-0.105543	-0.149609	-0.122721	0.269068	-0.0982271	0.223731	-0.0776741	0.445853	0.0794177	0.0303538
1.10927	0.0777559	-0.216256	0.860796	4885399	NP_005436.1	SMC3	9126	structural maintenance of chromosomes protein 3 [Homo sapiens]	0	404.472	59	76	130	76	1	1217	141.5	7.18	487.04	76	0	Color2 [A=255, R=169, G=169, B=169]	1	4		0.117131	0.00801188	0.183757	-0.0495844	-0.0102499	0.0105846	-0.00796929	-0.133977	0.0275175	-0.23341
1.10863	0.0778708	0.150576	1.11001	33946282	NP_056311.2	VIRMA	25962	protein virilizer homolog isoform 1 [Homo sapiens]	0	59.236	9	13	15	13	1	1812	201.9	5.01	61.9	13	0	Color2 [A=255, R=169, G=169, B=169]	1	4		-0.0996056	0.0373437	-0.070032	0.00964156	-0.00606869	-0.134826	-0.0446609	0.0152495	0.123758	0.180426
1.10827	0.0779339	-0.18841	0.877572	29550921	NP_808220.1	SULT1A3	6818	sulfotransferase 1A3 [Homo sapiens];gi|62868225	0	54.491	34	9	14	4	1	295	34.2	6.01	63.75	9	0	Color2 [A=255, R=169, G=169, B=169]	1	4		-0.136372	0.0768854	0.0177942	0.0496525	-0.0478306	0.206768	0.0465585	-0.260269	-0.240631	-0.106022
1.10777	0.0780239	-0.213014	0.862733	110227598	NP_079105.4	PLBD1	79887	phospholipase B-like 1 precursor [Homo sapiens]	0.001	10.011	7	3	3	3	1	553	63.2	9.06	11.5	3	0	Color2 [A=255, R=169, G=169, B=169]	1	4		0.0851854	0.218639	-0.0630422	0.0214565	0.0247979	0.055032	-0.161567	-0.191614	-0.0577565	-0.14889
1.10749	0.0780747	-1.01993	0.49314	1034624499	XP_016883204.1	EPB41L1	2036	band 4.1-like protein 1 isoform X9 [Homo sapiens]	0	40.774	14	12	14	8	1	868	96.9	5.6	48.61	12	1	Color2 [A=255, R=169, G=169, B=169]	1	4		-0.0165114	-0.843448	0.0777044	0.21286	0.588071	0.440061	0.443555	-0.945862	-0.977261	-1.91892
1.10718	0.0781298	0.259268	1.19687	1394533419	NP_001350766.1	PHKB	5257	phosphorylase b kinase regulatory subunit beta isoform c [Homo sapiens];gi|530423974	0.004	6.513	2	3	3	2	1	1093	124.7	6.9	6.54	3	0	Color2 [A=255, R=169, G=169, B=169]	1	4		-0.127012	0.0191779	-0.181307	-0.0193776	-0.0814857	-0.0111928	-0.132145	0.0928576	0.0497612	0.346044
1.10557	0.0784205	0.170628	1.12555	52632381	NP_001005333.1	MAGED1	9500	melanoma-associated antigen D1 isoform a [Homo sapiens]	0	20.06	8	5	5	4	1	834	91.9	5.82	22.18	5	0	Color2 [A=255, R=169, G=169, B=169]	1	4		-0.119531	-0.0724067	-0.232577	0.0337753	0.00160989	0.134871	0.00871482	-0.0293441	0.138739	-0.0220241
1.10557	0.0784208	-0.119844	0.920287	586798211	NP_001276978.1	USO1	8615	general vesicular transport factor p115 isoform 1 [Homo sapiens]	0	203.093	41	33	63	32	1	973	109.1	4.89	247.91	33	0	Color2 [A=255, R=169, G=169, B=169]	1	4		0.127316	-0.0249697	-0.0198568	0.0262426	0.0607817	-0.00134562	-0.0141838	-0.107031	-0.072609	-0.0974013
1.10521	0.0784852	0.0845094	1.06033	47519490	NP_997403.1	RTN4	57142	reticulon-4 isoform D [Homo sapiens]	0	95.031	39	9	53	1	1	392	42.2	4.74	269.24	9	0	Color2 [A=255, R=169, G=169, B=169]	1	4		0.00862848	-0.0291853	0.000654246	-0.0654419	0.0717322	-0.166047	0.0634928	0.0116409	0.0971735	0.124811
1.10511	0.0785045	0.131861	1.09571	208431833	NP_001129125.1	PABPC4	8761	polyadenylate-binding protein 4 isoform 1 [Homo sapiens]	0	254.173	52	41	106	2	1	660	72.3	9.35	457.91	41	25	Color2 [A=255, R=169, G=169, B=169]	1	4		-0.0897598	-0.0538414	-0.164207	0.0747228	0.0674782	0.0269393	-0.0219393	0.0461285	-0.0570358	0.0986832
1.1033	0.078831	0.0851377	1.06079	157151755	NP_001098016.1	RPP30	10556	ribonuclease P protein subunit p30 isoform a [Homo sapiens]	0	74.17	44	12	20	12	1	322	35.5	9.61	86.91	12	0	Color2 [A=255, R=169, G=169, B=169]	1	4		-0.0425823	0.000654074	-0.050876	-0.145126	0.0189966	0.0387131	-0.101565	-0.00996219	0.0961066	0.0764645
1.10262	0.0789547	0.386172	1.30692	118421087	NP_056344.2	MOXD1	26002	DBH-like monooxygenase protein 1 precursor [Homo sapiens]	0.01	4.053	2	1	2	1	1	613	69.6	6.43	6.2	1	0	Color2 [A=255, R=169, G=169, B=169]	1	4		0.104004	0.11412	-0.0463682	-0.332583	-0.400706	-0.229087	-0.178271	0.184877	0.420541	0.724853
1.10215	0.0790406	0.100135	1.07187	1034563091	XP_016858233.1	FUBP1	8880	far upstream element-binding protein 1 isoform X8 [Homo sapiens]	0	265.798	60	37	114	29	1	643	67.4	7.61	422.58	37	3	Color2 [A=255, R=169, G=169, B=169]	1	4		-0.0192038	-0.0404091	0.0476861	-0.0382704	-0.0620658	0.0296069	-0.00923876	0.144474	0.0318708	0.112132
1.10187	0.0790912	0.208993	1.15588	73622130	NP_001026997.1	BOLA2	552900	bolA-like protein 2 isoform 1 [Homo sapiens]	0	25.588	39	5	12	5	1	152	16.9	8.19	51.53	5	0	Color2 [A=255, R=169, G=169, B=169]	1	4		-0.132486	-0.143153	-0.0164738	0.0870382	0.0528358	-0.0973622	-0.0206805	0.0378507	0.0266692	0.270346
1.10119	0.0792156	0.203539	1.15152	148596990	NP_057044.2	CUTC	51076	copper homeostasis protein cutC homolog [Homo sapiens]	0.057	1.788	3	1	1	1	1	273	29.3	8.18	2.61	1	0	Color2 [A=255, R=169, G=169, B=169]	1	4		0.0699632	-0.144129	-0.035483	-0.0351137	0.00877362	-0.352576	-0.0481981	0.0592215	0.270787	0.17096
1.10113	0.0792255	0.395305	1.31522	20162550	NP_619634.1	PPP1R14B	26472	protein phosphatase 1 regulatory subunit 14B [Homo sapiens]	0	30.185	50	4	9	4	1	147	15.9	4.86	49.06	4	0	Color2 [A=255, R=169, G=169, B=169]	1	4		-0.270268	-0.0494064	-0.359537	0.304933	0.0210133	0.120514	-0.0109336	0.32149	-0.113636	0.298848
1.0998	0.0794692	-0.26008	0.835042	68989263	NP_001957.2	EHHADH	1962	peroxisomal bifunctional enzyme isoform 1 [Homo sapiens]	0	29.426	10	6	7	6	1	723	79.4	9.14	31.24	6	0	Color2 [A=255, R=169, G=169, B=169]	1	4		0.0653553	0.355383	0.00737688	-0.0332788	0.00695282	0.187671	-0.0237853	-0.172325	-0.0979023	-0.0818975
1.09978	0.0794738	-0.540832	0.687374	1034599303	XP_016879994.1	SLC26A11	284129	sodium-independent sulfate anion transporter isoform X1 [Homo sapiens]	0.025	2.795	1	1	1	1	1	696	74.5	8.34	3.4	1	0	Color2 [A=255, R=169, G=169, B=169]	1	4		0.294218	0.0350699	0.298684	-0.0648526	0.175964	-0.0346093	0.0400087	-0.0814776	-0.15529	-0.757758
1.09846	0.0797147	-0.28692	0.81965	62739179	NP_001015055.1	RTKN	6242	rhotekin isoform a [Homo sapiens]	0.003	6.87	4	2	2	2	1	563	62.6	7.44	6.9	2	0	Color2 [A=255, R=169, G=169, B=169]	1	4		0.0478448	0.204827	-0.0175178	0.142528	0.0373893	0.135962	-0.0160374	-0.0968724	-0.113229	-0.415505
1.09832	0.0797413	-0.322067	0.799923	195976807	NP_002890.2	RBP1	5947	retinol-binding protein 1 isoform a [Homo sapiens]	0.008	4.759	6	1	1	1	1	197	22.3	6.13	4.72	1	0	Color2 [A=255, R=169, G=169, B=169]	1	4		-0.179956	0.140668	-0.261164	0.215703	0.27417	0.351073	0.167708	-0.439239	-0.521748	-0.305668
1.09764	0.0798652	-0.172198	0.887489	373251164	NP_001243239.1	GLS	2744	glutaminase kidney isoform, mitochondrial isoform 2 [Homo sapiens]	0	187.406	41	21	67	21	1	598	65.4	7.88	318.08	21	0	Color2 [A=255, R=169, G=169, B=169]	1	4		0.00638995	0.145545	-0.00613302	0.222728	0.0199122	-0.0710984	0.137686	-0.218351	-0.126244	-0.0261975
1.09716	0.0799547	-0.203232	0.868603	1034643311	XP_011512243.2	SLC12A7	10723	solute carrier family 12 member 7 isoform X2 [Homo sapiens]	0	22.772	7	5	6	5	1	1111	122.1	7.02	26.9	5	0	Color2 [A=255, R=169, G=169, B=169]	1	4		-0.193962	-0.0137178	0.0273128	0.400518	0.0868468	0.108247	0.269407	-0.193162	-0.370608	-0.226292
1.09705	0.0799738	0.369836	1.29221	665505989	NP_001287831.1	CD55	1604	complement decay-accelerating factor isoform 5 precursor [Homo sapiens]	0	35.237	23	12	18	12	1	444	49.3	8.82	55.78	12	0	Color2 [A=255, R=169, G=169, B=169]	1	4		-0.0408264	-0.34075	-0.0795149	-0.0106108	-0.000521804	-0.299003	0.0108412	0.39114	0.289242	-0.0319651
1.09677	0.0800261	0.282117	1.21598	116063536	NP_115690.3	COQ5	84274	2-methoxy-6-polyprenyl-1,4-benzoquinol methylase, mitochondrial precursor [Homo sapiens]	0.001	9.613	8	3	3	3	1	327	37.1	6.95	10.16	3	0	Color2 [A=255, R=169, G=169, B=169]	1	4		-0.272189	-0.0163407	-0.079897	0.0168841	-0.0483299	-0.01002	0.0542045	-0.0270223	0.242509	0.262439
1.09578	0.0802078	-0.285549	0.82043	429836839	NP_001258851.1	SEC11A	23478	signal peptidase complex catalytic subunit SEC11A isoform 3 [Homo sapiens]	0	41.858	35	9	22	9	1	185	21.4	9.42	75.43	9	0	Color2 [A=255, R=169, G=169, B=169]	1	4		0.0258031	0.297579	0.0870607	0.0393841	-0.133694	-0.00348505	0.000244367	-0.274849	-0.19876	0.0274051
1.09533	0.0802908	0.217809	1.16297	7661532	NP_054781.1	NOB1	28987	RNA-binding protein NOB1 [Homo sapiens]	0	49.768	25	12	14	12	1	412	46.6	7.18	55.41	12	0	Color2 [A=255, R=169, G=169, B=169]	1	4		-0.357286	-0.0450707	-0.242547	0.0264201	0.00676813	0.428957	0.00354313	-0.0349645	0.00712892	0.0363593
1.0953	0.080297	-0.300817	0.811793	384551685	NP_001245149.1	MIS12	79003	protein MIS12 homolog [Homo sapiens];gi|384551678	0	15.339	21	4	5	4	1	205	24.1	5.69	19.81	4	0	Color2 [A=255, R=169, G=169, B=169]	1	4		0.282606	0.439111	0.131589	0.0184564	-0.0611984	-0.050556	-0.0910523	-0.0849702	-0.133261	0.169087
1.09437	0.0804694	-0.176184	0.885041	100814339	NP_065930.2	CCDC146	57639	coiled-coil domain-containing protein 146 [Homo sapiens]	0.027	2.587	1	2	3	1	1	955	112.7	8.48	6.12	2	0	Color2 [A=255, R=169, G=169, B=169]	1	4		-0.119179	0.103418	-0.0923748	0.113203	0.216437	0.0936888	0.156905	-0.156959	-0.251321	-0.228407
1.09404	0.0805311	-0.661093	0.632399	51477714	NP_002363.2	MAN2A1	4124	alpha-mannosidase 2 [Homo sapiens]	0	64.161	16	16	17	16	1	1144	131.1	7.58	69.41	16	0	Color2 [A=255, R=169, G=169, B=169]	1	4		0.677248	-0.147804	0.460779	0.0850112	0.345898	-0.149251	0.233172	-0.124097	-0.269965	-0.598993
1.09399	0.0805393	0.344582	1.26978	918410276	NP_001299801.1	COX20	116228	cytochrome c oxidase assembly protein COX20, mitochondrial isoform 2 [Homo sapiens]	0	13.768	21	3	5	3	1	130	14.7	8.81	19.51	3	0	Color2 [A=255, R=169, G=169, B=169]	1	4		-0.346412	0.0558227	-0.282166	-0.0927628	-0.0826675	0.145496	-0.015293	0.142309	0.0214704	0.29721
1.09082	0.0811288	0.344227	1.26947	151101311	NP_001092741.1	POC5	134359	centrosomal protein POC5 isoform 1 [Homo sapiens]	0.013	3.587	2	1	1	1	1	575	63.3	7.42	3.65	1	0	Color2 [A=255, R=169, G=169, B=169]	1	4		0.0880838	-0.166289	-0.262746	-0.141269	-0.0403657	-0.500507	0.0494639	0.168647	0.0874314	0.435652
1.09069	0.0811538	-0.905408	0.533882	109633031	NP_937983.2	TERT	7015	telomerase reverse transcriptase isoform 1 [Homo sapiens]	0.017	3.335	1	2	2	2	1	1132	126.9	10.52	5	2	0	Color2 [A=255, R=169, G=169, B=169]	1	4		0.808526	0.139031	0.786281	-0.322931	0.00232144	0.127455	-0.152616	-0.00810617	-0.00145597	-0.972825
1.09035	0.0812175	-0.652073	0.636365	83367083	NP_055217.2	UQCRQ	27089	cytochrome b-c1 complex subunit 8 [Homo sapiens]	0	21.415	65	6	11	6	1	82	9.9	10.08	35.58	6	0	Color2 [A=255, R=169, G=169, B=169]	1	4		0.0908616	0.443547	-0.0125299	-0.0284074	0.213703	0.0461756	-0.0185853	-0.617545	-0.00168108	-0.815115
1.08824	0.0816131	0.516704	1.43068	17986001	NP_005505.2	HLA-B	3106	major histocompatibility complex, class I, B precursor [Homo sapiens]	0	66.881	38	10	24	4	1	362	40.4	5.85	102.59	10	0	Color2 [A=255, R=169, G=169, B=169]	1	4		-0.218213	-0.273799	-0.0424697	-0.122481	0.221014	0.492858	-0.0376972	0.499472	0.597919	-0.0817599
1.08784	0.0816877	-0.404966	0.755254	767956539	XP_011516638.1	DNM1	1759	dynamin-1 isoform X5 [Homo sapiens]	0	143.509	37	34	54	19	1	864	97.2	7.74	201.94	34	0	Color2 [A=255, R=169, G=169, B=169]	1	4		0.326171	-0.191329	0.1792	0.153416	0.291251	-0.158273	0.195395	-0.248803	-0.188945	-0.463107
1.08583	0.0820673	0.0903378	1.06462	4757880	NP_004716.1	BUB3	9184	mitotic checkpoint protein BUB3 isoform a [Homo sapiens]	0	125.908	56	18	40	18	1	328	37.1	6.84	173.31	18	0	Color2 [A=255, R=169, G=169, B=169]	1	4		-0.036977	0.0691185	-0.0346142	0.0333714	-0.0697231	-0.1744	-0.105781	0.117387	0.0572302	0.0939235
1.08582	0.0820683	0.165903	1.12187	379056381	NP_006221.2	POLD2	5425	DNA polymerase delta subunit 2 isoform 2 [Homo sapiens]	0	39.982	26	10	11	10	1	504	54.7	5.95	51	10	0	Color2 [A=255, R=169, G=169, B=169]	1	4		-0.0811737	-0.109354	-0.111799	0.138304	0.00324767	-0.053122	0.00707673	0.206486	0.0087008	-0.0198043
1.08572	0.0820878	0.255229	1.19353	4758484	NP_004823.1	GSTO1	9446	glutathione S-transferase omega-1 isoform 1 [Homo sapiens]	0	77.297	61	15	42	15	1	241	27.5	6.6	138.12	15	0	Color2 [A=255, R=169, G=169, B=169]	1	4		0.0596965	0.0549932	-0.0584402	-0.0650266	-0.0745	-0.305223	-0.04326	0.0700495	0.344667	0.407219
1.08547	0.0821356	-0.189675	0.876803	32307148	NP_858058.1	OGT	8473	UDP-N-acetylglucosamine--peptide N-acetylglucosaminyltransferase 110 kDa subunit isoform 1 [Homo sapiens]	0	144.373	30	27	44	27	1	1046	116.9	6.7	193.62	27	0	Color2 [A=255, R=169, G=169, B=169]	1	4		0.0531202	0.147814	0.0369315	0.0317592	0.00350127	0.10035	-0.047341	0.00306697	-0.0834149	-0.250811
1.08408	0.082399	0.180011	1.13289	17158023	NP_478070.1	FAM207A	85395	protein FAM207A isoform 1 [Homo sapiens]	0.006	5.236	8	2	2	2	1	230	25.4	11.08	7.09	2	0	Color2 [A=255, R=169, G=169, B=169]	1	4		-0.174998	-0.0466353	-0.16498	0.116645	0.00130424	0.0126213	0.00902009	0.0663305	-0.0705243	0.157615
1.08215	0.0827647	-0.0657718	0.955434	948284416	NP_001303903.1	LZIC	84328	protein LZIC isoform b [Homo sapiens]	0	70.109	47	12	24	12	1	211	23.9	5.11	97.15	12	0	Color2 [A=255, R=169, G=169, B=169]	1	4		0.0121734	0.0574929	0.0500376	0.122221	-0.1395	0.0447785	-0.141766	-0.0245666	-0.0696199	0.016575
1.08125	0.0829369	-0.133494	0.911621	399788586	NP_945327.2	NELFCD	51497	negative elongation factor C/D [Homo sapiens]	0	35.596	13	6	8	6	1	599	67.3	5.21	36.37	6	0	Color2 [A=255, R=169, G=169, B=169]	1	4		0.069982	0.126879	0.0284013	-0.0301943	0.00388141	0.151123	-0.060732	-0.112477	-0.105324	0.0425834
1.08016	0.0831452	-0.291412	0.817102	4759140	NP_004243.1	SLC9A3R1	9368	Na(+)/H(+) exchange regulatory cofactor NHE-RF1 [Homo sapiens]	0	161.874	56	21	51	21	1	358	38.8	5.77	204.07	21	0	Color2 [A=255, R=169, G=169, B=169]	1	4		0.0463014	-0.107929	0.0156648	0.227839	0.194062	0.128863	0.332477	-0.2894	-0.112024	-0.518776
1.07988	0.0831995	0.0675448	1.04793	7705793	NP_057111.1	LACTB2	51110	endoribonuclease LACTB2 [Homo sapiens]	0	67.295	63	14	23	14	1	288	32.8	6.8	92.1	14	0	Color2 [A=255, R=169, G=169, B=169]	1	4		-0.134619	-0.156831	-0.177876	0.299765	0.347701	0.114442	0.30936	-0.137828	-0.0462614	-0.0826016
1.07606	0.0839346	-0.1623	0.893599	1034578495	XP_016874467.1	STX2	2054	syntaxin-2 isoform X1 [Homo sapiens];gi|1034578497	0	12.282	17	3	3	3	1	320	36.8	6.62	13.6	3	0	Color2 [A=255, R=169, G=169, B=169]	1	4		0.02601	0.177171	-0.00919341	0.173501	0.000506916	0.150548	-0.00048275	-0.164907	-0.107395	-0.0206107
1.07518	0.0841049	0.157643	1.11546	1034580048	XP_016874946.1	VPS29	51699	vacuolar protein sorting-associated protein 29 isoform X1 [Homo sapiens];gi|531990854	0	53.769	42	8	23	8	1	214	24	8.18	100.16	8	0	Color2 [A=255, R=169, G=169, B=169]	1	4		-0.0745178	-0.243874	-0.223003	0.125102	0.0203723	0.00541091	-0.0612796	0.0448218	-0.00878197	-0.104506
1.07511	0.0841176	0.248277	1.18779	530417248	XP_005259313.1	PLEKHF1	79156	pleckstrin homology domain-containing family F member 1 isoform X2 [Homo sapiens]	0.005	5.931	5	2	3	2	1	364	40.7	8.63	9.92	2	0	Color2 [A=255, R=169, G=169, B=169]	1	4		0.0399383	0.0294706	-0.149532	-0.0445464	-0.0440329	-0.061108	-0.018618	0.172378	0.0971899	0.395141
1.07491	0.0841576	-0.128077	0.91505	530365128	XP_005245421.1	GATAD2B	57459	transcriptional repressor p66-beta isoform X1 [Homo sapiens];gi|1370454018	0	67.525	32	16	24	13	1	593	65.2	9.7	83.34	16	3	Color2 [A=255, R=169, G=169, B=169]	1	4		0.0885421	-0.0631639	0.0914967	-0.0326018	0.00627985	-0.110685	0.051268	-0.133007	-0.0552454	-0.0791046
1.07486	0.0841657	-0.679024	0.624588	530361109	XP_005245932.1	HP1BP3	50809	heterochromatin protein 1-binding protein 3 isoform X1 [Homo sapiens];gi|530361111	0	108.277	35	27	46	27	1	553	61.2	9.67	155.4	27	0	Color2 [A=255, R=169, G=169, B=169]	1	4		0.0326059	0.587746	0.0698908	-0.282999	0.0706114	-0.129327	0.389655	-0.514556	-0.00991327	-0.82236
1.07388	0.0843575	0.307907	1.23791	20149500	NP_000181.2	HMBS	3145	porphobilinogen deaminase isoform 1 [Homo sapiens]	0	38.246	38	10	12	10	1	361	39.3	7.18	51.39	10	0	Color2 [A=255, R=169, G=169, B=169]	1	4		-0.165937	-0.00136249	-0.253918	0.133265	-0.0508396	-0.00187815	-0.105867	0.122953	-0.00145597	0.381008
1.07376	0.0843802	0.159254	1.11671	14150100	NP_115700.1	NTPCR	84284	cancer-related nucleoside-triphosphatase isoform 1 [Homo sapiens]	0	47.627	64	10	17	10	1	190	20.7	9.54	71.1	10	0	Color2 [A=255, R=169, G=169, B=169]	1	4		0.0373945	0.049238	0.0196206	-0.116124	-0.0748286	-0.0151965	-0.0554714	0.0627937	0.224355	0.296866
1.07372	0.0843869	0.171114	1.12593	530386588	XP_005250731.1	BUD31	8896	protein BUD31 homolog isoform X2 [Homo sapiens];gi|1034657318	0	52.265	69	14	25	14	1	144	17	8.82	106.35	14	0	Color2 [A=255, R=169, G=169, B=169]	1	4		0.0227877	-0.101891	0.0395212	-0.139185	0.243221	-0.0477044	-0.0724284	0.2292	0.206263	0.0382968
1.0736	0.084411	-0.457024	0.728487	1034560904	XP_016857522.1	S100A6	6277	protein S100-A6 isoform X1 [Homo sapiens];gi|7657532	0	37.783	47	7	49	7	1	90	10.2	5.48	101.17	7	0	Color2 [A=255, R=169, G=169, B=169]	1	4		0.0231229	-0.0233627	0.16921	0.161247	-0.246902	0.0371191	0.0572739	-0.164793	-0.257355	-0.779956
1.07299	0.0845307	0.27923	1.21355	5729850	NP_006487.1	GNAI3	2773	guanine nucleotide-binding protein G(k) subunit alpha [Homo sapiens]	0	149.945	61	22	60	12	1	354	40.5	5.69	258.71	22	0	Color2 [A=255, R=169, G=169, B=169]	1	4		-0.42396	-0.0918783	-0.0863534	0.0851959	-0.0994103	0.117915	0.00679038	0.00812031	0.0521081	0.17527
1.0724	0.0846456	-0.606318	0.656871	72534740	NP_001026893.1	DNAJB14	79982	dnaJ homolog subfamily B member 14 isoform 1 [Homo sapiens]	0	16.672	12	5	5	5	1	379	42.5	8.59	14.56	5	0	Color2 [A=255, R=169, G=169, B=169]	1	4		0.0266043	0.0159373	0.0357017	-0.0695498	0.130709	0.560428	0.0289257	-0.385823	-0.249158	-1.10573
1.07215	0.0846943	-0.258605	0.835896	16117791	NP_000987.2	RPL35A	6165	60S ribosomal protein L35a [Homo sapiens];gi|937668283	0	55.525	57	13	47	13	1	110	12.5	11.06	128.57	13	0	Color2 [A=255, R=169, G=169, B=169]	1	4		0.0695247	0.0210174	-0.0834294	-0.335315	0.090728	0.0856621	0.0565142	-0.363313	-0.0482531	-0.357137
1.07175	0.0847715	0.145604	1.10619	20911035	NP_624311.1	PPIL4	85313	peptidyl-prolyl cis-trans isomerase-like 4 [Homo sapiens]	0	53.827	26	11	15	11	1	492	57.2	5.92	65.54	11	0	Color2 [A=255, R=169, G=169, B=169]	1	4		0.039467	-0.120764	-0.114299	-0.041445	-0.125314	-0.468788	0.0207035	0.0626765	0.0278633	0.150677
1.07051	0.0850139	-0.219614	0.858795	17999528	NP_004364.2	COX6A1	1337	cytochrome c oxidase subunit 6A1, mitochondrial [Homo sapiens]	0	12.493	43	2	6	2	1	109	12.1	9.32	40.16	2	0	Color2 [A=255, R=169, G=169, B=169]	1	4		0.204386	0.0727466	0.0780286	-0.114709	0.00623293	-0.00580032	-0.104647	-0.184059	-0.190934	0.0713128
1.07024	0.0850676	0.222979	1.16714	4502601	NP_001227.1	CBR3	874	carbonyl reductase [NADPH] 3 [Homo sapiens]	0	90.47	62	16	32	13	1	277	30.8	6.18	132.42	16	0	Color2 [A=255, R=169, G=169, B=169]	1	4		0.00806302	0.0225383	-0.0407497	-0.0126761	-0.136149	-0.335062	-0.161438	0.0365647	0.260676	0.361549
1.06928	0.085256	0.208161	1.15521	269973877	NP_060809.3	RFK	55312	riboflavin kinase [Homo sapiens]	0.001	9.957	25	3	3	3	1	155	17.6	8.13	12.31	3	0	Color2 [A=255, R=169, G=169, B=169]	1	4		-0.0375474	-0.159367	-0.192395	0.147445	0.276706	-0.26769	0.0710135	0.0363319	-0.0314925	0.230334
1.06899	0.0853115	-0.157732	0.896433	4504505	NP_000405.1	HSD17B4	3295	peroxisomal multifunctional enzyme type 2 isoform 2 [Homo sapiens]	0	281.861	58	37	103	37	1	736	79.6	8.84	461.49	37	0	Color2 [A=255, R=169, G=169, B=169]	1	4		0.024669	-0.024908	0.0777334	-0.0495753	0.0273359	0.190885	0.0396161	-0.035494	-0.110655	-0.249553
1.06829	0.08545	-0.237781	0.848049	5453746	NP_006432.1	MTHFS	10588	5-formyltetrahydrofolate cyclo-ligase isoform a [Homo sapiens]	0.001	9.824	9	2	3	2	1	203	23.2	7.88	10.46	2	0	Color2 [A=255, R=169, G=169, B=169]	1	4		0.135377	0.068797	0.0689978	-0.0010012	-0.0258493	-0.224049	-0.0537434	-0.288367	-0.203621	0.0518163
1.06813	0.085481	-0.228841	0.85332	530399626	XP_005268638.1	OS9	10956	protein OS-9 isoform X1 [Homo sapiens]	0	28.908	11	7	9	7	1	668	75.6	4.87	30.92	7	0	Color2 [A=255, R=169, G=169, B=169]	1	4		0.263151	0.177976	0.00840725	0.0377443	0.0314271	-0.13972	-0.0701115	-0.157199	-0.134842	0.0550514
1.068	0.0855069	0.196872	1.14621	4826649	NP_004918.1	MRPL49	740	39S ribosomal protein L49, mitochondrial [Homo sapiens]	0	36.729	49	9	13	9	1	166	19.2	9.45	46.23	9	0	Color2 [A=255, R=169, G=169, B=169]	1	4		-0.209046	-0.13772	-0.0129482	-0.106185	0.0427944	0.255063	0.0641582	0.0939238	-0.0430972	0.180075
1.06786	0.0855349	0.202452	1.15065	40789249	NP_060592.2	DARS2	55157	aspartate--tRNA ligase, mitochondrial isoform 1 [Homo sapiens]	0	47.316	24	13	15	13	1	645	73.5	8.02	58.46	13	0	Color2 [A=255, R=169, G=169, B=169]	1	4		-0.123996	-0.340234	-0.0687429	0.0189501	0.118459	0.144535	-0.0112404	0.0258989	-0.03261	0.0810954
1.06761	0.0855843	-0.209721	0.864704	4507705	NP_003302.1	PHLDA2	7262	pleckstrin homology-like domain family A member 2 [Homo sapiens]	0.001	9.08	21	4	4	4	1	152	17.1	9.17	10.54	4	0	Color2 [A=255, R=169, G=169, B=169]	1	4		0.0608524	-0.0585339	0.203079	0.0529728	0.0356309	-0.151598	0.0413132	-0.0525568	-0.135423	-0.235787
1.06752	0.0856017	-0.203888	0.868207	256818821	NP_064550.3	RAD18	56852	E3 ubiquitin-protein ligase RAD18 [Homo sapiens]	0	12.475	7	4	5	4	1	495	56.2	7.58	14.94	4	0	Color2 [A=255, R=169, G=169, B=169]	1	4		0.104302	-0.0106388	0.166766	-0.0425637	0.0177339	0.282206	-0.0266624	-0.0185979	-0.072498	-0.26014
1.06732	0.0856409	-0.329572	0.795773	530400534	XP_005269064.1	KIF21A	55605	kinesin-like protein KIF21A isoform X1 [Homo sapiens]	0	31.014	7	11	13	9	1	1675	187.2	6.42	43.17	11	1	Color2 [A=255, R=169, G=169, B=169]	1	4		0.255654	-0.200508	0.11346	-0.0567508	0.231894	0.0257028	0.162127	-0.19029	-0.255501	-0.374317
1.06626	0.0858505	0.40395	1.32313	767918641	XP_011509691.1	FIGN	55137	fidgetin isoform X1 [Homo sapiens];gi|1034614930	0.022	2.947	1	1	1	1	1	785	85.3	7.11	2.38	1	0	Color2 [A=255, R=169, G=169, B=169]	1	4		-0.258759	-0.00465016	-0.514246	0.0213301	0.0648378	-0.526299	-0.207193	0.130606	-0.0215178	0.325106
1.06616	0.0858705	0.25548	1.19373	1034628718	XP_016884225.1	PRR14L	253143	protein PRR14L isoform X1 [Homo sapiens];gi|768024367	0.018	3.182	1	1	1	1	1	2151	237.2	6.33	2.93	1	0	Color2 [A=255, R=169, G=169, B=169]	1	4		-0.264075	0.0175984	-0.0872555	-0.0340189	-0.189453	-0.298932	0.0297041	0.159484	0.00391057	0.269312
1.06569	0.0859628	0.167056	1.12277	4557625	NP_001489.1	GCLC	2729	glutamate--cysteine ligase catalytic subunit isoform a [Homo sapiens]	0	23.364	12	6	6	6	1	637	72.7	6.09	25.21	6	0	Color2 [A=255, R=169, G=169, B=169]	1	4		0.038001	-0.14826	0.0497766	-0.117618	-0.0478535	-0.0136376	-0.074114	0.216253	0.0939439	0.13049
1.06534	0.0860312	0.195209	1.14489	31317231	NP_851939.1	FKBP7	51661	peptidyl-prolyl cis-trans isomerase FKBP7 isoform a precursor [Homo sapiens]	0	12.962	22	5	5	5	1	222	25.8	6.32	18.13	5	0	Color2 [A=255, R=169, G=169, B=169]	1	4		0.011315	-0.0900347	-0.00855903	-0.216144	0.058714	0.0481344	-0.0259043	0.0196773	0.182058	0.296614
1.06504	0.0860911	-0.268979	0.829907	10835256	NP_037390.2	PYCARD	29108	apoptosis-associated speck-like protein containing a CARD isoform a [Homo sapiens]	0	42.711	36	8	12	8	1	195	21.6	6.34	55.33	8	0	Color2 [A=255, R=169, G=169, B=169]	1	4		0.0340732	0.0724295	-0.124491	0.162544	0.0317468	-0.0118214	-0.0167976	-0.415119	-0.333882	-0.075925
1.06435	0.0862291	-0.159771	0.895167	767970091	XP_011541100.1	HSPA8	3312	heat shock cognate 71 kDa protein isoform X1 [Homo sapiens];gi|5729877	0	701.357	83	64	895	43	1	646	70.9	5.52	3749.92	64	23	Color2 [A=255, R=169, G=169, B=169]	1	4		0.279001	0.035206	0.149747	-0.0303132	0.0040001	-0.286778	-0.0187173	-0.0129282	-0.00407236	0.00164202
1.06416	0.0862666	-0.293723	0.815794	619328954	NP_001278651.1	CYFIP2	26999	cytoplasmic FMR1-interacting protein 2 isoform c [Homo sapiens]	0	144.146	20	25	43	3	1	1278	148.3	7.31	175.73	25	0	Color2 [A=255, R=169, G=169, B=169]	1	4		-0.0698834	-0.0162629	-0.152452	0.6395	0.569567	0.4015	0.487825	-0.546969	-0.43852	-0.134278
1.06349	0.0863984	0.198035	1.14714	19923989	NP_612464.1	CTHRC1	115908	collagen triple helix repeat-containing protein 1 isoform 1 precursor [Homo sapiens]	0.027	2.639	3	1	1	1	1	243	26.2	7.99	2.92	1	0	Color2 [A=255, R=169, G=169, B=169]	1	4		-0.10848	-0.035422	-0.142338	0.108705	-0.129358	0.0279065	-0.142784	0.0331149	0.00944594	0.265304
1.06278	0.0865412	-0.303226	0.810438	533112479	NP_059984.3	PLXNA3	55558	plexin-A3 precursor [Homo sapiens]	0.001	10.309	1	3	4	2	1	1871	207.6	7.31	13.91	3	0	Color2 [A=255, R=169, G=169, B=169]	1	4		0.0606361	0.0425177	-0.303276	0.115883	0.148426	0.0817552	-0.0293786	-0.37055	-0.26063	-0.478621
1.0624	0.0866157	-0.52674	0.694121	38505222	NP_061895.3	TMX3	54495	protein disulfide-isomerase TMX3 isoform 1 precursor [Homo sapiens]	0	55.846	28	11	17	11	1	454	51.8	4.91	71.1	11	0	Color2 [A=255, R=169, G=169, B=169]	1	4		0.277609	0.233077	0.0230343	0.112123	0.0172434	0.111125	-0.016384	-0.026223	-0.252601	-0.767677
1.06226	0.0866443	0.153829	1.11252	767945170	XP_011513560.1	OSBPL3	26031	oxysterol-binding protein-related protein 3 isoform X1 [Homo sapiens];gi|530384650	0	87.656	24	16	23	15	1	887	101.2	6.87	101.12	16	1	Color2 [A=255, R=169, G=169, B=169]	1	4		-0.188146	-0.0318143	-0.0534445	0.0298522	-0.0416769	0.0364451	-0.031786	0.156661	0.00588389	0.0255367
1.0622	0.086656	-0.534468	0.690413	15149463	NP_149130.1	CALD1	800	caldesmon isoform 4 [Homo sapiens]	0	498.947	78	67	190	6	1	558	64.2	7.02	725.17	67	61	Color2 [A=255, R=169, G=169, B=169]	1	4		0.304082	-0.0530184	0.447371	0.0800382	0.0397862	-0.286167	0.0360299	-0.141021	-0.0956438	-0.668305
1.06167	0.0867617	-0.141889	0.906332	768033269	XP_011542237.1	GRIPAP1	56850	GRIP1-associated protein 1 isoform X1 [Homo sapiens]	0	67.441	27	19	21	19	1	851	97.1	5.12	73.59	19	0	Color2 [A=255, R=169, G=169, B=169]	1	4		0.0487313	0.220644	0.0764801	0.0697692	-0.0409055	-0.144541	-0.0738942	-0.0842837	-0.026414	0.0308858
1.06155	0.0867867	0.63326	1.55107	1241781197	NP_001342166.1	ZNF738	148203	protein ZNF738 isoform 1 [Homo sapiens]	0.143	1.088	2	1	1	1	1	375	43.8	9.06	2.56	1	0	Color2 [A=255, R=169, G=169, B=169]	1	4		-0.176146	-0.0390837	-0.3716	-0.0108255	-0.228537	-0.384552	0.0225033	0.357457	0.0271648	0.928328
1.06132	0.0868321	0.236935	1.17849	21361315	NP_006396.2	TM9SF1	10548	transmembrane 9 superfamily member 1 isoform a precursor [Homo sapiens]	0	16.034	10	5	6	5	1	606	68.8	7.17	23.76	5	0	Color2 [A=255, R=169, G=169, B=169]	1	4		-0.128865	0.0686725	-0.248159	-0.108453	-0.0597546	0.102934	-0.0897816	0.116778	0.0580588	0.227615
1.06087	0.0869214	-0.116076	0.922694	530422945	XP_005274808.1	BRCC3	79184	lys-63-specific deubiquitinase BRCC36 isoform X2 [Homo sapiens]	0	28.586	20	6	7	6	1	317	36.1	5.92	27.37	6	0	Color2 [A=255, R=169, G=169, B=169]	1	4		0.11682	-0.0336249	0.0282413	0.0220286	0.155376	0.125009	0.00358705	-0.086631	-0.0285063	-0.121654
1.06048	0.0870007	-0.202436	0.869082	325197106	NP_113619.2	COG3	83548	conserved oligomeric Golgi complex subunit 3 [Homo sapiens]	0	34.926	14	10	10	10	1	828	94	5.57	39.91	10	0	Color2 [A=255, R=169, G=169, B=169]	1	4		-0.00752889	0.0667605	-0.0704749	0.15473	0.0889792	0.102103	-0.0816232	-0.161007	-0.362532	-0.0950134
1.06028	0.0870405	0.397378	1.31711	4506191	NP_002792.1	PSMB10	5699	proteasome subunit beta type-10 precursor [Homo sapiens]	0	16.687	14	3	5	3	1	273	28.9	7.81	22.33	3	0	Color2 [A=255, R=169, G=169, B=169]	1	4		-0.0766028	0.0650326	-0.434976	0.084411	-0.710818	-0.0972653	-0.176536	0.234529	0.0927592	0.418299
1.0595	0.0871967	0.253031	1.19171	1034649985	XP_016866269.1	RPL7L1	285855	60S ribosomal protein L7-like 1 isoform X1 [Homo sapiens];gi|970949404	0	31.411	24	6	10	6	1	255	29.7	10.52	50.49	6	0	Color2 [A=255, R=169, G=169, B=169]	1	4		-0.115329	-0.014893	-0.174325	0.0246328	-0.0760163	-0.0114855	-0.0362907	0.024182	0.0768825	0.35348
1.05936	0.0872242	0.406564	1.32552	1370477012	XP_024308519.1	MTLN	205251	small integral membrane protein 37 isoform X1 [Homo sapiens]	0.013	3.743	7	1	1	1	1	138	15.6	11.19	2.39	1	0	Color2 [A=255, R=169, G=169, B=169]	1	4		0.0338958	0.00763865	-0.382124	-0.0383958	-0.064731	-0.106799	-0.198048	0.525045	0.231094	0.122962
1.0577	0.0875587	0.208536	1.15552	108936950	NP_060716.2	CCDC25	55246	coiled-coil domain-containing protein 25 isoform 1 [Homo sapiens]	0	44.96	45	12	13	12	1	208	24.5	6.8	47.76	12	0	Color2 [A=255, R=169, G=169, B=169]	1	4		0.0478606	-0.12267	0.0268412	-0.194004	0.0135052	-0.0693934	-0.106344	0.334066	0.167429	0.0761457
1.05672	0.0877569	-0.152252	0.899845	11968182	NP_072045.1	RPS18	6222	40S ribosomal protein S18 [Homo sapiens]	0	91.509	63	19	68	19	1	152	17.7	10.99	220.34	19	0	Color2 [A=255, R=169, G=169, B=169]	1	4		0.0977771	0.160803	-0.0560349	-0.0465266	0.10483	0.207595	-0.014587	-0.102746	-0.0430827	-0.108383
1.05655	0.0877915	-0.170876	0.888303	354725902	NP_001238965.1	RAB5B	5869	ras-related protein Rab-5B isoform 1 [Homo sapiens];gi|4506371	0	77.618	62	10	28	6	1	215	23.7	8.13	127.73	10	0	Color2 [A=255, R=169, G=169, B=169]	1	4		0.246145	0.0403029	0.180423	-0.167539	-0.268524	-0.110232	-0.0886416	-0.0543569	0.0758902	-0.0672885
1.05627	0.0878471	-0.253675	0.838757	578804016	XP_006712461.1	GCA	25801	grancalcin isoform X1 [Homo sapiens]	0.003	7.905	7	3	3	3	1	259	29.1	5.14	9.09	3	0	Color2 [A=255, R=169, G=169, B=169]	1	4		0.202351	0.208633	0.204892	-0.0518133	-0.0731284	-0.125799	0.0211379	-0.258466	-0.0147109	0.128027
1.05417	0.0882726	-0.254663	0.838183	1034633730	XP_016862050.1	ZDHHC3	51304	palmitoyltransferase ZDHHC3 isoform X2 [Homo sapiens]	0.002	8.626	7	2	2	2	1	378	42.8	7.64	7.98	2	0	Color2 [A=255, R=169, G=169, B=169]	1	4		0.0778404	0.277101	0.101297	-0.0960129	-0.053393	0.161199	-0.187928	-0.148342	-0.238517	0.0791092
1.05326	0.088458	0.229997	1.17283	557948057	NP_001273725.1	NTMT1	28989	N-terminal Xaa-Pro-Lys N-methyltransferase 1 isoform a [Homo sapiens];gi|557948002	0	27.019	21	4	8	4	1	223	25.4	5.52	26.51	4	0	Color2 [A=255, R=169, G=169, B=169]	1	4		-0.0668984	-0.0274024	-0.0675729	-0.0256731	-0.0470991	0.0407375	-0.0780528	0.151665	0.0132804	0.363173
[truncated: 5,269 more rows]
